# Supplementary material for: The molecular impact of cigarette smoking resembles aging across tissues
Source: Genome Med. 2025 Jun 2;17:66. doi: 10.1186/s13073-025-01485-x (PMC12131351; doi:10.1186/s13073-025-01485-x)
Supplement: Supplementary file 1 — Additional File 1: Table S1: Demographic information of the GTEx v8 dataset per tissue. [file 13073_2025_1485_MOESM1_ESM.xlsx]

## Sheet: Sheet1
Tissue
