# Supplementary material for: The molecular impact of cigarette smoking resembles aging across tissues
Source: Genome Med. 2025 Jun 2;17:66. doi: 10.1186/s13073-025-01485-x (PMC12131351; doi:10.1186/s13073-025-01485-x)
Supplement: Supplementary file 4 — Additional File 4: Table S3: Smoking-DEGs per tissue. [file 13073_2025_1485_MOESM4_ESM.xlsx]

## Sheet: Supplementary_table_2_new
ensembl	gene_name	logFC	adj.P.Val	R2	tissue	never_smoker_mean_tpm	ex_smoker_mean_tpm	smoker_mean_tpm	reversability	tissue
ENSG00000008513	ST3GAL1	-0.1065680349129163	0.04140424246080984	2.888646033360099	AdiposeSubcutaneous	23.82670175438597	22.01641891891892	22.01641891891892	partially reversible	AdiposeSubcutaneous
ENSG00000013297	CLDN11	0.3559793899723889	1.612130458946639e-4	5.49560866087874	AdiposeSubcutaneous	9.158719298245614	12.13731981981982	12.13731981981982	partially reversible	AdiposeSubcutaneous
ENSG00000034053	APBA2	0.3767016203281419	0.002501572164670333	5.091045361471931	AdiposeSubcutaneous	0.9990789473684211	1.352511936936937	1.352511936936937	partially reversible	AdiposeSubcutaneous
ENSG00000035403	VCL	-0.1360198748309349	0.03717379473237217	2.485695449425497	AdiposeSubcutaneous	99.81228070175439	94.84391891891892	94.84391891891892	partially reversible	AdiposeSubcutaneous
ENSG00000047849	MAP4	-0.09161814099069503	0.03280137833069747	3.357434164688476	AdiposeSubcutaneous	88.19432748538011	83.76693693693694	83.76693693693694	partially reversible	AdiposeSubcutaneous
ENSG00000063177	RPL18	0.1186447988827366	0.02682790697530552	4.345422378370946	AdiposeSubcutaneous	677.1415204678362	732.6306306306307	732.6306306306307	partially reversible	AdiposeSubcutaneous
ENSG00000063438	AHRR	0.8796268861945434	5.560465132568764e-14	13.68478646757814	AdiposeSubcutaneous	0.7580520467836257	1.520998198198198	1.520998198198198	partially reversible	AdiposeSubcutaneous
ENSG00000068976	PYGM	-0.3983396635963251	0.03452666360674074	2.698753506915542	AdiposeSubcutaneous	16.02948538011696	13.4086036036036	13.4086036036036	partially reversible	AdiposeSubcutaneous
ENSG00000072041	SLC6A15	0.6136193067452216	0.0280940349829381	3.110424447137421	AdiposeSubcutaneous	0.5189421578947369	0.6696992342342343	0.6696992342342343	partially reversible	AdiposeSubcutaneous
ENSG00000077279	DCX	-0.7919576084290225	0.03280137833069747	2.797783905453486	AdiposeSubcutaneous	0.1115853450292398	0.07006893243243244	0.07006893243243244	partially reversible	AdiposeSubcutaneous
ENSG00000082805	ERC1	-0.1327402595617853	0.007960573849933126	3.846705972323557	AdiposeSubcutaneous	15.97452046783626	14.85418468468468	14.85418468468468	partially reversible	AdiposeSubcutaneous
ENSG00000084636	COL16A1	0.2039070564608313	0.03452666360674074	2.93674343770339	AdiposeSubcutaneous	49.0080701754386	56.20788288288288	56.20788288288288	partially reversible	AdiposeSubcutaneous
ENSG00000100997	ABHD12	0.08831726291894276	0.04731954457120402	2.325296164572484	AdiposeSubcutaneous	34.53216374269006	36.14301801801802	36.14301801801802	partially reversible	AdiposeSubcutaneous
ENSG00000101605	MYOM1	-0.2770142974183089	0.03717379473237217	2.534467450732803	AdiposeSubcutaneous	13.34787134502924	12.19795495495496	12.19795495495496	partially reversible	AdiposeSubcutaneous
ENSG00000105193	RPS16	0.10576826952680039	0.0493858607588113	3.416759205174217	AdiposeSubcutaneous	1779.274269005848	1924.483783783784	1924.483783783784	partially reversible	AdiposeSubcutaneous
ENSG00000105372	RPS19	0.1453668838323912	0.03280137833069747	3.379552656792675	AdiposeSubcutaneous	315.0526315789473	340.2490990990991	340.2490990990991	partially reversible	AdiposeSubcutaneous
ENSG00000105472	CLEC11A	0.2421748974092023	0.02704769777662413	2.985824403372279	AdiposeSubcutaneous	16.80536842105263	19.62781531531532	19.62781531531532	partially reversible	AdiposeSubcutaneous
ENSG00000105640	RPL18A	0.119628909626868	0.03902611347933202	3.368280581230824	AdiposeSubcutaneous	461.3701754385965	498.0765765765766	498.0765765765766	partially reversible	AdiposeSubcutaneous
ENSG00000106113	CRHR2	0.6697802188592729	0.02481820967726354	4.450062847521339	AdiposeSubcutaneous	0.7187838596491228	1.149017432432432	1.149017432432432	partially reversible	AdiposeSubcutaneous
ENSG00000107874	CUEDC2	0.06226334444449924	0.03717379473237217	2.800201277644517	AdiposeSubcutaneous	71.3153216374269	73.92220720720721	73.92220720720721	partially reversible	AdiposeSubcutaneous
ENSG00000108298	RPL19	0.1037069521626095	0.02231593522891926	4.261335640661009	AdiposeSubcutaneous	1891.945029239766	2028.013513513514	2028.013513513514	partially reversible	AdiposeSubcutaneous
ENSG00000108602	ALDH3A1	0.69904311219542	1.945566114468161e-5	6.311801301584776	AdiposeSubcutaneous	1.088044502923977	2.099733828828829	2.099733828828829	partially reversible	AdiposeSubcutaneous
ENSG00000110700	RPS13	0.09718292432347087	0.04209008518315144	3.297666543150551	AdiposeSubcutaneous	1384.318713450292	1481.665315315315	1481.665315315315	partially reversible	AdiposeSubcutaneous
ENSG00000113430	IRX4	0.99391033358738	0.03676753127503796	2.671624404618307	AdiposeSubcutaneous	0.3273952573099415	0.590266481981982	0.590266481981982	partially reversible	AdiposeSubcutaneous
ENSG00000114993	RTKN	0.1548718123802196	0.03452666360674074	2.971788855779011	AdiposeSubcutaneous	7.579222222222223	8.653054054054055	8.653054054054055	partially reversible	AdiposeSubcutaneous
ENSG00000115268	RPS15	0.1304033790065186	0.03452666360674074	3.7741057334268042	AdiposeSubcutaneous	613.7847953216374	660.9990990990991	660.9990990990991	partially reversible	AdiposeSubcutaneous
ENSG00000119125	GDA	-0.7123685362793107	0.04765698035090579	3.055592523343405	AdiposeSubcutaneous	0.3254316900584796	0.1675138828828829	0.1675138828828829	partially reversible	AdiposeSubcutaneous
ENSG00000121064	SCPEP1	0.1269298335705837	0.04551955280709474	1.855968266812614	AdiposeSubcutaneous	76.37631578947368	83.65626126126126	83.65626126126126	partially reversible	AdiposeSubcutaneous
ENSG00000121410	A1BG	0.2199039319922454	0.03717379473237217	2.573216960423738	AdiposeSubcutaneous	3.022235087719298	3.52021981981982	3.52021981981982	partially reversible	AdiposeSubcutaneous
ENSG00000124486	USP9X	-0.07954331416019766	0.02231593522891926	3.919682927154279	AdiposeSubcutaneous	26.27666666666667	25.11594594594595	25.11594594594595	partially reversible	AdiposeSubcutaneous
ENSG00000124614	RPS10	0.1119343523359699	0.04508981525929779	2.996683304838602	AdiposeSubcutaneous	656.5520467836258	706.0495495495495	706.0495495495495	partially reversible	AdiposeSubcutaneous
ENSG00000125965	GDF5	-0.6019876626636664	0.0280940349829381	3.855355295406604	AdiposeSubcutaneous	1.312486198830409	0.8765088738738739	0.8765088738738739	partially reversible	AdiposeSubcutaneous
ENSG00000130255	RPL36	0.141863271746778	0.049593791756095	2.855126661498063	AdiposeSubcutaneous	481.6929824561403	521.004954954955	521.004954954955	partially reversible	AdiposeSubcutaneous
ENSG00000130731	METTL26	0.1128526466411002	0.03452666360674074	3.403316661140447	AdiposeSubcutaneous	64.13824561403509	68.3663963963964	68.3663963963964	partially reversible	AdiposeSubcutaneous
ENSG00000130811	EIF3G	0.1004634984258449	0.03452666360674074	3.685036142584854	AdiposeSubcutaneous	254.4040935672515	271.8175675675676	271.8175675675676	partially reversible	AdiposeSubcutaneous
ENSG00000131469	RPL27	0.1049073351468581	0.03717379473237217	3.319100358783643	AdiposeSubcutaneous	883.3497076023392	943.4166666666666	943.4166666666666	partially reversible	AdiposeSubcutaneous
ENSG00000133315	MACROD1	0.1610737269938118	0.03806350822958377	3.114242645293449	AdiposeSubcutaneous	15.39093567251462	17.21512162162162	17.21512162162162	partially reversible	AdiposeSubcutaneous
ENSG00000135525	MAP7	-0.1921439109263548	0.049593791756095	2.519271686430713	AdiposeSubcutaneous	3.403081871345029	3.096436936936937	3.096436936936937	partially reversible	AdiposeSubcutaneous
ENSG00000137409	MTCH1	0.07581341915311242	0.02687567587243234	3.55406263214031	AdiposeSubcutaneous	173.5382456140351	181.6238738738739	181.6238738738739	partially reversible	AdiposeSubcutaneous
ENSG00000138668	HNRNPD	0.06692542706135451	0.01387667655717909	4.720228310529397	AdiposeSubcutaneous	116.0181286549708	120.8381081081081	120.8381081081081	partially reversible	AdiposeSubcutaneous
ENSG00000139200	PIANP	0.4968345223963917	0.008487542718854456	4.381125073127758	AdiposeSubcutaneous	0.3020190058479532	0.481031036036036	0.481031036036036	partially reversible	AdiposeSubcutaneous
ENSG00000139641	ESYT1	-0.1672492069830386	0.03676753127503796	2.773313238012858	AdiposeSubcutaneous	189.3398245614035	157.7168918918919	157.7168918918919	partially reversible	AdiposeSubcutaneous
ENSG00000139915	MDGA2	-0.7443884013566588	0.0280940349829381	3.56355380071982	AdiposeSubcutaneous	0.03676450877192983	0.01914831531531531	0.01914831531531531	partially reversible	AdiposeSubcutaneous
ENSG00000140465	CYP1A1	4.315236208994865	1.761317729465988e-42	33.76019418182932	AdiposeSubcutaneous	8.558767894736842	45.0282963963964	45.0282963963964	reversible	AdiposeSubcutaneous
ENSG00000141433	ADCYAP1	0.9954804588321452	0.03717379473237217	2.843851069868766	AdiposeSubcutaneous	2.448089298245614	4.585073693693694	4.585073693693694	partially reversible	AdiposeSubcutaneous
ENSG00000142534	RPS11	0.1003735935709587	0.03539521643052825	3.680807106789597	AdiposeSubcutaneous	2589.356725146199	2777.346846846847	2777.346846846847	partially reversible	AdiposeSubcutaneous
ENSG00000142606	MMEL1	0.2813729366177898	0.04765698035090579	3.237783500228899	AdiposeSubcutaneous	0.5805652631578947	0.7182486486486487	0.7182486486486487	partially reversible	AdiposeSubcutaneous
ENSG00000142875	PRKACB	-0.1242574431678933	0.049593791756095	2.547646409169114	AdiposeSubcutaneous	10.83063157894737	10.28040540540541	10.28040540540541	partially reversible	AdiposeSubcutaneous
ENSG00000143858	SYT2	-0.2991444477493962	0.02704769777662413	3.071756971131129	AdiposeSubcutaneous	0.4936656725146199	0.4188456756756757	0.4188456756756757	partially reversible	AdiposeSubcutaneous
ENSG00000143947	RPS27A	0.1076918019081478	0.03452666360674074	3.368895234874479	AdiposeSubcutaneous	1166.223391812865	1259.044594594595	1259.044594594595	partially reversible	AdiposeSubcutaneous
ENSG00000144290	SLC4A10	-0.6085350589607879	0.04765698035090579	2.736172223628663	AdiposeSubcutaneous	0.09337598245614034	0.08322999549549549	0.08322999549549549	partially reversible	AdiposeSubcutaneous
ENSG00000144619	CNTN4	-0.3540353046428382	0.049593791756095	1.977347973695586	AdiposeSubcutaneous	3.02267134502924	2.62970990990991	2.62970990990991	partially reversible	AdiposeSubcutaneous
ENSG00000145022	TCTA	-0.1730703738556672	6.757547210433822e-4	5.00029822224567	AdiposeSubcutaneous	33.86894736842105	30.16291441441441	30.16291441441441	partially reversible	AdiposeSubcutaneous
ENSG00000148303	RPL7A	0.08709233496621771	0.03806350822958377	3.621356818370611	AdiposeSubcutaneous	1173.817543859649	1250.826576576577	1250.826576576577	partially reversible	AdiposeSubcutaneous
ENSG00000148803	FUOM	0.197091419728416	0.03452666360674074	3.310510422435214	AdiposeSubcutaneous	12.51384795321637	14.18150900900901	14.18150900900901	partially reversible	AdiposeSubcutaneous
ENSG00000149273	RPS3	0.1011936980190224	0.04731954457120402	2.915062224691589	AdiposeSubcutaneous	359.7426900584795	388.681981981982	388.681981981982	partially reversible	AdiposeSubcutaneous
ENSG00000149639	SOGA1	-0.1152410941320913	0.03902611347933202	3.637120002978166	AdiposeSubcutaneous	13.75293567251462	13.12435135135135	13.12435135135135	partially reversible	AdiposeSubcutaneous
ENSG00000149806	FAU	0.1127275464483352	0.04015009820076076	3.818418664046541	AdiposeSubcutaneous	478.7315789473684	515.0662162162162	515.0662162162162	partially reversible	AdiposeSubcutaneous
ENSG00000152082	MZT2B	0.1363362332956027	0.03452666360674074	3.475207582686245	AdiposeSubcutaneous	115.410350877193	125.4866666666667	125.4866666666667	partially reversible	AdiposeSubcutaneous
ENSG00000152795	HNRNPDL	0.08639936395683759	0.03717379473237217	3.120726425986587	AdiposeSubcutaneous	161.2140935672515	170.6786036036036	170.6786036036036	partially reversible	AdiposeSubcutaneous
ENSG00000153558	FBXL2	-0.1282817418662427	0.04647425957942113	2.243318758853877	AdiposeSubcutaneous	3.750789473684211	3.627887387387387	3.627887387387387	partially reversible	AdiposeSubcutaneous
ENSG00000154165	GPR15	2.229723719869496	6.004311465776693e-27	23.00749539200572	AdiposeSubcutaneous	0.1247711695906433	0.4806376576576576	0.4806376576576576	partially reversible	AdiposeSubcutaneous
ENSG00000159348	CYB5R1	0.0756182313723323	0.03402839403081655	3.185385566019679	AdiposeSubcutaneous	29.92625730994152	31.72031531531531	31.72031531531531	partially reversible	AdiposeSubcutaneous
ENSG00000160932	LY6E	0.1807992549054135	0.0412498511805183	2.876880094950735	AdiposeSubcutaneous	111.3475438596491	119.8657207207207	119.8657207207207	partially reversible	AdiposeSubcutaneous
ENSG00000160948	VPS28	0.08354125650714578	0.03717379473237217	3.215137423631531	AdiposeSubcutaneous	84.70327485380118	88.46572072072073	88.46572072072073	partially reversible	AdiposeSubcutaneous
ENSG00000161016	RPL8	0.1358579099318172	0.003998579434639593	4.693401927626542	AdiposeSubcutaneous	1481.904678362573	1621.49054054054	1621.49054054054	partially reversible	AdiposeSubcutaneous
ENSG00000161544	CYGB	0.1678501666065161	0.04225075664978994	2.517175587383452	AdiposeSubcutaneous	103.9969005847953	113.4883333333333	113.4883333333333	partially reversible	AdiposeSubcutaneous
ENSG00000162191	UBXN1	0.122520868147132	0.03539521643052825	3.445424304253867	AdiposeSubcutaneous	228.0959064327485	247.1936936936937	247.1936936936937	partially reversible	AdiposeSubcutaneous
ENSG00000162244	RPL29	0.1012184320689918	0.02704769777662413	4.058516386363245	AdiposeSubcutaneous	864.5286549707603	928.5027027027027	928.5027027027027	partially reversible	AdiposeSubcutaneous
ENSG00000162520	SYNC	-0.2926528676526334	0.007717314565854161	4.056156486104175	AdiposeSubcutaneous	8.35495730994152	6.819445945945946	6.819445945945946	partially reversible	AdiposeSubcutaneous
ENSG00000163870	TPRA1	0.09417931880308458	0.03902611347933202	2.510181821466595	AdiposeSubcutaneous	26.28549707602339	28.0795945945946	28.0795945945946	partially reversible	AdiposeSubcutaneous
ENSG00000163932	PRKCD	-0.1729636284195301	0.02632500948438672	3.084158215278483	AdiposeSubcutaneous	61.99701754385965	53.78085585585585	53.78085585585585	partially reversible	AdiposeSubcutaneous
ENSG00000164032	H2AFZ	0.1088832573451146	0.03902611347933202	2.714406460668567	AdiposeSubcutaneous	159.1881871345029	169.9991441441441	169.9991441441441	partially reversible	AdiposeSubcutaneous
ENSG00000164114	MAP9	-0.1677788571650204	0.04731954457120402	2.462825076516594	AdiposeSubcutaneous	2.554475438596491	2.371112162162162	2.371112162162162	partially reversible	AdiposeSubcutaneous
ENSG00000164587	RPS14	0.1014546684582068	0.04551955280709474	3.579124049605392	AdiposeSubcutaneous	688.8228070175438	742.2756756756756	742.2756756756756	partially reversible	AdiposeSubcutaneous
ENSG00000165724	ZMYND19	0.1273598557068577	0.03806350822958377	2.872767032481639	AdiposeSubcutaneous	12.96588888888889	13.95300900900901	13.95300900900901	partially reversible	AdiposeSubcutaneous
ENSG00000165929	TC2N	0.2756350685640809	0.03717379473237217	3.275443425148209	AdiposeSubcutaneous	12.52385964912281	15.46536486486487	15.46536486486487	partially reversible	AdiposeSubcutaneous
ENSG00000168032	ENTPD3	-0.4914219805699954	0.007717314565854161	4.051873290951869	AdiposeSubcutaneous	5.00453567251462	3.884844144144144	3.884844144144144	partially reversible	AdiposeSubcutaneous
ENSG00000168427	KLHL30	-0.3137460789202557	0.03452666360674074	3.160171849321199	AdiposeSubcutaneous	7.897204678362573	6.351990990990991	6.351990990990991	partially reversible	AdiposeSubcutaneous
ENSG00000168447	SCNN1B	0.3454602159225647	0.04731954457120402	2.671561686906167	AdiposeSubcutaneous	21.62547368421053	26.81308558558559	26.81308558558559	partially reversible	AdiposeSubcutaneous
ENSG00000169224	GCSAML	0.4672486051594996	0.03717379473237217	3.491600960421713	AdiposeSubcutaneous	0.7697247953216374	1.029553153153153	1.029553153153153	partially reversible	AdiposeSubcutaneous
ENSG00000169618	PROKR1	-0.6615959086944404	0.03452666360674074	2.787216618980682	AdiposeSubcutaneous	0.5233126900584796	0.3042871171171171	0.3042871171171171	partially reversible	AdiposeSubcutaneous
ENSG00000169814	BTD	-0.1337597782597046	0.04815320731461573	3.312652291134389	AdiposeSubcutaneous	20.10140350877193	18.59961261261261	18.59961261261261	partially reversible	AdiposeSubcutaneous
ENSG00000170891	CYTL1	0.3798855411998982	0.04140424246080984	3.183093169311444	AdiposeSubcutaneous	7.8635064327485384	10.96098738738739	10.96098738738739	partially reversible	AdiposeSubcutaneous
ENSG00000171533	MAP6	-0.2173512023786345	0.04280684038100496	2.977784073152161	AdiposeSubcutaneous	3.280919298245614	2.862768018018018	2.862768018018018	partially reversible	AdiposeSubcutaneous
ENSG00000171863	RPS7	0.09312844689280667	0.04765698035090579	3.535903158487657	AdiposeSubcutaneous	955.2070175438597	1009.541441441441	1009.541441441441	partially reversible	AdiposeSubcutaneous
ENSG00000172382	PRSS27	0.2149433611869673	0.04140424246080984	2.982488050303544	AdiposeSubcutaneous	1.964447368421053	2.372727027027027	2.372727027027027	partially reversible	AdiposeSubcutaneous
ENSG00000173175	ADCY5	-0.2992996526233285	0.03539521643052825	2.565982039336504	AdiposeSubcutaneous	28.79551461988304	24.87861711711712	24.87861711711712	partially reversible	AdiposeSubcutaneous
ENSG00000174697	LEP	-0.6046387029949379	0.03452666360674074	3.928861610641091	AdiposeSubcutaneous	505.3590584795322	365.0107792792793	365.0107792792793	partially reversible	AdiposeSubcutaneous
ENSG00000175826	CTDNEP1	0.06107641310701997	0.03676753127503796	3.140472357056888	AdiposeSubcutaneous	148.0576608187135	153.7286936936937	153.7286936936937	partially reversible	AdiposeSubcutaneous
ENSG00000176381	PRR18	0.5756936038896439	0.03717379473237217	3.734410084380647	AdiposeSubcutaneous	0.2338563742690059	0.3136748648648648	0.3136748648648648	partially reversible	AdiposeSubcutaneous
ENSG00000176978	DPP7	0.12673145348085	0.007717314565854161	3.931494485055197	AdiposeSubcutaneous	115.4695906432749	124.5640990990991	124.5640990990991	partially reversible	AdiposeSubcutaneous
ENSG00000178718	RPP25	0.2056142329033127	0.03676753127503796	2.577311541870158	AdiposeSubcutaneous	11.85553216374269	13.67431981981982	13.67431981981982	partially reversible	AdiposeSubcutaneous
ENSG00000181085	MAPK15	0.4885585226243234	0.04551955280709474	2.916180493080197	AdiposeSubcutaneous	0.2750768421052632	0.4293281981981982	0.4293281981981982	partially reversible	AdiposeSubcutaneous
ENSG00000182168	UNC5C	-0.3347126386246063	0.0280940349829381	3.094347252969831	AdiposeSubcutaneous	0.6702832748538011	0.585588918918919	0.585588918918919	partially reversible	AdiposeSubcutaneous
ENSG00000182196	ARL6IP4	0.08005060519334128	0.03902611347933202	3.702455334121638	AdiposeSubcutaneous	271.7426900584795	284.2441441441441	284.2441441441441	partially reversible	AdiposeSubcutaneous
ENSG00000183287	CCBE1	0.6132985904358501	2.689030031778925e-4	4.30470707116489	AdiposeSubcutaneous	5.446399415204678	7.571916756756757	7.571916756756757	partially reversible	AdiposeSubcutaneous
ENSG00000185561	TLCD2	-0.2016217454866246	0.03753636053297804	3.5878508008606542	AdiposeSubcutaneous	18.31365497076023	15.46518018018018	15.46518018018018	partially reversible	AdiposeSubcutaneous
ENSG00000186439	TRDN	-0.8369081440970632	0.008487542718854456	4.599473967234049	AdiposeSubcutaneous	2.63628485380117	1.455448468468469	1.455448468468469	partially reversible	AdiposeSubcutaneous
ENSG00000186577	C6orf1	0.1139548173527127	0.03902611347933202	2.484849790981953	AdiposeSubcutaneous	24.39779532163743	26.02704504504505	26.02704504504505	partially reversible	AdiposeSubcutaneous
ENSG00000186814	ZSCAN30	-0.09694282471561828	0.04140424246080984	3.075883291430832	AdiposeSubcutaneous	7.825666666666667	7.61763963963964	7.61763963963964	partially reversible	AdiposeSubcutaneous
ENSG00000188846	RPL14	0.08726198880863506	0.03452666360674074	3.402761877162999	AdiposeSubcutaneous	173.9226315789474	185.5954954954955	185.5954954954955	partially reversible	AdiposeSubcutaneous
ENSG00000188848	BEND4	-0.6570130113963243	0.0030511629222331	4.746413878242357	AdiposeSubcutaneous	0.189533216374269	0.1451028423423423	0.1451028423423423	partially reversible	AdiposeSubcutaneous
ENSG00000197253	TPSB2	0.5173596336976357	0.0280940349829381	3.571113054532751	AdiposeSubcutaneous	49.35008947368421	67.94889954954955	67.94889954954955	partially reversible	AdiposeSubcutaneous
ENSG00000197879	MYO1C	-0.1402368106527926	0.04551955280709474	2.505524636497448	AdiposeSubcutaneous	242.6616374269006	214.4707657657658	214.4707657657658	partially reversible	AdiposeSubcutaneous
ENSG00000204628	RACK1	0.08439558330059246	0.03628912187109017	3.3996663163493	AdiposeSubcutaneous	507.6631578947369	543.2774774774775	543.2774774774775	partially reversible	AdiposeSubcutaneous
ENSG00000205726	ITSN1	-0.1788539818159945	0.01387667655717909	3.737117072185843	AdiposeSubcutaneous	20.22527485380117	17.79640540540541	17.79640540540541	partially reversible	AdiposeSubcutaneous
ENSG00000214226	C17orf67	0.1803834858816343	0.03902611347933202	3.959752239955071	AdiposeSubcutaneous	1.90629298245614	2.172623423423424	2.172623423423424	partially reversible	AdiposeSubcutaneous
ENSG00000215021	PHB2	0.08483967065729048	0.02682790697530552	4.801722120326766	AdiposeSubcutaneous	205.8543859649123	217.7846846846847	217.7846846846847	partially reversible	AdiposeSubcutaneous
ENSG00000226808	LINC00840	-0.4147064027975875	0.03753636053297804	2.51469487804036	AdiposeSubcutaneous	1.633784502923977	1.400254279279279	1.400254279279279	partially reversible	AdiposeSubcutaneous
ENSG00000231672	DIRC3	-0.2315309594164356	0.03902611347933202	2.587653854011784	AdiposeSubcutaneous	1.901433333333333	1.685222972972973	1.685222972972973	partially reversible	AdiposeSubcutaneous
ENSG00000234608	MAPKAPK5-AS1	0.09936068142343389	0.03902611347933202	2.939036131645664	AdiposeSubcutaneous	21.73245614035088	23.16342342342342	23.16342342342342	partially reversible	AdiposeSubcutaneous
ENSG00000239467	AC007405.6	0.2481548011071213	0.04140424246080984	2.723805505703201	AdiposeSubcutaneous	3.307370175438597	3.831636486486487	3.831636486486487	partially reversible	AdiposeSubcutaneous
ENSG00000241370	RPP21	0.113389219104828	0.04765698035090579	3.082512090415265	AdiposeSubcutaneous	26.56854385964912	28.76085585585585	28.76085585585585	partially reversible	AdiposeSubcutaneous
ENSG00000247317	RP11-273G15.2	0.3234397045792322	0.04015009820076076	2.878200030447061	AdiposeSubcutaneous	0.336010350877193	0.3783018918918919	0.3783018918918919	partially reversible	AdiposeSubcutaneous
ENSG00000254772	EEF1G	0.08152960950618407	0.03717379473237217	3.066805266803706	AdiposeSubcutaneous	1384.129824561403	1472.502702702703	1472.502702702703	partially reversible	AdiposeSubcutaneous
ENSG00000259070	LINC00639	-0.476249855063588	0.002501572164670333	4.230665302385559	AdiposeSubcutaneous	1.308462865497076	1.038127477477478	1.038127477477478	partially reversible	AdiposeSubcutaneous
ENSG00000006016	CRLF1	0.7657793887123767	0.008363689520188802	5.12860215477332	AdiposeVisceralOmentum	18.07920751879699	25.8406358974359	25.8406358974359	partially reversible	AdiposeVisceralOmentum
ENSG00000063438	AHRR	1.086402094428253	1.062818632324762e-8	11.94596202282939	AdiposeVisceralOmentum	1.549397744360902	2.543841538461538	2.543841538461538	partially reversible	AdiposeVisceralOmentum
ENSG00000105696	TMEM59L	0.6225191544662118	0.01139538706000871	4.700916141253317	AdiposeVisceralOmentum	2.81351954887218	4.006621538461538	4.006621538461538	partially reversible	AdiposeVisceralOmentum
ENSG00000106113	CRHR2	0.6200813806703478	0.0145475061406191	6.921515587936206	AdiposeVisceralOmentum	1.01077007518797	1.348002	1.348002	reversible	AdiposeVisceralOmentum
ENSG00000122375	OPN4	0.8592263509140102	0.04199632422472004	4.346896709534268	AdiposeVisceralOmentum	0.2669476691729323	0.5004202051282052	0.5004202051282052	partially reversible	AdiposeVisceralOmentum
ENSG00000130477	UNC13A	0.4919396927451968	0.01139538706000871	6.399711964512654	AdiposeVisceralOmentum	0.2128027067669173	0.2840423076923077	0.2840423076923077	partially reversible	AdiposeVisceralOmentum
ENSG00000140465	CYP1A1	4.047080332563035	1.767273577827611e-27	29.42179386253673	AdiposeVisceralOmentum	5.491460300751879	24.98718035897436	24.98718035897436	reversible	AdiposeVisceralOmentum
ENSG00000141433	ADCYAP1	0.7887921134358918	0.03379826302600431	4.168013280449897	AdiposeVisceralOmentum	2.735897142857143	3.898876564102564	3.898876564102564	partially reversible	AdiposeVisceralOmentum
ENSG00000144645	OSBPL10	0.2483471872491634	9.052394449764656e-5	7.636424400700194	AdiposeVisceralOmentum	4.717624060150376	4.938087179487179	4.938087179487179	partially reversible	AdiposeVisceralOmentum
ENSG00000145506	NKD2	0.6232920671110557	0.008995049970262164	4.922992930169577	AdiposeVisceralOmentum	7.460357142857143	9.931737435897436	9.931737435897436	partially reversible	AdiposeVisceralOmentum
ENSG00000151834	GABRA2	-0.9739084593225253	2.753983851334473e-4	6.500199175848849	AdiposeVisceralOmentum	0.327693992481203	0.1946645538461539	0.1946645538461539	partially reversible	AdiposeVisceralOmentum
ENSG00000154165	GPR15	2.590123779557003	1.676513215298549e-24	24.57082777556509	AdiposeVisceralOmentum	0.3450042105263158	1.812015282051282	1.812015282051282	reversible	AdiposeVisceralOmentum
ENSG00000170381	SEMA3E	-0.6985794138281739	2.753983851334473e-4	6.543821990331677	AdiposeVisceralOmentum	0.855307067669173	0.5520811282051282	0.5520811282051282	partially reversible	AdiposeVisceralOmentum
ENSG00000183579	ZNRF3	-0.2352774620205888	0.04529370441215312	4.587925965359565	AdiposeVisceralOmentum	5.570548872180451	4.663702564102564	4.663702564102564	partially reversible	AdiposeVisceralOmentum
ENSG00000184083	FAM120C	-0.1173406671962214	0.0164020156036969	5.220325943356604	AdiposeVisceralOmentum	3.853240601503759	3.413266666666667	3.413266666666667	partially reversible	AdiposeVisceralOmentum
ENSG00000188993	LRRC66	-0.375849408068753	0.001919700402770574	6.532472584038485	AdiposeVisceralOmentum	0.664815037593985	0.4973916923076923	0.4973916923076923	partially reversible	AdiposeVisceralOmentum
ENSG00000198842	DUSP27	-0.6709026675868952	0.04438899614600392	4.224450554981454	AdiposeVisceralOmentum	0.2574221804511278	0.1598371179487179	0.1598371179487179	partially reversible	AdiposeVisceralOmentum
ENSG00000231346	LINC01160	-0.3281659258460475	0.04199632422472004	3.523676671268518	AdiposeVisceralOmentum	2.207912781954887	1.678506615384615	1.678506615384615	partially reversible	AdiposeVisceralOmentum
ENSG00000006747	SCIN	-1.563900091359507	2.274368965467911e-12	27.44182094083763	AdrenalGland	0.4636187837837838	0.2033791836734694	0.2033791836734694	reversible	AdrenalGland
ENSG00000060718	COL11A1	-1.034588611191704	0.01392764464561763	8.422079260165036	AdrenalGland	1.197564189189189	0.677779387755102	0.677779387755102	partially reversible	AdrenalGland
ENSG00000063438	AHRR	1.260876972739601	4.403780880008517e-7	18.76729359743522	AdrenalGland	0.4254014864864865	1.294351020408163	1.294351020408163	partially reversible	AdrenalGland
ENSG00000086289	EPDR1	0.2164421188197304	0.003085897193210045	10.36237934645689	AdrenalGland	54.66158108108108	62.79418367346939	62.79418367346939	reversible	AdrenalGland
ENSG00000090621	PABPC4	-0.15288920463985	0.03668025933869339	7.224335806712522	AdrenalGland	98.56324324324325	83.46234693877551	83.46234693877551	partially reversible	AdrenalGland
ENSG00000100365	NCF4	0.4155481933119524	0.02776001075571494	6.594613486824444	AdrenalGland	13.32228378378378	19.42790816326531	19.42790816326531	partially reversible	AdrenalGland
ENSG00000115194	SLC30A3	0.8451897894318396	7.24578825348928e-4	11.30738836342858	AdrenalGland	1.885189189189189	3.875402040816327	3.875402040816327	partially reversible	AdrenalGland
ENSG00000117115	PADI2	-0.7606464761083124	0.00923891223941144	10.63179432118561	AdrenalGland	0.5238921621621622	0.259379693877551	0.259379693877551	partially reversible	AdrenalGland
ENSG00000124507	PACSIN1	1.076841676348687	2.332920540861865e-7	18.52428739184471	AdrenalGland	0.483102027027027	1.077179897959184	1.077179897959184	reversible	AdrenalGland
ENSG00000130477	UNC13A	0.629256749941549	0.03291182145774935	6.943856922735722	AdrenalGland	1.809233783783784	2.865020408163265	2.865020408163265	partially reversible	AdrenalGland
ENSG00000132514	CLEC10A	0.9373490163966076	8.059203291973755e-5	14.8506605235334	AdrenalGland	2.306998648648649	4.851033673469388	4.851033673469388	reversible	AdrenalGland
ENSG00000134028	ADAMDEC1	1.576305139768073	3.115330286570863e-5	14.68525078355619	AdrenalGland	0.4749686486486486	1.326345408163265	1.326345408163265	partially reversible	AdrenalGland
ENSG00000135750	KCNK1	0.6667938739805046	0.02653919632630334	6.116922047550812	AdrenalGland	2.223514864864865	3.109963265306122	3.109963265306122	partially reversible	AdrenalGland
ENSG00000136205	TNS3	0.3089290512192439	5.147444450943693e-5	13.42337313485081	AdrenalGland	27.04548648648649	34.00979591836735	34.00979591836735	partially reversible	AdrenalGland
ENSG00000140465	CYP1A1	1.997342106192499	1.654337225045344e-4	14.90265238555053	AdrenalGland	0.08388105405405405	1.223942857142857	1.223942857142857	reversible	AdrenalGland
ENSG00000142583	SLC2A5	-0.9516856820183213	1.654337225045344e-4	15.26598620830509	AdrenalGland	3.968605405405405	2.248102040816327	2.248102040816327	reversible	AdrenalGland
ENSG00000144668	ITGA9	-0.3113452810631805	4.316630521865272e-4	11.33782958916212	AdrenalGland	20.57295945945946	16.4474081632653	16.4474081632653	partially reversible	AdrenalGland
ENSG00000150782	IL18	-0.4298207103814684	0.03783046133954673	9.593146883888757	AdrenalGland	8.427031081081081	6.884642857142858	6.884642857142858	reversible	AdrenalGland
ENSG00000153294	ADGRF4	0.9302547991573277	0.04408935019906598	8.370712057060734	AdrenalGland	0.7978113513513514	1.659329183673469	1.659329183673469	partially reversible	AdrenalGland
ENSG00000154165	GPR15	1.609757635481769	4.861805744451335e-7	16.83205445841936	AdrenalGland	0.01744148648648649	0.09216979591836735	0.09216979591836735	partially reversible	AdrenalGland
ENSG00000156103	MMP16	-0.8849199001959478	0.0133859455226214	9.602140649203198	AdrenalGland	0.2890859459459459	0.1549354897959184	0.1549354897959184	partially reversible	AdrenalGland
ENSG00000157303	SUSD3	-0.4164111813606475	0.02453096220461734	9.181254273094718	AdrenalGland	2.012497297297297	1.569847959183673	1.569847959183673	reversible	AdrenalGland
ENSG00000159733	ZFYVE28	0.2243150338059049	0.01902392887591827	8.021252158152887	AdrenalGland	5.637932432432432	6.576112244897959	6.576112244897959	partially reversible	AdrenalGland
ENSG00000165028	NIPSNAP3B	-0.4123696735959807	0.01005516560519639	7.74212838636257	AdrenalGland	15.23248648648649	12.70578571428571	12.70578571428571	partially reversible	AdrenalGland
ENSG00000165383	LRRC18	-0.7543934840921142	0.02858190839419802	7.612917993612828	AdrenalGland	0.0237977027027027	0.008744591836734693	0.008744591836734693	partially reversible	AdrenalGland
ENSG00000168615	ADAM9	0.3294210438481506	3.267019295108939e-4	11.64749166692514	AdrenalGland	26.39086486486487	31.68429591836735	31.68429591836735	partially reversible	AdrenalGland
ENSG00000169490	TM2D2	0.1687705219149584	0.02102427311016889	11.26505993498724	AdrenalGland	19.58864864864865	21.43515306122449	21.43515306122449	reversible	AdrenalGland
ENSG00000177098	SCN4B	0.6524166652327184	0.04408935019906598	5.882807371603763	AdrenalGland	4.422632432432432	8.404680612244897	8.404680612244897	partially reversible	AdrenalGland
ENSG00000177675	CD163L1	0.874142113022821	3.120756567553699e-5	13.68142524844645	AdrenalGland	0.691881081081081	1.484752142857143	1.484752142857143	partially reversible	AdrenalGland
ENSG00000177697	CD151	0.2181972429218753	0.04513684968638716	8.259422192769334	AdrenalGland	125.3041891891892	141.1782653061225	141.1782653061225	reversible	AdrenalGland
ENSG00000182247	UBE2E2	0.1720546456309256	0.03548785626565212	6.953334299623705	AdrenalGland	7.422837837837838	8.303683673469388	8.303683673469388	partially reversible	AdrenalGland
ENSG00000182667	NTM	1.195019530490332	8.059203291973755e-5	11.41273662848774	AdrenalGland	0.5799898648648648	1.657698673469388	1.657698673469388	partially reversible	AdrenalGland
ENSG00000183111	ARHGEF37	0.3133210869044982	0.01963396371046522	6.906180370907585	AdrenalGland	2.576316216216216	3.431465306122449	3.431465306122449	partially reversible	AdrenalGland
ENSG00000183837	PNMA3	-0.6244261579007226	0.01902392887591827	7.73245658352883	AdrenalGland	3.285790540540541	2.314195918367347	2.314195918367347	partially reversible	AdrenalGland
ENSG00000183977	PP2D1	-0.5073741025086428	0.01902392887591827	12.0935492950289	AdrenalGland	0.289800945945946	0.2252798979591837	0.2252798979591837	reversible	AdrenalGland
ENSG00000185046	ANKS1B	-0.4517477067875331	0.01963396371046522	8.069602671630188	AdrenalGland	1.003244594594595	0.7201704081632653	0.7201704081632653	partially reversible	AdrenalGland
ENSG00000185215	TNFAIP2	0.7757380802388488	3.092172439504865e-6	14.79713413907726	AdrenalGland	64.79351351351352	122.5323469387755	122.5323469387755	reversible	AdrenalGland
ENSG00000186642	PDE2A	-0.5127760813988191	0.001299375704916688	9.329660957080508	AdrenalGland	39.04664864864865	29.30372448979592	29.30372448979592	partially reversible	AdrenalGland
ENSG00000186998	EMID1	-0.4819178256008375	0.001599691204638884	10.90477259934528	AdrenalGland	41.94466216216216	32.53262244897959	32.53262244897959	reversible	AdrenalGland
ENSG00000196557	CACNA1H	0.5181831642586932	4.380004433773191e-4	11.8951913694038	AdrenalGland	42.58074324324324	46.94979591836735	46.94979591836735	partially reversible	AdrenalGland
ENSG00000197992	CLEC9A	-0.9842553035350879	0.02102427311016889	8.308021973492949	AdrenalGland	0.1055674324324324	0.07007551020408163	0.07007551020408163	partially reversible	AdrenalGland
ENSG00000198842	DUSP27	-1.06692433833027	0.00923891223941144	14.38539548221636	AdrenalGland	0.2232087837837838	0.1456822244897959	0.1456822244897959	reversible	AdrenalGland
ENSG00000250303	RP11-356J5.12	0.306145924253172	0.03668025933869339	6.763367168218373	AdrenalGland	1.813089189189189	2.368065306122449	2.368065306122449	partially reversible	AdrenalGland
ENSG00000275395	FCGBP	-1.071046030329188	8.059203291973755e-5	14.61036588909526	AdrenalGland	17.87662567567568	11.29110102040816	11.29110102040816	reversible	AdrenalGland
ENSG00000278195	SSTR3	0.97286399656378	0.01902392887591827	6.804744709156354	AdrenalGland	0.3195548378378378	0.7257918367346938	0.7257918367346938	partially reversible	AdrenalGland
ENSG00000278727	AC000403.4	0.8557412852227517	6.168721230378987e-4	11.67107548939165	AdrenalGland	0.1239793243243243	0.2052368367346939	0.2052368367346939	reversible	AdrenalGland
ENSG00000006016	CRLF1	1.254587212341721	1.109099822199817e-12	18.37501915106419	ArteryAorta	106.3214375	219.958322147651	219.958322147651	reversible	ArteryAorta
ENSG00000007402	CACNA2D2	-0.2021421577934512	0.04495135786056467	2.943070483466289	ArteryAorta	5.09834375	4.460664429530201	4.460664429530201	partially reversible	ArteryAorta
ENSG00000027697	IFNGR1	-0.1307978109056282	0.004895992907219491	5.477259078213418	ArteryAorta	106.225859375	101.6657046979866	101.6657046979866	partially reversible	ArteryAorta
ENSG00000049130	KITLG	0.3526323501059135	0.0197007375224692	5.006090228218066	ArteryAorta	6.7753125	8.872469798657718	8.872469798657718	partially reversible	ArteryAorta
ENSG00000054277	OPN3	0.3302730439741599	0.01095760298601429	5.383712147020784	ArteryAorta	1.720309375	2.252913422818792	2.252913422818792	partially reversible	ArteryAorta
ENSG00000063438	AHRR	1.345111980180296	3.678199344206146e-21	28.73982620083457	ArteryAorta	0.5473609375	1.350958389261745	1.350958389261745	reversible	ArteryAorta
ENSG00000067113	PLPP1	0.1740976131879573	0.04795701126257169	3.734041422015165	ArteryAorta	240.92734375	271.8161073825503	271.8161073825503	partially reversible	ArteryAorta
ENSG00000073150	PANX2	0.3884400273672032	0.03209807694009262	3.760836117020719	ArteryAorta	3.47171953125	4.401042281879195	4.401042281879195	partially reversible	ArteryAorta
ENSG00000073670	ADAM11	-0.2787918900119629	0.001277316309505883	6.888707321276985	ArteryAorta	2.2433203125	1.744391946308725	1.744391946308725	partially reversible	ArteryAorta
ENSG00000074211	PPP2R2C	0.4662510947283761	0.02581787464122296	3.683056032859354	ArteryAorta	0.707015546875	0.8146036912751677	0.8146036912751677	partially reversible	ArteryAorta
ENSG00000074527	NTN4	0.1925542072772536	0.01980880226735519	5.099065643232838	ArteryAorta	58.497265625	66.21557046979866	66.21557046979866	partially reversible	ArteryAorta
ENSG00000078725	BRINP1	0.909793169238614	4.012686270552229e-7	9.789399129451098	ArteryAorta	2.21767109375	3.46933422818792	3.46933422818792	partially reversible	ArteryAorta
ENSG00000082482	KCNK2	0.7254416576219738	0.03690043429717495	4.405542343511786	ArteryAorta	0.5651828125	1.040813899328859	1.040813899328859	partially reversible	ArteryAorta
ENSG00000087510	TFAP2C	0.6489009007629304	0.001507418127725482	6.964352077450436	ArteryAorta	0.290692734375	0.4871435570469799	0.4871435570469799	partially reversible	ArteryAorta
ENSG00000100365	NCF4	0.3060391878946232	0.01208429976707143	5.088503180107596	ArteryAorta	19.4019609375	26.20046979865772	26.20046979865772	partially reversible	ArteryAorta
ENSG00000100448	CTSG	1.056421707494283	0.004895992907219491	5.981928080475642	ArteryAorta	4.2011075	8.61657288590604	8.61657288590604	partially reversible	ArteryAorta
ENSG00000103175	WFDC1	0.502753340205239	0.04701361048494117	2.868075756384026	ArteryAorta	44.01878125	54.45753020134228	54.45753020134228	partially reversible	ArteryAorta
ENSG00000105088	OLFM2	0.5140494784571737	0.009961596481276954	7.083068756797682	ArteryAorta	5.98875703125	9.975543624161073	9.975543624161073	partially reversible	ArteryAorta
ENSG00000105472	CLEC11A	0.3516394268305767	0.002973825783551449	5.279196268935905	ArteryAorta	24.56565625	31.25995973154362	31.25995973154362	partially reversible	ArteryAorta
ENSG00000105609	LILRB5	0.4041148757278659	0.01634020594226197	4.934974712387887	ArteryAorta	12.13899453125	17.89120805369128	17.89120805369128	partially reversible	ArteryAorta
ENSG00000105696	TMEM59L	0.9016587497063357	1.612236409726566e-9	14.38986713264319	ArteryAorta	6.153684375	11.63593959731544	11.63593959731544	reversible	ArteryAorta
ENSG00000106113	CRHR2	0.5605398772573758	0.03455747670484153	5.870729015198438	ArteryAorta	0.281661328125	0.5049172483221477	0.5049172483221477	partially reversible	ArteryAorta
ENSG00000107554	DNMBP	0.1667895487552907	0.04701361048494117	3.860447426115043	ArteryAorta	8.486515625000001	9.886731543624162	9.886731543624162	partially reversible	ArteryAorta
ENSG00000110042	DTX4	0.4218101963707068	0.01986165884118588	6.025950137231042	ArteryAorta	4.88368828125	7.046429530201342	7.046429530201342	partially reversible	ArteryAorta
ENSG00000111341	MGP	0.2937129121134832	0.03121288523345021	3.22867056082551	ArteryAorta	11560.9375	13267.54362416107	13267.54362416107	partially reversible	ArteryAorta
ENSG00000115155	OTOF	0.585599813183582	0.04906243399021745	4.401202573800562	ArteryAorta	0.074025203125	0.1184554765100671	0.1184554765100671	partially reversible	ArteryAorta
ENSG00000115641	FHL2	0.2293695053935945	0.01812297054661992	4.502781717723801	ArteryAorta	24.6729453125	28.47812080536913	28.47812080536913	partially reversible	ArteryAorta
ENSG00000116661	FBXO2	0.368499605272511	0.01402327484543051	4.943462858564906	ArteryAorta	17.837015625	21.28826845637584	21.28826845637584	partially reversible	ArteryAorta
ENSG00000119655	NPC2	0.1684081168844905	0.04885446649576154	3.131404636022676	ArteryAorta	128.3671875	147.5626174496644	147.5626174496644	partially reversible	ArteryAorta
ENSG00000119919	NKX2-3	1.383110559119328	2.186650275391026e-5	10.19310430512799	ArteryAorta	0.0769353125	0.2883763087248322	0.2883763087248322	reversible	ArteryAorta
ENSG00000121281	ADCY7	0.2745452447247023	0.01095760298601429	6.543210833627584	ArteryAorta	6.6138515625	8.606704697986578	8.606704697986578	partially reversible	ArteryAorta
ENSG00000122574	WIPF3	0.3904729802493213	0.0138747735787903	4.068422894221293	ArteryAorta	3.86253203125	4.432776510067114	4.432776510067114	partially reversible	ArteryAorta
ENSG00000124479	NDP	0.7131060758806375	0.008613517038523928	6.690826476585183	ArteryAorta	0.451278203125	0.9131194630872483	0.9131194630872483	partially reversible	ArteryAorta
ENSG00000124780	KCNK17	-0.5363567285264689	0.0197007375224692	4.529963462123892	ArteryAorta	58.888328125	41.3604966442953	41.3604966442953	partially reversible	ArteryAorta
ENSG00000125851	PCSK2	0.8323397634370443	0.001942403265554621	6.141132026994849	ArteryAorta	0.30822921875	0.472183288590604	0.472183288590604	partially reversible	ArteryAorta
ENSG00000127152	BCL11B	0.4751417778302753	0.04440268662528481	4.669812232167783	ArteryAorta	0.322936875	0.468323355704698	0.468323355704698	partially reversible	ArteryAorta
ENSG00000127324	TSPAN8	0.6402037778283095	0.004895992907219491	5.531054886685335	ArteryAorta	11.51065	16.73403355704698	16.73403355704698	partially reversible	ArteryAorta
ENSG00000128563	PRKRIP1	-0.1065063785638923	0.04701361048494117	4.64012420379204	ArteryAorta	30.903515625	27.91281879194631	27.91281879194631	partially reversible	ArteryAorta
ENSG00000129474	AJUBA	0.2545609364668414	0.03691770695913233	3.289985200929888	ArteryAorta	11.433875	12.35301342281879	12.35301342281879	partially reversible	ArteryAorta
ENSG00000130477	UNC13A	2.188692649693856	7.144762998370876e-22	20.59330720206364	ArteryAorta	2.5908796875	9.249582550335571	9.249582550335571	reversible	ArteryAorta
ENSG00000132692	BCAN	0.3607500842635058	0.04504781053854241	5.358689469972147	ArteryAorta	0.31953	0.3825914093959731	0.3825914093959731	partially reversible	ArteryAorta
ENSG00000132780	NASP	-0.1351592759277334	0.02579219065478763	3.248875991073018	ArteryAorta	41.17578125	38.21604026845637	38.21604026845637	partially reversible	ArteryAorta
ENSG00000133216	EPHB2	0.4730802301829319	5.201325997863255e-6	9.688822367648825	ArteryAorta	1.14404765625	1.77881610738255	1.77881610738255	partially reversible	ArteryAorta
ENSG00000134028	ADAMDEC1	1.016210414674862	0.03121288523345021	4.224347684915216	ArteryAorta	1.3338565625	2.543051744966443	2.543051744966443	partially reversible	ArteryAorta
ENSG00000134627	PIWIL4	-0.1930852721486946	0.01729445427826206	6.023173140386521	ArteryAorta	10.9805546875	9.218684563758389	9.218684563758389	partially reversible	ArteryAorta
ENSG00000135046	ANXA1	0.1367620881733687	0.03843043120584836	3.640071149801421	ArteryAorta	333.11953125	364.7852348993289	364.7852348993289	partially reversible	ArteryAorta
ENSG00000135116	HRK	0.748597626880314	0.02870582144541944	3.995542059982941	ArteryAorta	0.1389105390625	0.1886440939597316	0.1886440939597316	partially reversible	ArteryAorta
ENSG00000137275	RIPK1	-0.1254098069563219	0.03789674569630189	3.589752052626126	ArteryAorta	27.7215625	26.73451677852349	26.73451677852349	partially reversible	ArteryAorta
ENSG00000138028	CGREF1	0.6354025142240158	3.459104632306137e-7	9.360595270194514	ArteryAorta	3.43999453125	5.308242281879195	5.308242281879195	partially reversible	ArteryAorta
ENSG00000138061	CYP1B1	0.4859197639185892	0.0197007375224692	7.296639482841965	ArteryAorta	13.4193046875	21.2164966442953	21.2164966442953	partially reversible	ArteryAorta
ENSG00000138411	HECW2	0.3201728862724729	0.003463311022307033	5.534803988078766	ArteryAorta	2.53425859375	3.179376510067114	3.179376510067114	partially reversible	ArteryAorta
ENSG00000138944	KIAA1644	0.6779910836404296	0.002201358261352763	5.973837662949901	ArteryAorta	0.840951171875	1.633554765100671	1.633554765100671	partially reversible	ArteryAorta
ENSG00000140465	CYP1A1	2.547670504694899	4.082665579656249e-11	16.97497607686009	ArteryAorta	1.5730900234375	6.751128187919464	6.751128187919464	reversible	ArteryAorta
ENSG00000141433	ADCYAP1	1.197680095129559	3.142186078291171e-6	10.10639721025819	ArteryAorta	1.7541096875	4.468132751677852	4.468132751677852	partially reversible	ArteryAorta
ENSG00000143226	FCGR2A	0.3463902806399615	0.02570021277972251	4.755386850168527	ArteryAorta	31.2563515625	44.21044295302013	44.21044295302013	partially reversible	ArteryAorta
ENSG00000143369	ECM1	0.376112904616407	5.063275181047419e-6	8.702360019199933	ArteryAorta	32.59703125	43.20120805369127	43.20120805369127	partially reversible	ArteryAorta
ENSG00000144152	FBLN7	0.3038894191083892	0.04009882321392169	4.299051730433336	ArteryAorta	4.22848671875	5.13648322147651	5.13648322147651	partially reversible	ArteryAorta
ENSG00000144583	MARCH4	0.8885744315873079	0.00399973294127492	3.92104203771372	ArteryAorta	0.235593625	0.3638190604026846	0.3638190604026846	partially reversible	ArteryAorta
ENSG00000145555	MYO10	0.615815422617085	4.223640922319423e-11	12.4262658186457	ArteryAorta	4.507965625	6.842489932885906	6.842489932885906	non-reversible	ArteryAorta
ENSG00000146072	TNFRSF21	0.3672541062724292	0.03609983587278499	4.202781148375997	ArteryAorta	6.796609375	9.810375838926175	9.810375838926175	partially reversible	ArteryAorta
ENSG00000147010	SH3KBP1	0.1577401810315993	0.01986165884118588	3.304221279304442	ArteryAorta	11.9168828125	13.75295973154362	13.75295973154362	partially reversible	ArteryAorta
ENSG00000148680	HTR7	0.9099909016582544	4.381607950849476e-8	12.35025611510802	ArteryAorta	2.8076546875	4.85833355704698	4.85833355704698	reversible	ArteryAorta
ENSG00000148948	LRRC4C	-0.5286520620425869	0.01095760298601429	4.88724598684145	ArteryAorta	1.69228984375	1.260442416107383	1.260442416107383	partially reversible	ArteryAorta
ENSG00000149534	MS4A2	0.7147455046609591	0.04701361048494117	3.659685634240159	ArteryAorta	0.82952671875	1.190355167785235	1.190355167785235	partially reversible	ArteryAorta
ENSG00000150594	ADRA2A	0.5648973635258319	0.01095760298601429	6.497706596327908	ArteryAorta	4.6053721875	8.071757046979865	8.071757046979865	partially reversible	ArteryAorta
ENSG00000151012	SLC7A11	0.5719376724922252	0.01530716751668211	3.866578177370473	ArteryAorta	1.36659765625	1.996816577181208	1.996816577181208	partially reversible	ArteryAorta
ENSG00000151067	CACNA1C	-0.1536442277269899	0.04792616866573663	3.874056043515965	ArteryAorta	24.97878125	21.90606711409396	21.90606711409396	partially reversible	ArteryAorta
ENSG00000151150	ANK3	0.4135809075213991	0.001009449259272841	5.332770967265379	ArteryAorta	2.67471640625	3.458934228187919	3.458934228187919	partially reversible	ArteryAorta
ENSG00000152270	PDE3B	-0.3259044190819497	0.005784517223986585	3.808298038993829	ArteryAorta	7.5322578125	6.023644295302013	6.023644295302013	partially reversible	ArteryAorta
ENSG00000154165	GPR15	2.024762299540244	3.123586859376247e-16	21.2522333321405	ArteryAorta	0.0981109375	0.7512961744966443	0.7512961744966443	reversible	ArteryAorta
ENSG00000156009	MAGEA8	-0.5180012739117289	0.0457151336211552	3.368442315742604	ArteryAorta	0.1940715625	0.1511156375838926	0.1511156375838926	partially reversible	ArteryAorta
ENSG00000157368	IL34	0.3154478190131495	0.02351602494984258	3.777318987571409	ArteryAorta	45.7410234375	52.96159060402685	52.96159060402685	partially reversible	ArteryAorta
ENSG00000158806	NPM2	0.3622170999959683	0.001508702851183659	5.202508730934444	ArteryAorta	1.47098125	1.741227516778523	1.741227516778523	partially reversible	ArteryAorta
ENSG00000159588	CCDC17	-0.1960962504390948	0.03721396297827642	4.268979675039111	ArteryAorta	2.29815625	1.966594630872483	1.966594630872483	partially reversible	ArteryAorta
ENSG00000159733	ZFYVE28	0.1371146135247313	0.04701361048494117	4.943189881479242	ArteryAorta	3.9766328125	4.46734899328859	4.46734899328859	partially reversible	ArteryAorta
ENSG00000162510	MATN1	-0.4139851412230616	0.0138747735787903	5.208407920315592	ArteryAorta	0.221225703125	0.171333288590604	0.171333288590604	partially reversible	ArteryAorta
ENSG00000162981	FAM84A	-0.3316278271724074	0.0197007375224692	4.178021390309186	ArteryAorta	1.9795984375	1.625863087248322	1.625863087248322	partially reversible	ArteryAorta
ENSG00000163093	BBS5	-0.1305103762907357	0.04792616866573663	4.407807148098946	ArteryAorta	11.8968046875	10.89970469798658	10.89970469798658	partially reversible	ArteryAorta
ENSG00000163462	TRIM46	0.3318955861481942	0.01572397316694214	3.762732955699034	ArteryAorta	3.7935171875	4.54678255033557	4.54678255033557	partially reversible	ArteryAorta
ENSG00000163684	RPP14	-0.1045807542435851	0.04495135786056467	4.185955927299879	ArteryAorta	5.198	4.844020134228188	4.844020134228188	partially reversible	ArteryAorta
ENSG00000163751	CPA3	0.6522986485457632	0.0197007375224692	4.697532348901698	ArteryAorta	12.4860828125	18.64743624161074	18.64743624161074	partially reversible	ArteryAorta
ENSG00000163814	CDCP1	0.430113244906402	0.0197007375224692	4.423946034671008	ArteryAorta	1.8031375	2.861336241610738	2.861336241610738	partially reversible	ArteryAorta
ENSG00000164220	F2RL2	0.5013229403453521	0.04906243399021745	3.314347145945019	ArteryAorta	2.4836765625	3.119927651006711	3.119927651006711	partially reversible	ArteryAorta
ENSG00000164742	ADCY1	0.4228044787699975	0.03719301947433089	3.595371121456867	ArteryAorta	0.6993403125	0.991886510067114	0.991886510067114	partially reversible	ArteryAorta
ENSG00000166278	C2	0.3262612674200668	0.04504781053854241	4.917247629796958	ArteryAorta	9.654234375	14.82630201342282	14.82630201342282	partially reversible	ArteryAorta
ENSG00000166526	ZNF3	-0.1099186183596461	0.03121288523345021	5.82355809252414	ArteryAorta	16.4680625	15.25156375838926	15.25156375838926	partially reversible	ArteryAorta
ENSG00000166793	YPEL4	0.3075345038495194	0.03455747670484153	6.644600824885001	ArteryAorta	2.39885390625	2.885868456375839	2.885868456375839	partially reversible	ArteryAorta
ENSG00000167332	OR51E2	-0.8496183095380633	0.04495135786056467	4.231987720799939	ArteryAorta	0.12566609375	0.0842823489932886	0.0842823489932886	partially reversible	ArteryAorta
ENSG00000169783	LINGO1	-0.3661580674202025	0.04701361048494117	4.844608622124761	ArteryAorta	1.35308671875	1.194412751677852	1.194412751677852	partially reversible	ArteryAorta
ENSG00000170579	DLGAP1	-0.357777245576701	0.04440268662528481	5.552947521091086	ArteryAorta	1.65857578125	1.187654228187919	1.187654228187919	partially reversible	ArteryAorta
ENSG00000171236	LRG1	-0.567200915721507	0.04829964231418273	3.92820186468161	ArteryAorta	2.315718046875	2.11675033557047	2.11675033557047	partially reversible	ArteryAorta
ENSG00000172236	TPSAB1	0.583124078590498	0.04632644719948049	3.422128515169366	ArteryAorta	17.826378125	22.37914093959732	22.37914093959732	partially reversible	ArteryAorta
ENSG00000174332	GLIS1	0.7172293305394593	1.432935857640803e-7	11.77693605072106	ArteryAorta	1.004981171875	1.737920805369128	1.737920805369128	partially reversible	ArteryAorta
ENSG00000174669	SLC29A2	0.3264446391468123	0.0197007375224692	4.363454986305824	ArteryAorta	4.0220109375	4.856776510067114	4.856776510067114	partially reversible	ArteryAorta
ENSG00000177628	GBA	0.1204553493068986	0.0436625533362042	3.946652357805521	ArteryAorta	26.079453125	28.29040268456376	28.29040268456376	partially reversible	ArteryAorta
ENSG00000177675	CD163L1	0.8889796793344985	8.731086622654997e-10	14.8361080243582	ArteryAorta	1.57591328125	3.078463087248322	3.078463087248322	partially reversible	ArteryAorta
ENSG00000178562	CD28	0.4727687033550131	0.02158578547512189	4.333191169161653	ArteryAorta	2.37204921875	4.051504026845637	4.051504026845637	partially reversible	ArteryAorta
ENSG00000178882	RFLNA	0.4690208895334018	0.03121288523345021	3.342358578125321	ArteryAorta	2.89020859375	3.828425100671141	3.828425100671141	partially reversible	ArteryAorta
ENSG00000181085	MAPK15	0.4618182166068124	0.01572397316694214	5.221348232254899	ArteryAorta	0.5698803125	0.7943899328859061	0.7943899328859061	partially reversible	ArteryAorta
ENSG00000181291	TMEM132E	0.8144666361352089	2.81065665129735e-6	8.062959424679486	ArteryAorta	0.504333203125	0.9472787919463087	0.9472787919463087	partially reversible	ArteryAorta
ENSG00000182810	DDX28	-0.1942046655024641	0.03789545881025598	4.159569805503416	ArteryAorta	8.68478125	8.251080536912752	8.251080536912752	partially reversible	ArteryAorta
ENSG00000182836	PLCXD3	-0.3507853509821713	0.02894587781925157	5.145534840087598	ArteryAorta	5.761125	4.774258389261745	4.774258389261745	partially reversible	ArteryAorta
ENSG00000183287	CCBE1	0.7127313797829579	0.0187156873001031	3.658293059229868	ArteryAorta	0.3852268125	0.704231456375839	0.704231456375839	partially reversible	ArteryAorta
ENSG00000184828	ZBTB7C	-0.3000419010797746	0.03627064110554225	3.432284197531922	ArteryAorta	6.8896171875	5.878281879194631	5.878281879194631	partially reversible	ArteryAorta
ENSG00000186577	C6orf1	0.1672484686445149	0.03691770695913233	3.461641015936185	ArteryAorta	33.225390625	35.85389261744967	35.85389261744967	partially reversible	ArteryAorta
ENSG00000188042	ARL4C	0.6413362182513317	4.765443089699211e-5	7.746632826933181	ArteryAorta	15.910125	26.14677181208054	26.14677181208054	partially reversible	ArteryAorta
ENSG00000196730	DAPK1	0.2700343801729275	0.04701361048494117	4.700862618440372	ArteryAorta	7.919015625	10.53726174496644	10.53726174496644	partially reversible	ArteryAorta
ENSG00000197134	ZNF257	-0.2871047818801806	0.04980653366459539	3.523090877562443	ArteryAorta	0.54406875	0.4922368456375839	0.4922368456375839	partially reversible	ArteryAorta
ENSG00000197253	TPSB2	0.7452000413023155	0.01095760298601429	4.858817713905792	ArteryAorta	12.14577109375	16.95194563758389	16.95194563758389	partially reversible	ArteryAorta
ENSG00000197594	ENPP1	-0.2704794462224652	0.04440268662528481	2.740340645936526	ArteryAorta	26.590984375	22.10651006711409	22.10651006711409	partially reversible	ArteryAorta
ENSG00000198075	SULT1C4	-0.3321059255993165	0.02599284552663089	3.904751602461918	ArteryAorta	4.78573359375	3.965025503355705	3.965025503355705	partially reversible	ArteryAorta
ENSG00000198729	PPP1R14C	0.6669116327406185	0.04632644719948049	3.438615647334966	ArteryAorta	1.059310625	2.006659127516778	2.006659127516778	partially reversible	ArteryAorta
ENSG00000198732	SMOC1	-0.5862116693602665	0.002253961631823151	4.624381747709003	ArteryAorta	20.0725078125	16.29930134228188	16.29930134228188	partially reversible	ArteryAorta
ENSG00000198799	LRIG2	-0.09578770738581961	0.04504781053854241	3.613457901446901	ArteryAorta	6.193421875	5.664194630872483	5.664194630872483	partially reversible	ArteryAorta
ENSG00000198842	DUSP27	-0.3599530424167219	0.02568225876595549	3.207718477801942	ArteryAorta	12.863296875	10.18400140939597	10.18400140939597	partially reversible	ArteryAorta
ENSG00000198914	POU3F3	0.6762367269657854	0.0457151336211552	4.403857031106215	ArteryAorta	1.448984609375	2.110842080536913	2.110842080536913	partially reversible	ArteryAorta
ENSG00000204516	MICB	0.3752099426214373	0.02407164944701649	3.891642070535773	ArteryAorta	4.5244171875	6.436865771812081	6.436865771812081	partially reversible	ArteryAorta
ENSG00000205038	PKHD1L1	1.16386821838042	5.232437536381633e-5	7.954642709099495	ArteryAorta	1.23445671875	2.472506711409396	2.472506711409396	partially reversible	ArteryAorta
ENSG00000211448	DIO2	0.4452124808118177	0.02725813662548501	6.619702443408908	ArteryAorta	5.10365234375	7.639680939597316	7.639680939597316	partially reversible	ArteryAorta
ENSG00000213145	CRIP1	0.3590240693081128	0.02321012659836386	2.455915303924698	ArteryAorta	318.899765625	320.7886577181208	320.7886577181208	partially reversible	ArteryAorta
ENSG00000213996	TM6SF2	0.3542241340050545	0.03693681584075381	3.444173292038379	ArteryAorta	2.20661640625	2.864473154362416	2.864473154362416	partially reversible	ArteryAorta
ENSG00000221866	PLXNA4	-0.4331093332452869	0.008835924671687923	4.10128734165678	ArteryAorta	10.9226640625	8.594107382550336	8.594107382550336	partially reversible	ArteryAorta
ENSG00000225383	SFTA1P	0.5370118731471998	0.04701361048494117	3.141220338708257	ArteryAorta	1.729989609375	2.208215100671141	2.208215100671141	partially reversible	ArteryAorta
ENSG00000225830	ERCC6	0.1679234903503951	0.04504781053854241	3.126327904722214	ArteryAorta	9.2226328125	9.7301275167785235	9.7301275167785235	partially reversible	ArteryAorta
ENSG00000226476	LINC01748	-0.8108933172052833	0.002201358261352763	5.459835790732281	ArteryAorta	0.088675328125	0.06126953020134228	0.06126953020134228	partially reversible	ArteryAorta
ENSG00000235750	KIAA0040	-0.3502819833790948	6.110235759712225e-4	6.334615617891835	ArteryAorta	32.0699453125	25.18877852348993	25.18877852348993	partially reversible	ArteryAorta
ENSG00000240230	COX19	-0.1232301761415786	0.02917967336627351	4.947067252703386	ArteryAorta	9.3900078125	8.57668456375839	8.57668456375839	partially reversible	ArteryAorta
ENSG00000249464	LINC01091	0.6005595900527445	1.249528887910536e-5	7.485205611079375	ArteryAorta	0.278561796875	0.3735097315436242	0.3735097315436242	partially reversible	ArteryAorta
ENSG00000256124	LINC01152	0.5780349745581435	0.04440268662528481	4.01422849607895	ArteryAorta	0.011433046875	0.02014523489932886	0.02014523489932886	partially reversible	ArteryAorta
ENSG00000264707	L3MBTL4-AS1	0.792370085405565	0.03121288523345021	5.166785858331694	ArteryAorta	0.214066875	0.3783151677852349	0.3783151677852349	partially reversible	ArteryAorta
ENSG00000266524	GDF10	-0.5196650961766456	0.02048924488013895	5.185006541050138	ArteryAorta	20.594484375	12.28803288590604	12.28803288590604	partially reversible	ArteryAorta
ENSG00000063438	AHRR	1.224796769636848	4.137430236886922e-8	23.38085233568081	ArteryCoronary	0.8356578947368422	1.684457534246575	1.684457534246575	reversible	ArteryCoronary
ENSG00000130477	UNC13A	1.559658911985582	8.646039279081578e-8	24.48824042844294	ArteryCoronary	1.637516973684211	3.250728767123288	3.250728767123288	reversible	ArteryCoronary
ENSG00000139200	PIANP	0.8739982559914666	0.006482083483278554	9.75408682097295	ArteryCoronary	6.362446052631579	7.961232876712328	7.961232876712328	partially reversible	ArteryCoronary
ENSG00000140465	CYP1A1	3.399826777120292	4.137430236886922e-8	22.47743080000179	ArteryCoronary	3.992363289473684	13.9743997260274	13.9743997260274	partially reversible	ArteryCoronary
ENSG00000154165	GPR15	2.38902777885269	4.137430236886922e-8	22.63052108503561	ArteryCoronary	0.1224790789473684	0.7468332876712329	0.7468332876712329	partially reversible	ArteryCoronary
ENSG00000205038	PKHD1L1	1.21928690568786	0.0278017482860619	8.28072033604987	ArteryCoronary	1.238165657894737	2.311625068493151	2.311625068493151	partially reversible	ArteryCoronary
ENSG00000225978	HAR1A	0.5743612278228394	0.007727294559891607	11.78770619434268	ArteryCoronary	1.578475	2.159223287671233	2.159223287671233	partially reversible	ArteryCoronary
ENSG00000050555	LAMC3	-0.5766340296170558	0.01219121346401979	4.320478839672934	ArteryTibial	3.31485777173913	2.399600046948357	2.399600046948357	partially reversible	ArteryTibial
ENSG00000051108	HERPUD1	-0.1279227573885762	0.04424194547909236	3.817774029314723	ArteryTibial	92.4041847826087	85.17981220657278	85.17981220657278	partially reversible	ArteryTibial
ENSG00000057657	PRDM1	0.2989897585675476	0.02240130450910614	3.871118882958175	ArteryTibial	1.483157010869565	1.637991079812207	1.637991079812207	partially reversible	ArteryTibial
ENSG00000063438	AHRR	0.5236307570388959	4.857988826520239e-6	7.888065495074806	ArteryTibial	0.6282297826086957	0.8750040845070423	0.8750040845070423	partially reversible	ArteryTibial
ENSG00000066248	NGEF	-0.4945447589415783	0.004486644389313303	4.103266366379875	ArteryTibial	5.268205163043478	3.530695305164319	3.530695305164319	partially reversible	ArteryTibial
ENSG00000070190	DAPP1	0.3807141424414967	0.01072819350764777	3.527908971432252	ArteryTibial	0.6173590217391305	0.7056703286384977	0.7056703286384977	partially reversible	ArteryTibial
ENSG00000072657	TRHDE	-0.4585625369418991	0.01619937993882666	3.436032279101806	ArteryTibial	0.9206699456521739	0.6838449765258215	0.6838449765258215	partially reversible	ArteryTibial
ENSG00000078295	ADCY2	-0.2691113574747512	0.0493847892079431	2.866129660069511	ArteryTibial	3.180501086956522	2.714641784037559	2.714641784037559	partially reversible	ArteryTibial
ENSG00000087842	PIR	0.1657116670588843	0.04009642995886915	2.037894961958905	ArteryTibial	13.71639130434783	15.42220187793427	15.42220187793427	partially reversible	ArteryTibial
ENSG00000088305	DNMT3B	0.1818269347761448	0.04657335867605896	2.952367552655224	ArteryTibial	0.8336396739130435	0.9005230046948357	0.9005230046948357	partially reversible	ArteryTibial
ENSG00000088826	SMOX	-0.210633692274616	0.04657335867605896	2.548918780480349	ArteryTibial	7.913423913043478	6.553169014084507	6.553169014084507	partially reversible	ArteryTibial
ENSG00000089327	FXYD5	-0.1778097303310714	0.01072819350764777	3.420422432328504	ArteryTibial	54.9029347826087	47.86254460093897	47.86254460093897	partially reversible	ArteryTibial
ENSG00000091972	CD200	-0.2496813961824278	0.044650365640456303	2.884046732849226	ArteryTibial	27.65274456521739	23.0099765258216	23.0099765258216	partially reversible	ArteryTibial
ENSG00000095713	CRTAC1	-0.5205407368841984	0.001417220766331198	5.022326284116345	ArteryTibial	111.681777173913	67.81292018779342	67.81292018779342	partially reversible	ArteryTibial
ENSG00000100003	SEC14L2	-0.3135243594023873	0.02691987728703334	2.792336088219194	ArteryTibial	4.942510869565218	3.999445070422535	3.999445070422535	partially reversible	ArteryTibial
ENSG00000100365	NCF4	0.3366576768878549	1.402737600303786e-4	5.531554572421228	ArteryTibial	8.183957065217392	9.88462441314554	9.88462441314554	partially reversible	ArteryTibial
ENSG00000100448	CTSG	1.059765603208623	8.740657392236198e-5	6.338034364677261	ArteryTibial	3.110084673913044	3.964141267605634	3.964141267605634	partially reversible	ArteryTibial
ENSG00000102245	CD40LG	0.7031558215820253	0.003184563346126199	3.918992602328722	ArteryTibial	0.29187125	0.4224980281690141	0.4224980281690141	partially reversible	ArteryTibial
ENSG00000102466	FGF14	-0.2600348812687089	0.02445502546998683	2.998724344277615	ArteryTibial	2.996960869565217	2.491035211267606	2.491035211267606	partially reversible	ArteryTibial
ENSG00000102802	MEDAG	-0.4379064700118627	0.02287169698372177	3.130480133297634	ArteryTibial	263.8376086956522	221.9569014084507	221.9569014084507	partially reversible	ArteryTibial
ENSG00000103966	EHD4	-0.1322692125576523	0.04009642995886915	2.448136804886042	ArteryTibial	22.53901630434783	20.55952582159624	20.55952582159624	partially reversible	ArteryTibial
ENSG00000104881	PPP1R13L	-0.2142142941855606	0.04142767996009345	2.475680711702932	ArteryTibial	60.68717391304348	51.88727699530516	51.88727699530516	partially reversible	ArteryTibial
ENSG00000105088	OLFM2	0.5709083388018561	6.058514980980324e-5	7.484848033919757	ArteryTibial	2.06484347826087	3.327235211267606	3.327235211267606	reversible	ArteryTibial
ENSG00000105492	SIGLEC6	0.8896678649050273	1.099303880567324e-4	6.585853355936626	ArteryTibial	0.1584221195652174	0.2424755868544601	0.2424755868544601	partially reversible	ArteryTibial
ENSG00000105767	CADM4	0.3567982999993222	0.006278111314705822	4.060998955885851	ArteryTibial	2.51878152173913	3.079392488262911	3.079392488262911	partially reversible	ArteryTibial
ENSG00000106355	LSM5	0.09591608845157883	0.03331612402973072	4.502113372390491	ArteryTibial	14.38667391304348	15.5393427230047	15.5393427230047	partially reversible	ArteryTibial
ENSG00000107518	ATRNL1	-0.607358857518531	0.01477308353606521	3.2434264318243	ArteryTibial	1.261388315217391	0.8281639436619719	0.8281639436619719	partially reversible	ArteryTibial
ENSG00000108602	ALDH3A1	0.6136731034542141	0.007968615007255021	4.206364927766852	ArteryTibial	0.6897336956521739	1.247597089201878	1.247597089201878	partially reversible	ArteryTibial
ENSG00000112562	SMOC2	-0.2616666171921723	0.006143785868817789	3.715429156446468	ArteryTibial	188.9059782608696	163.379014084507	163.379014084507	partially reversible	ArteryTibial
ENSG00000115414	FN1	-0.2796895030065486	0.04708433747563884	2.368806280288301	ArteryTibial	2770.709239130435	2288.412676056338	2288.412676056338	partially reversible	ArteryTibial
ENSG00000115423	DNAH6	-0.3594505431283688	0.02287169698372177	3.064619120921976	ArteryTibial	0.1548877717391304	0.1134425868544601	0.1134425868544601	partially reversible	ArteryTibial
ENSG00000115665	SLC5A7	0.6765473924605049	0.03066301522027765	2.960835623943082	ArteryTibial	0.1483519565217391	0.2125284178403756	0.2125284178403756	partially reversible	ArteryTibial
ENSG00000119681	LTBP2	-0.3108151368105729	0.001333679032795658	4.325006502260045	ArteryTibial	338.37	260.4968075117371	260.4968075117371	partially reversible	ArteryTibial
ENSG00000121690	DEPDC7	0.3044270706011049	0.008733448424063898	3.732182179056808	ArteryTibial	0.7016029891304347	0.8051298591549296	0.8051298591549296	partially reversible	ArteryTibial
ENSG00000121743	GJA3	-0.818290866232505	0.004261119056848453	4.848674780429878	ArteryTibial	0.1642254891304348	0.09934789671361502	0.09934789671361502	partially reversible	ArteryTibial
ENSG00000122512	PMS2	0.09663962288353817	0.04508249266489776	2.924980152228095	ArteryTibial	8.005739130434783	8.403652582159625	8.403652582159625	partially reversible	ArteryTibial
ENSG00000122691	TWIST1	-0.2623463753998762	0.03331612402973072	3.330314901961241	ArteryTibial	7.339728804347826	5.909605633802817	5.909605633802817	partially reversible	ArteryTibial
ENSG00000124749	COL21A1	-0.2888694431942515	0.0145573627103688	3.640732941091517	ArteryTibial	17.77216304347826	13.56683568075117	13.56683568075117	partially reversible	ArteryTibial
ENSG00000125851	PCSK2	0.7370697780449383	5.562236039356872e-4	4.872523903506154	ArteryTibial	0.6913388586956521	1.047635633802817	1.047635633802817	partially reversible	ArteryTibial
ENSG00000127074	RGS13	0.6008968791897409	0.01219121346401979	3.486121303426782	ArteryTibial	0.1555746195652174	0.16087	0.16087	partially reversible	ArteryTibial
ENSG00000128487	SPECC1	-0.1237015352320637	0.02763236729483268	2.985882017180796	ArteryTibial	12.99992934782609	11.91482159624413	11.91482159624413	partially reversible	ArteryTibial
ENSG00000128655	PDE11A	-0.3901849500435873	0.01620152256959923	2.764973674392059	ArteryTibial	0.3665236413043478	0.3105249765258216	0.3105249765258216	partially reversible	ArteryTibial
ENSG00000129167	TPH1	-0.4891627205747134	0.01477308353606521	3.206514589793021	ArteryTibial	8.556472282608695	6.132177464788732	6.132177464788732	partially reversible	ArteryTibial
ENSG00000130303	BST2	0.2176972056912958	0.02653623629926362	2.418793107037722	ArteryTibial	47.2488097826087	52.68758685446009	52.68758685446009	partially reversible	ArteryTibial
ENSG00000130477	UNC13A	1.748711642757961	2.743460929373411e-29	25.46553889963426	ArteryTibial	1.003679239130435	2.784310798122066	2.784310798122066	reversible	ArteryTibial
ENSG00000132000	PODNL1	-0.3608309339812102	0.002387702886233889	4.35720806854761	ArteryTibial	8.1412375	6.091501877934272	6.091501877934272	partially reversible	ArteryTibial
ENSG00000132164	SLC6A11	0.5792121647347902	0.0304672803974644	2.762531670437566	ArteryTibial	0.02619258695652174	0.038448	0.038448	partially reversible	ArteryTibial
ENSG00000132514	CLEC10A	0.471399027363591	3.48801422902948e-4	6.222683460722472	ArteryTibial	4.12230652173913	5.556684507042253	5.556684507042253	partially reversible	ArteryTibial
ENSG00000132639	SNAP25	-0.5086810698502858	0.04914185842097941	2.53082416305344	ArteryTibial	7.091499402173913	5.823945962441314	5.823945962441314	partially reversible	ArteryTibial
ENSG00000132938	MTUS2	-0.7858080545773022	0.01072819350764777	3.90233080183804	ArteryTibial	0.8349269565217391	0.4963656009389671	0.4963656009389671	partially reversible	ArteryTibial
ENSG00000134013	LOXL2	-0.2463229516610424	0.02307679569292214	2.479343584319562	ArteryTibial	15.68520652173913	12.96755399061033	12.96755399061033	partially reversible	ArteryTibial
ENSG00000135426	TESPA1	0.3547853721504117	0.04738370415696343	2.628100339273205	ArteryTibial	0.2750586956521739	0.3021853802816901	0.3021853802816901	partially reversible	ArteryTibial
ENSG00000135631	RAB11FIP5	-0.1164989246838425	0.01966568339452348	2.786328261050832	ArteryTibial	25.23994565217391	23.92788732394366	23.92788732394366	partially reversible	ArteryTibial
ENSG00000137266	SLC22A23	-0.2442521205888793	0.01477308353606521	3.707364066847186	ArteryTibial	2.596638043478261	2.245698591549296	2.245698591549296	partially reversible	ArteryTibial
ENSG00000137573	SULF1	-0.2651460439053754	0.008238530713714009	3.071945246676743	ArteryTibial	123.628097826087	103.8790610328638	103.8790610328638	partially reversible	ArteryTibial
ENSG00000137809	ITGA11	-0.3255672232029155	0.02691987728703334	2.481408727025392	ArteryTibial	50.41875543478261	39.84781690140845	39.84781690140845	partially reversible	ArteryTibial
ENSG00000138061	CYP1B1	0.5369308512271208	5.103328278731936e-4	5.008607679726594	ArteryTibial	16.88986413043478	21.52086384976526	21.52086384976526	partially reversible	ArteryTibial
ENSG00000138131	LOXL4	-0.2725861473704225	0.01958453584454127	2.987695316954429	ArteryTibial	15.42246739130435	13.17036150234742	13.17036150234742	partially reversible	ArteryTibial
ENSG00000138311	ZNF365	-0.2777777572909136	0.03422422785777871	2.486851919491992	ArteryTibial	1.446459782608696	1.215452582159624	1.215452582159624	partially reversible	ArteryTibial
ENSG00000139200	PIANP	0.4614887289856133	0.03628632747737223	3.546196379632863	ArteryTibial	2.28626847826087	2.824941314553991	2.824941314553991	partially reversible	ArteryTibial
ENSG00000139220	PPFIA2	0.1504873158273135	0.04708433747563884	2.787880319710089	ArteryTibial	6.714702173913044	7.149948356807512	7.149948356807512	partially reversible	ArteryTibial
ENSG00000139971	C14orf37	-0.2122776069252524	0.02807556694209772	3.064471976987797	ArteryTibial	2.879580434782609	2.504695305164319	2.504695305164319	partially reversible	ArteryTibial
ENSG00000140287	HDC	0.8249906944412269	1.956568218540413e-4	5.850591835587656	ArteryTibial	1.4168875	1.576986807511737	1.576986807511737	partially reversible	ArteryTibial
ENSG00000140465	CYP1A1	4.047662986201392	1.66233851818791e-34	31.51247228755396	ArteryTibial	3.187541576086956	23.1807403286385	23.1807403286385	reversible	ArteryTibial
ENSG00000141433	ADCYAP1	1.477750005744678	1.061897134495703e-6	7.521983897234885	ArteryTibial	1.016872663043478	2.15090661971831	2.15090661971831	partially reversible	ArteryTibial
ENSG00000143061	IGSF3	-0.3351474869594036	0.004385719615694242	4.409713562326691	ArteryTibial	2.642665760869565	2.136904694835681	2.136904694835681	partially reversible	ArteryTibial
ENSG00000143195	ILDR2	-0.5632810830644581	0.004261119056848453	3.837398109238698	ArteryTibial	0.1677983152173913	0.1152693708920188	0.1152693708920188	partially reversible	ArteryTibial
ENSG00000144136	SLC20A1	-0.2293148516105567	0.01219121346401979	3.360442204171841	ArteryTibial	33.31945652173913	27.90929577464789	27.90929577464789	partially reversible	ArteryTibial
ENSG00000146090	RASGEF1C	0.5560091526976766	0.03574447770244268	2.953689568347407	ArteryTibial	0.3718065760869565	0.4416409859154929	0.4416409859154929	partially reversible	ArteryTibial
ENSG00000146242	TPBG	-0.1974710214628045	0.005071536179226179	4.010276953690392	ArteryTibial	10.19446195652174	8.845751173708921	8.845751173708921	partially reversible	ArteryTibial
ENSG00000146426	TIAM2	-0.2696126496259071	0.01944409144343822	3.27921933698393	ArteryTibial	3.104772826086957	2.399377464788732	2.399377464788732	partially reversible	ArteryTibial
ENSG00000147654	EBAG9	0.08548340429628931	0.008801996561351277	3.722003825639992	ArteryTibial	16.4535597826087	17.52644131455399	17.52644131455399	partially reversible	ArteryTibial
ENSG00000148841	ITPRIP	-0.2830185181940854	3.746931372822513e-4	5.300748833198689	ArteryTibial	60.57320652173913	49.09920187793427	49.09920187793427	partially reversible	ArteryTibial
ENSG00000149534	MS4A2	0.666538810102644	0.006133131413783455	4.42684030206308	ArteryTibial	0.7496838043478261	0.9532548638497652	0.9532548638497652	partially reversible	ArteryTibial
ENSG00000151789	ZNF385D	-0.32624687029472	0.03066301522027765	3.139384714595658	ArteryTibial	5.393358695652174	4.420911737089201	4.420911737089201	partially reversible	ArteryTibial
ENSG00000152661	GJA1	-0.2342597784168408	0.03236260758193982	2.482334034304889	ArteryTibial	89.8675	78.94807511737089	78.94807511737089	partially reversible	ArteryTibial
ENSG00000154165	GPR15	1.226048395988142	1.226437698003207e-11	11.73883995316848	ArteryTibial	0.02905538043478261	0.1640013615023474	0.1640013615023474	partially reversible	ArteryTibial
ENSG00000155897	ADCY8	-0.5012355429088549	0.04011027518809283	2.374110942758116	ArteryTibial	0.01450348913043478	0.008876713615023474	0.008876713615023474	partially reversible	ArteryTibial
ENSG00000156535	CD109	-0.230680576284662	0.03066301522027765	2.648839069547272	ArteryTibial	14.06251630434783	11.33184507042253	11.33184507042253	partially reversible	ArteryTibial
ENSG00000157404	KIT	0.3411661001468091	0.03367458342714413	3.613609490142495	ArteryTibial	7.561948369565218	9.023720657276995	9.023720657276995	partially reversible	ArteryTibial
ENSG00000157895	C12orf43	0.09895972399389828	0.03759905504818369	3.054073156808328	ArteryTibial	12.26229891304348	13.40592957746479	13.40592957746479	partially reversible	ArteryTibial
ENSG00000158220	ESYT3	-0.3953747169720435	0.00232138034938967	3.534927341848077	ArteryTibial	0.41055375	0.3192658215962441	0.3192658215962441	partially reversible	ArteryTibial
ENSG00000158560	DYNC1I1	-0.1998804935153217	0.04237073195790036	2.685191545315619	ArteryTibial	9.751869565217392	8.491849765258216	8.491849765258216	partially reversible	ArteryTibial
ENSG00000160145	KALRN	-0.2540287169261564	0.001707368644943918	4.419848779010514	ArteryTibial	17.51405434782609	14.51162910798122	14.51162910798122	partially reversible	ArteryTibial
ENSG00000160469	BRSK1	0.3815858328169834	0.001333679032795658	5.123181666614481	ArteryTibial	5.356835326086957	6.947197183098591	6.947197183098591	partially reversible	ArteryTibial
ENSG00000160593	JAML	0.3498207980004605	0.03196594231109515	2.580149311878166	ArteryTibial	3.029179347826087	3.440469483568075	3.440469483568075	partially reversible	ArteryTibial
ENSG00000161249	DMKN	-0.4598300113311621	3.746931372822513e-4	5.30796635084853	ArteryTibial	5.340590217391305	3.87308779342723	3.87308779342723	partially reversible	ArteryTibial
ENSG00000162267	ITIH3	0.1880519810485484	0.04733907980293121	2.321254647860459	ArteryTibial	151.1106521739131	162.4335211267606	162.4335211267606	partially reversible	ArteryTibial
ENSG00000162598	C1orf87	-0.8110210775229546	0.007895438347560357	3.71883035032098	ArteryTibial	0.3141789076086957	0.1707252863849765	0.1707252863849765	partially reversible	ArteryTibial
ENSG00000163519	TRAT1	0.598639123697627	0.04903471424723081	2.849302799093473	ArteryTibial	0.1652686956521739	0.2010447887323944	0.2010447887323944	partially reversible	ArteryTibial
ENSG00000163710	PCOLCE2	-0.366360708590736	0.01477308353606521	3.821482975085914	ArteryTibial	94.78728260869565	73.68241314553991	73.68241314553991	partially reversible	ArteryTibial
ENSG00000163751	CPA3	0.8841119456035947	3.108704488022509e-7	8.50398594895965	ArteryTibial	7.473037880434783	9.81724882629108	9.81724882629108	partially reversible	ArteryTibial
ENSG00000164694	FNDC1	-0.6073319619749716	0.003089404727437905	3.652439283711749	ArteryTibial	6.776899456521739	4.921753990610329	4.921753990610329	partially reversible	ArteryTibial
ENSG00000164949	GEM	-0.3516084230531447	0.005776863933734398	3.620337440936988	ArteryTibial	153.9065217391304	119.621220657277	119.621220657277	partially reversible	ArteryTibial
ENSG00000165283	STOML2	0.06967819482733152	0.009369209043560412	3.641464414651471	ArteryTibial	84.51315217391304	90.69244131455399	90.69244131455399	partially reversible	ArteryTibial
ENSG00000165678	GHITM	0.05930215981255033	0.03272084873494729	2.923225926368514	ArteryTibial	239.2380434782609	251.7427230046948	251.7427230046948	partially reversible	ArteryTibial
ENSG00000166136	NDUFB8	0.06594179528201342	0.04976429125600194	3.72201613622415	ArteryTibial	195.058152173913	208.7802816901408	208.7802816901408	partially reversible	ArteryTibial
ENSG00000166394	CYB5R2	-0.1485442226927558	0.04669240220875064	2.463634498598578	ArteryTibial	11.71436413043478	10.68013615023474	10.68013615023474	partially reversible	ArteryTibial
ENSG00000166922	SCG5	-0.7830205258876907	1.271275979950223e-7	8.268253014099555	ArteryTibial	3.423834239130435	1.997615023474178	1.997615023474178	partially reversible	ArteryTibial
ENSG00000167306	MYO5B	-0.3363335502946784	0.02046561447382339	3.498230861102881	ArteryTibial	0.9093804347826087	0.6859493896713615	0.6859493896713615	partially reversible	ArteryTibial
ENSG00000167601	AXL	-0.1373490342896058	0.01310457872213449	3.165179446045458	ArteryTibial	154.7070108695652	142.8676525821596	142.8676525821596	partially reversible	ArteryTibial
ENSG00000167642	SPINT2	-0.3030611359620373	0.02807556694209772	2.577285800915902	ArteryTibial	42.1833097826087	35.65969483568075	35.65969483568075	partially reversible	ArteryTibial
ENSG00000168140	VASN	-0.1779974334032838	0.04287255648916016	2.483606498733619	ArteryTibial	253.0249456521739	228.0638497652582	228.0638497652582	partially reversible	ArteryTibial
ENSG00000168959	GRM5	-0.6628886034700457	0.01549381092628625	3.334995477826753	ArteryTibial	0.1009671141304348	0.06014471361502347	0.06014471361502347	partially reversible	ArteryTibial
ENSG00000169174	PCSK9	-0.8964948761663295	4.171524523104128e-5	6.428873633413223	ArteryTibial	0.2777957065217391	0.1312082863849765	0.1312082863849765	partially reversible	ArteryTibial
ENSG00000169224	GCSAML	0.6796694589793817	0.001916259627013787	5.52137752546287	ArteryTibial	0.1029471467391304	0.1316396056338028	0.1316396056338028	partially reversible	ArteryTibial
ENSG00000170004	CHD3	0.1753122062486266	0.0287077343470732	2.920170985951309	ArteryTibial	39.39858695652174	43.4143661971831	43.4143661971831	partially reversible	ArteryTibial
ENSG00000170017	ALCAM	-0.2920998213570778	0.02455576925702111	2.803964098285254	ArteryTibial	71.95418478260869	58.23577464788733	58.23577464788733	partially reversible	ArteryTibial
ENSG00000170381	SEMA3E	-0.6491651040996719	6.177053754751172e-5	5.45789397198428	ArteryTibial	1.122258152173913	0.5252393427230047	0.5252393427230047	partially reversible	ArteryTibial
ENSG00000170558	CDH2	-0.5450284185876664	0.001624212476932833	3.896628584576913	ArteryTibial	6.973491304347826	4.748581220657277	4.748581220657277	partially reversible	ArteryTibial
ENSG00000170579	DLGAP1	-0.4710858765587352	0.03999193394201643	3.090455687142796	ArteryTibial	0.8833878260869565	0.7073681408450704	0.7073681408450704	partially reversible	ArteryTibial
ENSG00000170745	KCNS3	-0.3650073470951019	0.002129257409681746	4.325623091462664	ArteryTibial	10.4786847826087	8.630201877934272	8.630201877934272	partially reversible	ArteryTibial
ENSG00000171533	MAP6	-0.2322217945089462	0.004385392335155986	3.836718506318971	ArteryTibial	11.94888043478261	10.72283098591549	10.72283098591549	partially reversible	ArteryTibial
ENSG00000172236	TPSAB1	0.6738134911661208	1.60537472856872e-4	5.458971086743337	ArteryTibial	10.18080994565217	13.68807610328638	13.68807610328638	partially reversible	ArteryTibial
ENSG00000172794	RAB37	0.2495077747613073	0.02307679569292214	2.92657779731678	ArteryTibial	0.6797336956521739	0.7239953051643192	0.7239953051643192	partially reversible	ArteryTibial
ENSG00000172986	GXYLT2	-0.2905494472841519	0.01219121346401979	3.099061526291861	ArteryTibial	5.855951086956522	4.853407981220657	4.853407981220657	partially reversible	ArteryTibial
ENSG00000173156	RHOD	-0.2080249738197608	0.04287255648916016	3.224976881379429	ArteryTibial	32.97011956521739	29.4823427230047	29.4823427230047	partially reversible	ArteryTibial
ENSG00000173227	SYT12	-0.7252457832705431	0.01477308353606521	3.287746381522961	ArteryTibial	8.371486391304348	4.74255014084507	4.74255014084507	partially reversible	ArteryTibial
ENSG00000173599	PC	-0.2011933103361447	0.03660185211859522	2.882362748038142	ArteryTibial	8.150733695652175	7.100422535211267	7.100422535211267	partially reversible	ArteryTibial
ENSG00000174130	TLR6	0.2750570868524858	0.01072819350764777	3.051459557597898	ArteryTibial	0.6918619021739131	0.7589392957746479	0.7589392957746479	partially reversible	ArteryTibial
ENSG00000175229	GAL3ST3	-0.4092880133502318	0.02287169698372177	3.066030764391109	ArteryTibial	0.841693152173913	0.6563405633802817	0.6563405633802817	partially reversible	ArteryTibial
ENSG00000175505	CLCF1	-0.2533727852493827	0.04841084612806897	2.480039014154997	ArteryTibial	16.52135869565218	14.18868544600939	14.18868544600939	partially reversible	ArteryTibial
ENSG00000175928	LRRN1	-0.3975757936502818	0.04390700115334775	3.366644338633538	ArteryTibial	3.085588043478261	2.428810845070422	2.428810845070422	partially reversible	ArteryTibial
ENSG00000177675	CD163L1	0.4450561105297358	2.673252247095213e-5	7.002031091605011	ArteryTibial	0.7164839130434782	0.8886432863849765	0.8886432863849765	partially reversible	ArteryTibial
ENSG00000177989	ODF3B	0.2280441180449297	0.04418848175252995	2.817156118360703	ArteryTibial	9.722902173913043	10.92668873239437	10.92668873239437	partially reversible	ArteryTibial
ENSG00000178343	SHISA3	-0.3628158907493004	0.03383201447062886	2.21442454385926	ArteryTibial	4.37680597826087	3.4054779342723	3.4054779342723	partially reversible	ArteryTibial
ENSG00000178695	KCTD12	0.2215066399055499	0.008587637987380872	3.894966395882218	ArteryTibial	42.03135326086957	48.30944600938967	48.30944600938967	partially reversible	ArteryTibial
ENSG00000179841	AKAP5	-0.276207802142338	0.01833193662914589	3.176367421961205	ArteryTibial	1.522373913043478	1.263974178403756	1.263974178403756	partially reversible	ArteryTibial
ENSG00000180914	OXTR	-0.5359195405312951	0.02174436006515305	2.34787364081373	ArteryTibial	0.9138548913043478	0.6415337558685446	0.6415337558685446	partially reversible	ArteryTibial
ENSG00000182158	CREB3L2	-0.1510044436884662	0.02174436006515305	3.080133199158896	ArteryTibial	67.28728260869565	60.48	60.48	partially reversible	ArteryTibial
ENSG00000182512	GLRX5	0.09293099252237198	9.317102987493134e-4	5.285086833185018	ArteryTibial	38.30760869565217	42.02023474178404	42.02023474178404	partially reversible	ArteryTibial
ENSG00000182674	KCNB2	-0.7149723364924823	0.04903471424723081	2.3183895931323	ArteryTibial	0.7099134239130435	0.5093794366197183	0.5093794366197183	partially reversible	ArteryTibial
ENSG00000183813	CCR4	0.7849203805267541	0.003252773873839715	3.738077925650382	ArteryTibial	0.1611596195652174	0.2757291549295774	0.2757291549295774	partially reversible	ArteryTibial
ENSG00000184564	SLITRK6	0.8041704016375859	0.003266688671694945	4.403668646318557	ArteryTibial	0.5199035326086957	0.7816040845070422	0.7816040845070422	partially reversible	ArteryTibial
ENSG00000184860	SDR42E1	-0.3582279946265886	0.04657335867605896	1.881384327853584	ArteryTibial	0.3801586413043478	0.3089305633802817	0.3089305633802817	partially reversible	ArteryTibial
ENSG00000185737	NRG3	-0.5739615969234831	0.005524390002150981	3.985106675103034	ArteryTibial	0.6899829347826087	0.5193601877934272	0.5193601877934272	partially reversible	ArteryTibial
ENSG00000186469	GNG2	0.2133675585866041	0.04841084612806897	3.303223369574317	ArteryTibial	2.654905978260869	2.838642723004695	2.838642723004695	partially reversible	ArteryTibial
ENSG00000186867	QRFPR	-0.9463274613624372	0.001740063953723518	4.212117144221581	ArteryTibial	0.178873152173913	0.09869455399061033	0.09869455399061033	partially reversible	ArteryTibial
ENSG00000187164	SHTN1	-0.2369643575282595	0.001707368644943918	4.333317891600717	ArteryTibial	6.391559782608696	5.215924882629108	5.215924882629108	partially reversible	ArteryTibial
ENSG00000187678	SPRY4	-0.2900770276829239	0.03670461652594446	2.924349601265138	ArteryTibial	50.02538586956522	39.22889201877934	39.22889201877934	partially reversible	ArteryTibial
ENSG00000187808	SOWAHD	0.4567481123719775	0.046580975275982	2.311345567041195	ArteryTibial	0.2596302717391304	0.30692	0.30692	partially reversible	ArteryTibial
ENSG00000187838	PLSCR3	-0.08219526957930713	0.04657335867605896	2.815783036612831	ArteryTibial	54.29315217391304	51.64356807511737	51.64356807511737	partially reversible	ArteryTibial
ENSG00000196312	MFSD14C	-0.1442927670592739	0.03896196888390879	2.690289322196705	ArteryTibial	11.60869565217391	10.40976056338028	10.40976056338028	partially reversible	ArteryTibial
ENSG00000196352	CD55	-0.2384060401252434	0.001022453732322054	4.693820051494167	ArteryTibial	31.70152173913043	26.46998122065728	26.46998122065728	partially reversible	ArteryTibial
ENSG00000196353	CPNE4	-0.7726254657460281	0.02908103046035919	3.193283263938092	ArteryTibial	0.5013801032608696	0.2949776478873239	0.2949776478873239	partially reversible	ArteryTibial
ENSG00000197253	TPSB2	0.8280921168180586	2.260893162387243e-5	6.90111598589864	ArteryTibial	7.291260543478261	10.68296056338028	10.68296056338028	partially reversible	ArteryTibial
ENSG00000197594	ENPP1	-0.249562874338223	0.006799823725130708	3.805952852405206	ArteryTibial	8.112744565217392	6.312511737089202	6.312511737089202	partially reversible	ArteryTibial
ENSG00000198838	RYR3	-0.210681265726356	0.044362480707329	2.432794947526277	ArteryTibial	4.142154891304348	3.541206103286385	3.541206103286385	partially reversible	ArteryTibial
ENSG00000205038	PKHD1L1	1.118854940004853	1.956568218540413e-4	5.537429425734773	ArteryTibial	0.9363160923913043	1.295447605633803	1.295447605633803	partially reversible	ArteryTibial
ENSG00000206579	XKR4	0.7770207145134078	0.00468777803378244	4.139371884595763	ArteryTibial	0.1543396576086956	0.2036719624413146	0.2036719624413146	partially reversible	ArteryTibial
ENSG00000215018	COL28A1	0.3348910055480165	0.02942419447330875	3.213004688589567	ArteryTibial	1.563651630434783	1.821233849765258	1.821233849765258	partially reversible	ArteryTibial
ENSG00000224017	LINC01449	-0.5283803258223649	0.02763236729483268	2.633172517094997	ArteryTibial	0.8046315760869566	0.6222358685446009	0.6222358685446009	partially reversible	ArteryTibial
ENSG00000225978	HAR1A	0.36687103429068	0.002162093350030119	6.699261771476657	ArteryTibial	1.241785326086956	1.577905164319249	1.577905164319249	reversible	ArteryTibial
ENSG00000227051	C14orf132	-0.3778921629901633	0.007891457710139186	3.157061996212043	ArteryTibial	25.41951630434783	19.90149295774648	19.90149295774648	partially reversible	ArteryTibial
ENSG00000229274	XXbac-BPG13B8.10	0.6602781161899355	0.004261119056848453	3.830931382536542	ArteryTibial	0.0796645652173913	0.1560091079812207	0.1560091079812207	partially reversible	ArteryTibial
ENSG00000237515	SHISA9	0.5728311976090052	0.03500834646993399	2.807232602569532	ArteryTibial	0.05777895108695652	0.08306466666666666	0.08306466666666666	partially reversible	ArteryTibial
ENSG00000241322	CDRT1	0.4465524774192919	0.01592268829903802	3.62820974252379	ArteryTibial	0.1721097282608696	0.2183232394366197	0.2183232394366197	partially reversible	ArteryTibial
ENSG00000244414	CFHR1	-0.4387286091542905	0.03089494640095378	2.884501091932822	ArteryTibial	0.4850015217391304	0.3274721596244131	0.3274721596244131	partially reversible	ArteryTibial
ENSG00000245526	LINC00461	0.7728388451243101	0.001486216978938292	4.78216419507367	ArteryTibial	0.03551003260869565	0.05273321596244131	0.05273321596244131	partially reversible	ArteryTibial
ENSG00000250506	CDK3	-0.1454642118098781	0.03660185211859522	2.679355461655085	ArteryTibial	12.65853804347826	11.34588732394366	11.34588732394366	partially reversible	ArteryTibial
ENSG00000259494	MRPL46	0.08054732229346669	0.03258112983241906	3.113025061768259	ArteryTibial	20.68060326086956	22.5350234741784	22.5350234741784	partially reversible	ArteryTibial
ENSG00000260604	RP1-140K8.5	-0.4879819651858487	0.007891457710139186	3.388374846955597	ArteryTibial	1.623097826086957	1.209284131455399	1.209284131455399	partially reversible	ArteryTibial
ENSG00000260838	RP11-531A24.3	-0.7656857937427177	0.04903471424723081	2.398363537621867	ArteryTibial	0.4302475489130435	0.2967170892018779	0.2967170892018779	partially reversible	ArteryTibial
ENSG00000261512	RP11-46D6.1	-0.2525614330258609	0.04976429125600194	2.289343891385668	ArteryTibial	3.485119565217391	3.074828450704225	3.074828450704225	partially reversible	ArteryTibial
ENSG00000270607	RP11-359E10.1	-0.2804596450069279	0.02601640533932618	2.644763316692217	ArteryTibial	16.16603804347826	13.73133802816901	13.73133802816901	partially reversible	ArteryTibial
ENSG00000276231	PIK3R6	0.3889671909488735	0.005607865240349649	3.455461822516431	ArteryTibial	0.6201473913043478	0.666843427230047	0.666843427230047	partially reversible	ArteryTibial
ENSG00000282608	ADORA3	0.3286251451563122	0.04669240220875064	2.961243260034254	ArteryTibial	2.408947826086957	2.994225352112676	2.994225352112676	partially reversible	ArteryTibial
ENSG00000019169	MARCO	-1.495846308242935	0.02811821990274863	15.36020214841465	BrainCortex	0.6646933846153846	0.269094328358209	0.269094328358209	partially reversible	BrainCortex
ENSG00000063438	AHRR	0.9683658733116804	1.799201003185895e-11	18.29980913677969	BreastMammaryTissue	0.8798415254237288	1.954993670886076	1.954993670886076	reversible	BreastMammaryTissue
ENSG00000101276	SLC52A3	-0.444658683300028	0.02669617378784721	5.64752077452478	BreastMammaryTissue	5.360849152542372	4.506110126582278	4.506110126582278	partially reversible	BreastMammaryTissue
ENSG00000116785	CFHR3	-0.9962788851217129	0.007525319571699596	6.13955880580319	BreastMammaryTissue	0.296334686440678	0.2369771582278481	0.2369771582278481	partially reversible	BreastMammaryTissue
ENSG00000140465	CYP1A1	4.078658956611967	1.744120558018181e-25	32.39412304276792	BreastMammaryTissue	5.726450559322034	36.18593569620253	36.18593569620253	reversible	BreastMammaryTissue
ENSG00000154165	GPR15	2.196624123529965	2.83243699493302e-15	16.97166859147913	BreastMammaryTissue	0.5886936440677966	2.016551265822785	2.016551265822785	partially reversible	BreastMammaryTissue
ENSG00000170558	CDH2	-0.6095354359376179	0.004561267053058688	5.931811818933073	BreastMammaryTissue	0.7344373728813559	0.4095459493670886	0.4095459493670886	partially reversible	BreastMammaryTissue
ENSG00000197253	TPSB2	0.7071135750598864	0.03722647396883992	5.005903730710194	BreastMammaryTissue	20.43326779661017	30.79515189873418	30.79515189873418	partially reversible	BreastMammaryTissue
ENSG00000198846	TOX	-0.3463795284037048	0.0496085422915467	4.95476071137875	BreastMammaryTissue	2.136808474576271	1.72576329113924	1.72576329113924	partially reversible	BreastMammaryTissue
ENSG00000231439	WASIR2	0.9885590660230315	0.004561267053058688	7.56414045411803	BreastMammaryTissue	0.5291307627118644	0.7792790506329114	0.7792790506329114	partially reversible	BreastMammaryTissue
ENSG00000063438	AHRR	1.413895020738033	2.441525648993041e-10	20.69168551352548	ColonSigmoid	1.06714880952381	2.919655303030303	2.919655303030303	reversible	ColonSigmoid
ENSG00000100314	CABP7	-0.8299615646466937	0.001566386404698262	7.777346943176664	ColonSigmoid	1.69614880952381	1.012567424242424	1.012567424242424	partially reversible	ColonSigmoid
ENSG00000125675	GRIA3	0.6731748555602379	1.541771534827697e-7	15.74794431800107	ColonSigmoid	0.790047619047619	1.235059090909091	1.235059090909091	partially reversible	ColonSigmoid
ENSG00000140465	CYP1A1	2.384161304497021	1.140154478673424e-8	19.43969853516311	ColonSigmoid	0.7317848809523809	4.212006666666666	4.212006666666666	reversible	ColonSigmoid
ENSG00000154493	C10orf90	1.595093400435162	5.589099174902499e-11	20.92063492663102	ColonSigmoid	0.1050649523809524	0.2939445833333333	0.2939445833333333	partially reversible	ColonSigmoid
ENSG00000160862	AZGP1	0.7757630683607032	0.001164262531894638	8.903319625657515	ColonSigmoid	3.328148809523809	5.549818181818182	5.549818181818182	partially reversible	ColonSigmoid
ENSG00000162494	LRRC38	1.094051170184791	6.606291751546867e-4	11.18885365646348	ColonSigmoid	0.1113264285714286	0.2504339393939394	0.2504339393939394	reversible	ColonSigmoid
ENSG00000171877	FRMD5	0.3396935949078899	0.03921425254865472	7.619315604469073	ColonSigmoid	1.444891666666667	2.046664393939394	2.046664393939394	partially reversible	ColonSigmoid
ENSG00000183780	SLC35F3	0.8121071328058497	5.711564922051071e-10	19.64281356742972	ColonSigmoid	0.4625894047619047	0.8682180303030304	0.8682180303030304	reversible	ColonSigmoid
ENSG00000184564	SLITRK6	0.9134416880679409	1.134986401394116e-5	10.75225520740547	ColonSigmoid	1.649174642857143	2.663094696969697	2.663094696969697	partially reversible	ColonSigmoid
ENSG00000185985	SLITRK2	0.4677806682242148	6.224719435882797e-4	11.47795215036047	ColonSigmoid	0.9439273809523809	1.363801515151515	1.363801515151515	partially reversible	ColonSigmoid
ENSG00000189045	ANKDD1B	0.6446170983990777	2.246168194491929e-6	14.08151930913042	ColonSigmoid	1.201288452380952	1.723177272727273	1.723177272727273	partially reversible	ColonSigmoid
ENSG00000227036	LINC00511	0.6506892844336636	5.557473002831218e-7	13.71747401703221	ColonSigmoid	0.7259461904761905	0.995080303030303	0.995080303030303	partially reversible	ColonSigmoid
ENSG00000050767	COL23A1	0.538019739951889	0.02004166110893624	5.9149742263346	ColonTransverse	2.516237719298246	3.073930921052632	3.073930921052632	partially reversible	ColonTransverse
ENSG00000063438	AHRR	0.7056990805088961	4.177388364502019e-8	13.38821813112217	ColonTransverse	2.177119298245614	3.232001315789474	3.232001315789474	partially reversible	ColonTransverse
ENSG00000120457	KCNJ5	-0.4659949707002806	0.03881721802656382	6.413456972568659	ColonTransverse	1.066770438596491	0.7970875657894737	0.7970875657894737	partially reversible	ColonTransverse
ENSG00000138061	CYP1B1	0.4900398773840364	0.03881721802656382	6.317150552053698	ColonTransverse	4.680783333333333	6.870925657894737	6.870925657894737	partially reversible	ColonTransverse
ENSG00000140465	CYP1A1	2.183118702689489	1.73874757574185e-9	19.09449131323324	ColonTransverse	1.020577368421053	3.742132868421053	3.742132868421053	reversible	ColonTransverse
ENSG00000145850	TIMD4	-0.8304887006544814	0.02611750259800596	5.362274862226327	ColonTransverse	0.7544114912280702	0.5118657894736842	0.5118657894736842	partially reversible	ColonTransverse
ENSG00000154493	C10orf90	0.7633990875968767	0.02187134818505196	5.984987862495612	ColonTransverse	0.1027304298245614	0.1336295	0.1336295	partially reversible	ColonTransverse
ENSG00000183780	SLC35F3	0.5241126917091292	0.04925823162552607	7.493486721479736	ColonTransverse	0.3997458771929824	0.5507846052631579	0.5507846052631579	partially reversible	ColonTransverse
ENSG00000185985	SLITRK2	0.3672999711231838	0.008086550753499197	7.812003543555525	ColonTransverse	0.6046434210526316	0.73877625	0.73877625	partially reversible	ColonTransverse
ENSG00000243955	GSTA1	-1.152167222127348	0.02004166110893624	6.416204935280886	ColonTransverse	10.16152192982456	4.913350592105263	4.913350592105263	partially reversible	ColonTransverse
ENSG00000041353	RAB27B	0.7159957896258304	0.01537685716270818	6.202263024677946	EsophagusGastroesophagealJunction	0.6757754901960784	1.063904705882353	1.063904705882353	partially reversible	EsophagusGastroesophagealJunc
ENSG00000063438	AHRR	1.57343219672914	4.946319607531904e-16	25.47820361781017	EsophagusGastroesophagealJunction	0.7916450980392157	2.118302205882353	2.118302205882353	reversible	EsophagusGastroesophagealJunc
ENSG00000066230	SLC9A3	0.4916079157824308	0.007491969485385576	7.195502910841493	EsophagusGastroesophagealJunction	1.307416666666667	1.745563970588235	1.745563970588235	partially reversible	EsophagusGastroesophagealJunc
ENSG00000066735	KIF26A	0.2838163678933223	0.04864046006275573	5.784057469276422	EsophagusGastroesophagealJunction	3.509542156862745	4.431360294117647	4.431360294117647	partially reversible	EsophagusGastroesophagealJunc
ENSG00000081985	IL12RB2	-0.4762383862209586	0.02537365300140159	6.233284755907355	EsophagusGastroesophagealJunction	0.3305524509803922	0.2879859558823529	0.2879859558823529	partially reversible	EsophagusGastroesophagealJunc
ENSG00000100346	CACNA1I	-0.8817797098056405	1.924232663354418e-5	11.11675510466957	EsophagusGastroesophagealJunction	0.3345614705882353	0.1928290955882353	0.1928290955882353	partially reversible	EsophagusGastroesophagealJunc
ENSG00000118513	MYB	0.9691122629397395	5.431640867726849e-4	9.212918367342606	EsophagusGastroesophagealJunction	0.2555712058823529	0.4082961029411765	0.4082961029411765	partially reversible	EsophagusGastroesophagealJunc
ENSG00000131771	PPP1R1B	-0.650369703340891	0.005171078289506045	7.100039404286289	EsophagusGastroesophagealJunction	17.51942549019608	12.01659558823529	12.01659558823529	partially reversible	EsophagusGastroesophagealJunc
ENSG00000135127	BICDL1	-0.4444465515110008	0.04814552515842298	5.002026212185811	EsophagusGastroesophagealJunction	1.618413725490196	1.315042647058823	1.315042647058823	partially reversible	EsophagusGastroesophagealJunc
ENSG00000138061	CYP1B1	0.6904303902725736	0.001881264688272609	8.53202651639901	EsophagusGastroesophagealJunction	16.48652058823529	25.18527205882353	25.18527205882353	partially reversible	EsophagusGastroesophagealJunc
ENSG00000139200	PIANP	0.4185973277243821	0.02765861532709965	6.185222451842972	EsophagusGastroesophagealJunction	5.100250980392157	6.779875	6.779875	partially reversible	EsophagusGastroesophagealJunc
ENSG00000140465	CYP1A1	3.099887374364954	2.275185630181291e-16	26.26913194053248	EsophagusGastroesophagealJunction	0.6868373333333333	5.962663014705882	5.962663014705882	reversible	EsophagusGastroesophagealJunc
ENSG00000142748	FCN3	-0.7279015996056407	0.02323756475820619	5.949233527634787	EsophagusGastroesophagealJunction	9.646275490196079	6.363374264705882	6.363374264705882	partially reversible	EsophagusGastroesophagealJunc
ENSG00000148219	ASTN2	-0.2956014385676003	0.04864046006275573	6.534742860053408	EsophagusGastroesophagealJunction	3.479709803921569	2.626272794117647	2.626272794117647	partially reversible	EsophagusGastroesophagealJunc
ENSG00000148848	ADAM12	0.5605221065339162	0.01920506698397528	6.319932823521344	EsophagusGastroesophagealJunction	0.2961358823529412	0.4124870588235294	0.4124870588235294	partially reversible	EsophagusGastroesophagealJunc
ENSG00000150551	LYPD1	0.6787988848035136	0.03864886326206755	6.306486109157092	EsophagusGastroesophagealJunction	0.6051053921568628	0.8803491911764706	0.8803491911764706	partially reversible	EsophagusGastroesophagealJunc
ENSG00000154165	GPR15	1.538135643035802	1.066499799435736e-8	16.32383616623554	EsophagusGastroesophagealJunction	0.0374791568627451	0.1838944117647059	0.1838944117647059	partially reversible	EsophagusGastroesophagealJunc
ENSG00000154493	C10orf90	1.71228703444665	3.03817048604184e-8	14.47311674023844	EsophagusGastroesophagealJunction	0.03352172549019608	0.1013682647058824	0.1013682647058824	partially reversible	EsophagusGastroesophagealJunc
ENSG00000162676	GFI1	0.4987670802730125	0.01662833187118655	6.262830277250502	EsophagusGastroesophagealJunction	0.4458061764705882	0.6099495588235294	0.6099495588235294	partially reversible	EsophagusGastroesophagealJunc
ENSG00000165443	PHYHIPL	-0.4911501026255208	0.02537365300140159	7.872330272358448	EsophagusGastroesophagealJunction	2.49473431372549	1.681063235294118	1.681063235294118	partially reversible	EsophagusGastroesophagealJunc
ENSG00000174326	SLC16A11	0.3886484376388742	0.03882754507054666	5.026387489255482	EsophagusGastroesophagealJunction	1.14445	1.468086029411765	1.468086029411765	partially reversible	EsophagusGastroesophagealJunc
ENSG00000175857	GAPT	0.5716562966904829	0.01582608564546991	6.366079603566035	EsophagusGastroesophagealJunction	0.4931680392156862	0.7276836764705882	0.7276836764705882	partially reversible	EsophagusGastroesophagealJunc
ENSG00000185985	SLITRK2	0.3573372787812066	0.03882754507054666	6.047143132600611	EsophagusGastroesophagealJunction	1.128400980392157	1.361754264705882	1.361754264705882	partially reversible	EsophagusGastroesophagealJunc
ENSG00000186867	QRFPR	-1.108703864314276	0.01582608564546991	6.051383551442073	EsophagusGastroesophagealJunction	0.1656311078431373	0.08435426470588235	0.08435426470588235	partially reversible	EsophagusGastroesophagealJunc
ENSG00000187017	ESPN	0.6358638417858685	1.197430939440999e-5	10.96680537312016	EsophagusGastroesophagealJunction	0.2463362745098039	0.3403115441176471	0.3403115441176471	partially reversible	EsophagusGastroesophagealJunc
ENSG00000197253	TPSB2	0.866731702201568	0.02765861532709965	5.645427701701631	EsophagusGastroesophagealJunction	62.47639215686274	92.45733088235295	92.45733088235295	partially reversible	EsophagusGastroesophagealJunc
ENSG00000197977	ELOVL2	-0.3971831980033551	0.02765861532709965	8.5658858470417	EsophagusGastroesophagealJunction	0.9313558823529412	0.7194	0.7194	reversible	EsophagusGastroesophagealJunc
ENSG00000227036	LINC00511	0.4952774503584351	5.431640867726849e-4	8.226892365507755	EsophagusGastroesophagealJunction	0.3415572549019608	0.4402614705882353	0.4402614705882353	partially reversible	EsophagusGastroesophagealJunc
ENSG00000254401	RP11-179A10.1	0.7124612203601788	0.03172321068301618	5.44630887351341	EsophagusGastroesophagealJunction	0.8029386274509804	0.9109956617647059	0.9109956617647059	partially reversible	EsophagusGastroesophagealJunc
ENSG00000004399	PLXND1	-0.1483592930225244	0.01333144855502628	3.737688457665509	EsophagusMucosa	17.238525	15.80872307692308	15.80872307692308	partially reversible	EsophagusMucosa
ENSG00000005108	THSD7A	-0.2479906034337267	0.01338833794416128	3.232218867332433	EsophagusMucosa	0.82662625	0.7029385128205128	0.7029385128205128	partially reversible	EsophagusMucosa
ENSG00000005961	ITGA2B	-0.2149127096958285	0.04035538659367287	2.420863282095669	EsophagusMucosa	0.788419375	0.6399663076923077	0.6399663076923077	partially reversible	EsophagusMucosa
ENSG00000006016	CRLF1	0.3112525202928113	0.03419112831518264	3.518193422157236	EsophagusMucosa	16.72769375	20.59810256410256	20.59810256410256	partially reversible	EsophagusMucosa
ENSG00000006534	ALDH3B1	-0.2933562930250527	0.008472457098202999	3.133101662916719	EsophagusMucosa	18.29861875	14.40688205128205	14.40688205128205	partially reversible	EsophagusMucosa
ENSG00000006576	PHTF2	-0.1456560954364621	0.02963585743683093	2.81451822642638	EsophagusMucosa	6.24378125	5.7806410256410254	5.7806410256410254	partially reversible	EsophagusMucosa
ENSG00000006831	ADIPOR2	-0.136165833055264	0.003839705258955021	4.459047067570803	EsophagusMucosa	49.7385	44.186	44.186	partially reversible	EsophagusMucosa
ENSG00000007314	SCN4A	-0.3409522754986966	0.04651481043620062	2.277135622815556	EsophagusMucosa	0.14839469375	0.113898041025641	0.113898041025641	partially reversible	EsophagusMucosa
ENSG00000007341	ST7L	0.09356914226830039	0.02371117954876431	2.696742465817886	EsophagusMucosa	4.1509	4.405989743589743	4.405989743589743	partially reversible	EsophagusMucosa
ENSG00000008256	CYTH3	-0.09157450835338311	0.02782550803044092	2.796675473155837	EsophagusMucosa	18.40300625	16.87070256410257	16.87070256410257	partially reversible	EsophagusMucosa
ENSG00000008394	MGST1	0.2309551272991638	0.02901740326899327	2.295284281076099	EsophagusMucosa	31.5306625	35.92418974358974	35.92418974358974	partially reversible	EsophagusMucosa
ENSG00000012660	ELOVL5	-0.2667696262405748	6.440527879249235e-5	6.280681759227671	EsophagusMucosa	33.17788125	28.16406666666667	28.16406666666667	partially reversible	EsophagusMucosa
ENSG00000012779	ALOX5	-0.2126885203107028	0.032252932126350053	3.317738376085928	EsophagusMucosa	14.006601875	13.14501538461538	13.14501538461538	partially reversible	EsophagusMucosa
ENSG00000013016	EHD3	-0.2481842070602314	0.005526651693372805	3.324101979188673	EsophagusMucosa	68.70076875	59.07507692307692	59.07507692307692	partially reversible	EsophagusMucosa
ENSG00000013364	MVP	0.1238818454890323	0.04039283328348896	2.365322888964439	EsophagusMucosa	76.081375	84.53179487179487	84.53179487179487	partially reversible	EsophagusMucosa
ENSG00000015532	XYLT2	0.0952051533602109	0.04298288524296659	2.30531409893471	EsophagusMucosa	12.629325	13.54765128205128	13.54765128205128	partially reversible	EsophagusMucosa
ENSG00000016402	IL20RA	0.188738720365301	0.02818939980102956	2.886192230237993	EsophagusMucosa	6.84081875	7.887687179487179	7.887687179487179	partially reversible	EsophagusMucosa
ENSG00000019485	PRDM11	-0.114296396124255	0.04972708081867599	1.817298730451364	EsophagusMucosa	2.67434625	2.503933333333333	2.503933333333333	partially reversible	EsophagusMucosa
ENSG00000020129	NCDN	0.1076265496781817	0.04574272477757713	2.680852330509094	EsophagusMucosa	13.8707875	15.12163076923077	15.12163076923077	partially reversible	EsophagusMucosa
ENSG00000020181	ADGRA2	-0.192589327460892	0.02233207509208821	2.77875532945279	EsophagusMucosa	14.76631875	12.86346102564103	12.86346102564103	partially reversible	EsophagusMucosa
ENSG00000021300	PLEKHB1	0.2426173060424609	0.021448065854351248	2.632737986525292	EsophagusMucosa	2.921319375	3.135497948717949	3.135497948717949	partially reversible	EsophagusMucosa
ENSG00000023330	ALAS1	-0.1153554030137892	0.02624446872653207	2.786672746523986	EsophagusMucosa	44.89385	43.13098461538461	43.13098461538461	partially reversible	EsophagusMucosa
ENSG00000026025	VIM	-0.132889278894138	0.02766980341341329	2.672777961477948	EsophagusMucosa	164.5415625	147.2721025641026	147.2721025641026	partially reversible	EsophagusMucosa
ENSG00000026508	CD44	0.1554973483511841	0.003243529104920961	3.921778874278111	EsophagusMucosa	116.5965625	133.3297948717949	133.3297948717949	partially reversible	EsophagusMucosa
ENSG00000027697	IFNGR1	0.1089251952566865	0.03392695557897845	2.509117278519458	EsophagusMucosa	64.31375	72.26338461538461	72.26338461538461	partially reversible	EsophagusMucosa
ENSG00000033800	PIAS1	-0.1117124539525044	0.00529877679235307	4.04456027978218	EsophagusMucosa	15.44418125	14.63771794871795	14.63771794871795	partially reversible	EsophagusMucosa
ENSG00000036257	CUL3	-0.0875625202252629	0.04190609916300313	2.508476687461518	EsophagusMucosa	24.19576875	24.18650769230769	24.18650769230769	partially reversible	EsophagusMucosa
ENSG00000037965	HOXC8	0.5096175903482736	0.0345883491999748	2.851549343622398	EsophagusMucosa	0.3188623125	0.4705193333333333	0.4705193333333333	partially reversible	EsophagusMucosa
ENSG00000038295	TLL1	0.2175715007936483	0.03317174125655774	3.484061384987047	EsophagusMucosa	0.99400625	1.119342564102564	1.119342564102564	partially reversible	EsophagusMucosa
ENSG00000038945	MSR1	-0.3502803846125753	0.01605908174721739	3.736939048998789	EsophagusMucosa	0.6071648125	0.5202820051282051	0.5202820051282051	partially reversible	EsophagusMucosa
ENSG00000042286	AIFM2	-0.2360221005625595	0.01447832190393818	3.136715003431354	EsophagusMucosa	14.26029375	12.06050256410256	12.06050256410256	partially reversible	EsophagusMucosa
ENSG00000043355	ZIC2	0.5094802562361596	0.031921977555138543	2.424742720311897	EsophagusMucosa	0.1407520875	0.1781051282051282	0.1781051282051282	partially reversible	EsophagusMucosa
ENSG00000049192	ADAMTS6	-0.3395599662149543	0.01224924551958238	3.207790271722034	EsophagusMucosa	0.5116405625	0.4123322051282051	0.4123322051282051	partially reversible	EsophagusMucosa
ENSG00000050628	PTGER3	-0.2426558719194398	0.02234662845219594	2.904627679871873	EsophagusMucosa	1.093584625	0.9218853333333333	0.9218853333333333	partially reversible	EsophagusMucosa
ENSG00000052723	SIKE1	0.06133524099219461	0.04663978632022409	2.361897650438145	EsophagusMucosa	11.353975	12.27921538461538	12.27921538461538	partially reversible	EsophagusMucosa
ENSG00000055118	KCNH2	-0.2873163729677135	0.04886968028335786	2.194767226287451	EsophagusMucosa	2.796129375	2.362877435897436	2.362877435897436	partially reversible	EsophagusMucosa
ENSG00000060709	RIMBP2	0.432102916549539	0.005003986598442825	3.863730467961942	EsophagusMucosa	0.455208375	0.6198425641025641	0.6198425641025641	partially reversible	EsophagusMucosa
ENSG00000062038	CDH3	0.3711985936307899	0.01468217533025756	3.0133286275591318	EsophagusMucosa	34.67574875	47.537964102564104	47.537964102564104	partially reversible	EsophagusMucosa
ENSG00000062598	ELMO2	-0.1133967286077207	0.01090925825584019	3.060294910039941	EsophagusMucosa	23.77299375	21.80091794871795	21.80091794871795	partially reversible	EsophagusMucosa
ENSG00000063438	AHRR	0.2936380976183706	0.001093366881980778	4.474494673911414	EsophagusMucosa	2.616241875	3.315007692307692	3.315007692307692	partially reversible	EsophagusMucosa
ENSG00000064195	DLX3	0.4436694447506446	2.78918321856372e-5	6.719870008357871	EsophagusMucosa	3.64281125	5.028430769230769	5.028430769230769	partially reversible	EsophagusMucosa
ENSG00000064218	DMRT3	-0.679846973201245	0.02540896036323484	2.549722587241335	EsophagusMucosa	0.540438125	0.4145528205128205	0.4145528205128205	partially reversible	EsophagusMucosa
ENSG00000064652	SNX24	-0.1091117949285315	0.04291056127133853	2.135753838306642	EsophagusMucosa	20.32289375	18.68873333333333	18.68873333333333	partially reversible	EsophagusMucosa
ENSG00000064687	ABCA7	0.2338329288056189	0.03189287158358942	2.309309938405441	EsophagusMucosa	15.37666875	17.30554871794872	17.30554871794872	partially reversible	EsophagusMucosa
ENSG00000064692	SNCAIP	0.293162331160652	0.01016779539737389	3.407081958214263	EsophagusMucosa	0.87734875	1.036035743589744	1.036035743589744	partially reversible	EsophagusMucosa
ENSG00000067221	STOML1	0.1385457809016782	0.03291094386008995	2.707461682172624	EsophagusMucosa	3.7610675	4.121179487179488	4.121179487179488	partially reversible	EsophagusMucosa
ENSG00000068120	COASY	0.09730856430864804	0.04291056127133853	2.278872537916854	EsophagusMucosa	71.3385625	75.89723076923077	75.89723076923077	partially reversible	EsophagusMucosa
ENSG00000068745	IP6K2	0.119399817602601	0.01079767835694015	3.355175610054415	EsophagusMucosa	38.393625	40.69712820512821	40.69712820512821	partially reversible	EsophagusMucosa
ENSG00000069535	MAOB	-0.2045980571571166	0.0402664035506567	2.482457167938152	EsophagusMucosa	13.78013125	11.94262051282051	11.94262051282051	partially reversible	EsophagusMucosa
ENSG00000071575	TRIB2	0.1406671215457269	0.04715831999249989	2.245766861229458	EsophagusMucosa	16.17378125	18.92305641025641	18.92305641025641	partially reversible	EsophagusMucosa
ENSG00000071889	FAM3A	0.08284192242162587	0.01454736986878742	2.800102956545715	EsophagusMucosa	52.135	53.02974358974359	53.02974358974359	partially reversible	EsophagusMucosa
ENSG00000073282	TP63	0.1748497147141016	0.02273216449176869	2.662420375644186	EsophagusMucosa	71.44891875	80.70892307692307	80.70892307692307	partially reversible	EsophagusMucosa
ENSG00000073578	SDHA	-0.146343913357958	0.006918383301060415	3.356727356025551	EsophagusMucosa	78.1326875	71.67123076923077	71.67123076923077	partially reversible	EsophagusMucosa
ENSG00000074047	GLI2	0.2977532049324138	0.01740982956213348	3.402985134452954	EsophagusMucosa	1.281280625	1.515420820512821	1.515420820512821	partially reversible	EsophagusMucosa
ENSG00000074211	PPP2R2C	0.1813811816811304	0.02577572243602574	2.577404686985798	EsophagusMucosa	35.477171875	40.72552820512821	40.72552820512821	partially reversible	EsophagusMucosa
ENSG00000075240	GRAMD4	0.1009856868643071	0.04394485207782572	2.123800663756782	EsophagusMucosa	27.3391875	29.20179487179487	29.20179487179487	partially reversible	EsophagusMucosa
ENSG00000075340	ADD2	-0.2986814709301421	0.01897854684349294	2.948419099453416	EsophagusMucosa	0.4099646875	0.3521784102564103	0.3521784102564103	partially reversible	EsophagusMucosa
ENSG00000076685	NT5C2	-0.1379127920251407	0.04516392816947241	2.26607739510153	EsophagusMucosa	59.25689375	58.07812307692308	58.07812307692308	partially reversible	EsophagusMucosa
ENSG00000077092	RARB	-0.2369792691685415	0.01251267294478746	3.146941910671517	EsophagusMucosa	5.8770125	4.785138461538462	4.785138461538462	partially reversible	EsophagusMucosa
ENSG00000077616	NAALAD2	-0.1955900286830046	0.04997864433598022	2.466775966671388	EsophagusMucosa	1.164035625	0.9576599487179487	0.9576599487179487	partially reversible	EsophagusMucosa
ENSG00000077782	FGFR1	-0.1732225344877213	0.01469806878966801	3.255774582294414	EsophagusMucosa	22.2119	19.55537435897436	19.55537435897436	partially reversible	EsophagusMucosa
ENSG00000077942	FBLN1	-0.1721605565534308	0.03149339085390802	2.703698470554344	EsophagusMucosa	119.4213125	100.9313846153846	100.9313846153846	partially reversible	EsophagusMucosa
ENSG00000078098	FAP	-0.2874257126373489	0.02085220364972754	2.729470318645537	EsophagusMucosa	2.606895625	2.025585641025641	2.025585641025641	partially reversible	EsophagusMucosa
ENSG00000078549	ADCYAP1R1	-0.3812385961042143	0.01135098677390545	3.532951883690663	EsophagusMucosa	1.604770625	1.169432820512821	1.169432820512821	partially reversible	EsophagusMucosa
ENSG00000078725	BRINP1	0.7480726763011707	0.02173261455646276	3.200442792587614	EsophagusMucosa	0.6419545	1.023880512820513	1.023880512820513	partially reversible	EsophagusMucosa
ENSG00000078747	ITCH	-0.105457293197895	0.03326313870257701	2.255168214838309	EsophagusMucosa	33.14126875	31.64790769230769	31.64790769230769	partially reversible	EsophagusMucosa
ENSG00000079819	EPB41L2	-0.1526048536269876	0.001396693498753869	4.718208663641811	EsophagusMucosa	14.058875	12.67627692307692	12.67627692307692	partially reversible	EsophagusMucosa
ENSG00000080031	PTPRH	0.5293678685643588	0.03633924118898261	2.027852556590481	EsophagusMucosa	0.4587555	0.8179909743589744	0.8179909743589744	partially reversible	EsophagusMucosa
ENSG00000082146	STRADB	-0.1705003747313217	0.03149339085390802	2.510046462032848	EsophagusMucosa	18.21231875	15.94721025641026	15.94721025641026	partially reversible	EsophagusMucosa
ENSG00000082684	SEMA5B	0.3960909396750527	0.007189902949371442	5.828230688719766	EsophagusMucosa	0.500201875	0.5920588717948718	0.5920588717948718	reversible	EsophagusMucosa
ENSG00000083093	PALB2	0.08570484240481095	0.02616608889895357	3.335447683807379	EsophagusMucosa	6.8625375	7.695815384615385	7.695815384615385	partially reversible	EsophagusMucosa
ENSG00000084764	MAPRE3	0.1145897178167778	0.02909129965043465	2.214721050796248	EsophagusMucosa	14.45911875	15.29302564102564	15.29302564102564	partially reversible	EsophagusMucosa
ENSG00000085563	ABCB1	-0.3147332415122359	9.992323477413384e-6	7.850091300157519	EsophagusMucosa	2.904583125	2.410701025641026	2.410701025641026	partially reversible	EsophagusMucosa
ENSG00000086205	FOLH1	0.2875096570859558	0.01380818223758332	2.71423280992131	EsophagusMucosa	1.160439375	1.329961538461538	1.329961538461538	partially reversible	EsophagusMucosa
ENSG00000086548	CEACAM6	-0.3340131180563702	0.01546071034962917	3.088308985270173	EsophagusMucosa	283.17194375	258.5009743589744	258.5009743589744	partially reversible	EsophagusMucosa
ENSG00000087085	ACHE	-0.2847213413361546	0.03347122630714112	2.208028439811657	EsophagusMucosa	2.16018625	1.759917435897436	1.759917435897436	partially reversible	EsophagusMucosa
ENSG00000087086	FTL	-0.1457062051703284	0.0467877196614321	2.302775586829679	EsophagusMucosa	1852.8075	1671.101025641026	1671.101025641026	partially reversible	EsophagusMucosa
ENSG00000088053	GP6	-0.598888682360617	6.2681390960637e-4	4.209696879493871	EsophagusMucosa	2.0982	1.426486974358974	1.426486974358974	partially reversible	EsophagusMucosa
ENSG00000088538	DOCK3	-0.2451492113790705	0.03392695557897845	2.160764619257073	EsophagusMucosa	4.096186875	3.53993641025641	3.53993641025641	partially reversible	EsophagusMucosa
ENSG00000088832	FKBP1A	0.07912743137236004	0.04328342598870404	2.603628574172774	EsophagusMucosa	168.85125	177.3041025641026	177.3041025641026	partially reversible	EsophagusMucosa
ENSG00000088882	CPXM1	-0.4447644263749664	0.03740426555528839	2.951597150981161	EsophagusMucosa	4.79280125	2.897214871794872	2.897214871794872	partially reversible	EsophagusMucosa
ENSG00000089041	P2RX7	0.1832102717946197	0.04259393329044651	2.425713584668859	EsophagusMucosa	2.126893125	2.499445128205128	2.499445128205128	partially reversible	EsophagusMucosa
ENSG00000089250	NOS1	0.4268572217006619	0.005616971141508462	3.798424368278561	EsophagusMucosa	0.6112090125	0.8585502564102564	0.8585502564102564	partially reversible	EsophagusMucosa
ENSG00000089356	FXYD3	0.2076394667193863	0.008472457098202999	3.204362122229999	EsophagusMucosa	179.4691875	204.8473846153846	204.8473846153846	partially reversible	EsophagusMucosa
ENSG00000089486	CDIP1	0.1256030688806995	0.02242220473217445	3.257849396384054	EsophagusMucosa	18.058975	19.85837435897436	19.85837435897436	partially reversible	EsophagusMucosa
ENSG00000090013	BLVRB	-0.1648129327289944	0.01967308221569139	2.874057502746161	EsophagusMucosa	149.5091875	128.4170769230769	128.4170769230769	partially reversible	EsophagusMucosa
ENSG00000091436	MAP3K20	-0.1573263910798839	0.0415873650094066	2.631713592581308	EsophagusMucosa	12.1351	11.07774358974359	11.07774358974359	partially reversible	EsophagusMucosa
ENSG00000091656	ZFHX4	0.3255762670113911	0.01099869415996923	3.737690480039293	EsophagusMucosa	0.303811	0.3379334871794872	0.3379334871794872	partially reversible	EsophagusMucosa
ENSG00000091879	ANGPT2	0.2658887976021668	0.01828882481130059	2.451451315858945	EsophagusMucosa	1.467834375	1.769710256410256	1.769710256410256	partially reversible	EsophagusMucosa
ENSG00000091972	CD200	-0.2376195449374311	0.02711290273715797	2.76847962285435	EsophagusMucosa	5.426130625	4.595048205128205	4.595048205128205	partially reversible	EsophagusMucosa
ENSG00000091986	CCDC80	-0.377519035848348	0.009669671450000805	3.568010507842903	EsophagusMucosa	15.44569375	11.15482461538462	11.15482461538462	partially reversible	EsophagusMucosa
ENSG00000092820	EZR	-0.129743920960027	0.04068094774204381	2.360350091735375	EsophagusMucosa	405.9555625	375.7897948717949	375.7897948717949	partially reversible	EsophagusMucosa
ENSG00000092871	RFFL	-0.1080303252450898	0.02823868268210914	2.673916321355713	EsophagusMucosa	24.759625	23.35278974358974	23.35278974358974	partially reversible	EsophagusMucosa
ENSG00000092929	UNC13D	-0.2451362972630944	0.004965306007656096	3.968014856078995	EsophagusMucosa	32.726875	27.62581025641026	27.62581025641026	partially reversible	EsophagusMucosa
ENSG00000094755	GABRP	-0.7284782310166856	0.02242220473217445	3.390896429542455	EsophagusMucosa	46.94443875	41.33612092307693	41.33612092307693	partially reversible	EsophagusMucosa
ENSG00000094841	UPRT	-0.1597928419397775	0.003778810406141609	3.754617371338879	EsophagusMucosa	9.36974375	8.55111282051282	8.55111282051282	partially reversible	EsophagusMucosa
ENSG00000095383	TBC1D2	0.1521158104347615	0.04646743876410533	2.082841790430507	EsophagusMucosa	43.17958125	49.57405128205128	49.57405128205128	partially reversible	EsophagusMucosa
ENSG00000095739	BAMBI	0.4217665950523948	0.01144045010242023	2.886777747840756	EsophagusMucosa	3.28524	4.384182051282052	4.384182051282052	partially reversible	EsophagusMucosa
ENSG00000096006	CRISP3	-1.006491296051006	0.006375430379016833	3.587741762400597	EsophagusMucosa	303.3665920625	206.60039815384621	206.60039815384621	partially reversible	EsophagusMucosa
ENSG00000099326	MZF1	0.1083341257255714	0.03279663014288316	2.719116050990832	EsophagusMucosa	30.108375	31.07122564102564	31.07122564102564	partially reversible	EsophagusMucosa
ENSG00000099364	FBXL19	0.09658833845908905	0.04007339544623654	2.466392101509874	EsophagusMucosa	21.861275	23.4456358974359	23.4456358974359	partially reversible	EsophagusMucosa
ENSG00000099365	STX1B	0.1765011742570638	0.04235838238121648	2.400671003758727	EsophagusMucosa	1.714439375	1.919780512820513	1.919780512820513	partially reversible	EsophagusMucosa
ENSG00000099377	HSD3B7	0.1819533954068602	0.02386449962425346	2.231821623032729	EsophagusMucosa	19.9216125	21.28889743589744	21.28889743589744	partially reversible	EsophagusMucosa
ENSG00000099822	HCN2	-0.5156683346539572	0.02085220364972754	2.783144589276564	EsophagusMucosa	2.7479954375	1.897019076923077	1.897019076923077	partially reversible	EsophagusMucosa
ENSG00000099866	MADCAM1	0.700920463327681	9.627210140555332e-5	5.991209581901778	EsophagusMucosa	1.13337925	1.804012307692308	1.804012307692308	partially reversible	EsophagusMucosa
ENSG00000099960	SLC7A4	-0.3319795906900749	0.01523216293916782	3.206982033796098	EsophagusMucosa	8.368425	7.085989230769231	7.085989230769231	partially reversible	EsophagusMucosa
ENSG00000099999	RNF215	0.07594298259839016	0.03999107660600803	3.756893036230298	EsophagusMucosa	2.73246875	2.827969230769231	2.827969230769231	partially reversible	EsophagusMucosa
ENSG00000100099	HPS4	0.08330390212411486	0.01774850110946247	3.062226176451901	EsophagusMucosa	18.80499375	19.71684102564102	19.71684102564102	partially reversible	EsophagusMucosa
ENSG00000100139	MICALL1	0.1539771767941969	0.001140829983004879	4.668401572868916	EsophagusMucosa	51.3174375	57.02066666666666	57.02066666666666	partially reversible	EsophagusMucosa
ENSG00000100154	TTC28	-0.1070077197081039	0.04581463274531428	2.014636621876654	EsophagusMucosa	3.723195	3.44648717948718	3.44648717948718	partially reversible	EsophagusMucosa
ENSG00000100191	SLC5A4	-0.3516920343204882	0.01740982956213348	2.943506238877827	EsophagusMucosa	0.501864375	0.4092276923076923	0.4092276923076923	partially reversible	EsophagusMucosa
ENSG00000100209	HSCB	0.09046789295630704	0.04651481043620062	2.08785069663648	EsophagusMucosa	12.4800875	13.37204615384615	13.37204615384615	partially reversible	EsophagusMucosa
ENSG00000100271	TTLL1	0.1333472621531553	0.04912896340762645	2.366266615711039	EsophagusMucosa	5.174628125	5.555523076923077	5.555523076923077	partially reversible	EsophagusMucosa
ENSG00000100302	RASD2	-0.2623697012559262	0.03347122630714112	3.145255251503569	EsophagusMucosa	2.714944375	1.671638461538462	1.671638461538462	partially reversible	EsophagusMucosa
ENSG00000100417	PMM1	-0.3050164228105546	6.2681390960637e-4	4.841033576197574	EsophagusMucosa	103.718625	83.38189743589744	83.38189743589744	partially reversible	EsophagusMucosa
ENSG00000100593	ISM2	-0.3413205165142326	0.03949538783271452	2.118051114513211	EsophagusMucosa	0.3590115	0.3015833333333333	0.3015833333333333	partially reversible	EsophagusMucosa
ENSG00000100600	LGMN	-0.1382682749735442	0.008472457098202999	3.207646060964696	EsophagusMucosa	52.2875625	47.94123076923077	47.94123076923077	partially reversible	EsophagusMucosa
ENSG00000101098	RIMS4	-0.5421212298882576	0.001040273362484447	4.754022076029954	EsophagusMucosa	0.440181125	0.3101680512820513	0.3101680512820513	partially reversible	EsophagusMucosa
ENSG00000101197	BIRC7	-0.5730539623951086	0.01740982956213348	2.870436278469807	EsophagusMucosa	0.167766	0.111765641025641	0.111765641025641	partially reversible	EsophagusMucosa
ENSG00000101276	SLC52A3	0.3390774424370749	0.03149339085390802	2.716081888903269	EsophagusMucosa	5.399515625	7.452774358974359	7.452774358974359	partially reversible	EsophagusMucosa
ENSG00000101282	RSPO4	0.5590402254173984	9.674939517268874e-4	5.255441448638793	EsophagusMucosa	1.09243	1.376802974358974	1.376802974358974	partially reversible	EsophagusMucosa
ENSG00000101306	MYLK2	-0.4625684856186981	0.02524078346066581	2.897748814603355	EsophagusMucosa	0.22230375	0.1821052307692308	0.1821052307692308	partially reversible	EsophagusMucosa
ENSG00000101460	MAP1LC3A	-0.1731272469342604	0.03639112531073954	2.262068765080427	EsophagusMucosa	23.38201875	19.65382564102564	19.65382564102564	partially reversible	EsophagusMucosa
ENSG00000101849	TBL1X	0.07803117756397855	0.04365130954017305	2.424410413658037	EsophagusMucosa	13.30340625	14.02890256410256	14.02890256410256	partially reversible	EsophagusMucosa
ENSG00000101901	ALG13	0.06224310180895744	0.04921615960248017	1.827909637256997	EsophagusMucosa	9.613875	10.09990256410256	10.09990256410256	partially reversible	EsophagusMucosa
ENSG00000101938	CHRDL1	-0.3274056858200897	0.01345079243235324	3.135503859717846	EsophagusMucosa	25.66867125	20.20742051282051	20.20742051282051	partially reversible	EsophagusMucosa
ENSG00000101955	SRPX	-0.240824718092305	0.01064491430484487	3.348609353233526	EsophagusMucosa	30.4145375	25.90006153846154	25.90006153846154	partially reversible	EsophagusMucosa
ENSG00000102032	RENBP	-0.1904244756967279	0.01809730827562671	2.889120566259667	EsophagusMucosa	3.504763125	3.058911794871795	3.058911794871795	partially reversible	EsophagusMucosa
ENSG00000102181	CD99L2	-0.07666907572933197	0.0481054274988572	2.553326295188981	EsophagusMucosa	9.71406875	9.204841025641025	9.204841025641025	partially reversible	EsophagusMucosa
ENSG00000102970	CCL17	-0.3826795051364935	0.01090925825584019	2.955721608423834	EsophagusMucosa	3.739555625	2.787116923076923	2.787116923076923	partially reversible	EsophagusMucosa
ENSG00000103024	NME3	0.09223963348539861	0.0329790942413474	2.450041522732789	EsophagusMucosa	54.813	55.98697435897436	55.98697435897436	partially reversible	EsophagusMucosa
ENSG00000103089	FA2H	-0.294413443082857	0.0494148836208327	2.243805650903989	EsophagusMucosa	10.6746875	8.538797435897436	8.538797435897436	partially reversible	EsophagusMucosa
ENSG00000103381	CPPED1	-0.1300033746147505	0.03690288254552363	2.36534340690485	EsophagusMucosa	17.32955	16.353	16.353	partially reversible	EsophagusMucosa
ENSG00000103496	STX4	0.07097956094445469	0.03810063247212538	2.688753409002357	EsophagusMucosa	28.4106875	29.67276923076923	29.67276923076923	partially reversible	EsophagusMucosa
ENSG00000103502	CDIPT	0.0711132545482029	0.01636816691147999	3.111998972499152	EsophagusMucosa	67.34875	69.06876923076923	69.06876923076923	partially reversible	EsophagusMucosa
ENSG00000103710	RASL12	-0.2433436240027211	0.008472457098202999	4.849801380801299	EsophagusMucosa	20.11248125	17.52942564102564	17.52942564102564	partially reversible	EsophagusMucosa
ENSG00000103742	IGDCC4	-0.2998417262601032	0.04043460199836897	2.669155815940185	EsophagusMucosa	1.8518245625	1.417412256410256	1.417412256410256	partially reversible	EsophagusMucosa
ENSG00000104213	PDGFRL	-0.4014143148974542	0.007189902949371442	3.883811472907525	EsophagusMucosa	1.8720416875	1.145333743589743	1.145333743589743	partially reversible	EsophagusMucosa
ENSG00000104321	TRPA1	0.3674873987687761	0.02857587817096727	2.405698456753903	EsophagusMucosa	1.02642325	1.264203948717949	1.264203948717949	partially reversible	EsophagusMucosa
ENSG00000104365	IKBKB	0.09707521273030388	0.01043679952193383	3.361647873466442	EsophagusMucosa	34.4441875	36.88723076923077	36.88723076923077	partially reversible	EsophagusMucosa
ENSG00000104368	PLAT	0.4448579432005951	0.04209821421416392	2.147651777224971	EsophagusMucosa	40.9917125	67.90041538461539	67.90041538461539	partially reversible	EsophagusMucosa
ENSG00000104522	TSTA3	0.1521383364294534	0.02348140407905458	2.612788351329161	EsophagusMucosa	80.2690625	92.04830769230769	92.04830769230769	partially reversible	EsophagusMucosa
ENSG00000104613	INTS10	0.06600893452884087	0.03863710593597427	2.191604773963685	EsophagusMucosa	31.971375	34.57958974358974	34.57958974358974	partially reversible	EsophagusMucosa
ENSG00000104812	GYS1	0.09558626582539537	0.04043460199836897	2.370880035854995	EsophagusMucosa	52.036125	55.03958974358974	55.03958974358974	partially reversible	EsophagusMucosa
ENSG00000104866	PPP1R37	0.07667762031894886	0.04343212987605036	2.256547183878804	EsophagusMucosa	26.2394375	26.8905641025641	26.8905641025641	partially reversible	EsophagusMucosa
ENSG00000104870	FCGRT	-0.1422387915253968	0.001388795985914383	4.432123296934209	EsophagusMucosa	40.68225	36.82370769230769	36.82370769230769	partially reversible	EsophagusMucosa
ENSG00000105141	CASP14	0.5146907578444518	0.04646743876410533	2.185452099725187	EsophagusMucosa	0.40160576875	0.5690846666666667	0.5690846666666667	partially reversible	EsophagusMucosa
ENSG00000105173	CCNE1	-0.2085742653060325	0.02311233628478157	2.79422094006112	EsophagusMucosa	7.221214375	6.351676923076923	6.351676923076923	partially reversible	EsophagusMucosa
ENSG00000105251	SHD	-0.4693994343951754	0.04651481043620062	2.468718299689315	EsophagusMucosa	0.0506773125	0.03681666153846154	0.03681666153846154	partially reversible	EsophagusMucosa
ENSG00000105255	FSD1	0.4424248369046446	0.01254889549009838	3.212760780622934	EsophagusMucosa	0.49334275	0.6864209743589743	0.6864209743589743	partially reversible	EsophagusMucosa
ENSG00000105270	CLIP3	-0.2218857552037795	0.01345079243235324	3.034244916618254	EsophagusMucosa	15.3277125	13.66178461538462	13.66178461538462	partially reversible	EsophagusMucosa
ENSG00000105366	SIGLEC8	-0.4300212888062209	0.009733817251178941	3.196637293590972	EsophagusMucosa	0.6316734375	0.4852131794871795	0.4852131794871795	partially reversible	EsophagusMucosa
ENSG00000105372	RPS19	0.1613498332522987	4.092463617963739e-4	5.217896247841414	EsophagusMucosa	516.62	548.5876923076924	548.5876923076924	partially reversible	EsophagusMucosa
ENSG00000105523	FAM83E	0.336013503263639	0.03921504747863785	2.33903828578469	EsophagusMucosa	8.79878125	11.16600615384615	11.16600615384615	partially reversible	EsophagusMucosa
ENSG00000105647	PIK3R2	0.1219516350888873	0.04971896038246824	2.158047829478822	EsophagusMucosa	46.563125	50.61317948717949	50.61317948717949	partially reversible	EsophagusMucosa
ENSG00000105664	COMP	1.258183731604863	1.793445904969921e-9	10.97995037863171	EsophagusMucosa	8.663755625	16.79727794871795	16.79727794871795	partially reversible	EsophagusMucosa
ENSG00000105696	TMEM59L	0.3354835103848725	0.02085220364972754	3.585008002085296	EsophagusMucosa	3.6297575	4.220277948717949	4.220277948717949	partially reversible	EsophagusMucosa
ENSG00000105698	USF2	0.06682472547699608	0.04165125947837978	2.369067252341754	EsophagusMucosa	82.117375	83.37148717948718	83.37148717948718	partially reversible	EsophagusMucosa
ENSG00000105711	SCN1B	-0.1599127139393446	0.03201579154808647	2.957722300169088	EsophagusMucosa	2.15628125	1.870392307692308	1.870392307692308	partially reversible	EsophagusMucosa
ENSG00000105854	PON2	0.1086432082878682	0.02197594474232364	2.826248955633336	EsophagusMucosa	28.6290375	31.43461538461538	31.43461538461538	partially reversible	EsophagusMucosa
ENSG00000105875	WDR91	0.1291093247136904	0.03810063247212538	2.685603782701576	EsophagusMucosa	24.89179375	27.68547692307692	27.68547692307692	partially reversible	EsophagusMucosa
ENSG00000105880	DLX5	0.6358505178820111	7.381403323023328e-7	8.288990782136782	EsophagusMucosa	2.215885625	3.412661025641026	3.412661025641026	partially reversible	EsophagusMucosa
ENSG00000106004	HOXA5	0.2125312775833704	0.03033996686486368	2.407702776740635	EsophagusMucosa	7.5512	8.299789743589743	8.299789743589743	partially reversible	EsophagusMucosa
ENSG00000106066	CPVL	-0.3353665311155777	0.001167044804951442	4.681740507811838	EsophagusMucosa	7.83131875	6.776911794871795	6.776911794871795	partially reversible	EsophagusMucosa
ENSG00000106077	ABHD11	-0.1910651516124535	0.001666382393500991	4.784007609999501	EsophagusMucosa	23.52140625	20.74472307692308	20.74472307692308	partially reversible	EsophagusMucosa
ENSG00000106236	NPTX2	0.4751031955636028	0.02172092655688081	3.033930747450799	EsophagusMucosa	4.238975875	5.544765641025641	5.544765641025641	partially reversible	EsophagusMucosa
ENSG00000106266	SNX8	-0.2172372314404846	0.001716983925402618	4.014538958051657	EsophagusMucosa	10.018175	8.842671794871794	8.842671794871794	partially reversible	EsophagusMucosa
ENSG00000106483	SFRP4	-0.473988276397778	0.003611705232837236	4.729115293568593	EsophagusMucosa	1.3907028125	0.8176963076923077	0.8176963076923077	partially reversible	EsophagusMucosa
ENSG00000106554	CHCHD3	-0.07492141485027455	0.04602992002221724	2.874844116205528	EsophagusMucosa	21.44546875	21.42821538461538	21.42821538461538	partially reversible	EsophagusMucosa
ENSG00000106617	PRKAG2	-0.1139476686180338	0.03703146997388036	2.607830610527591	EsophagusMucosa	10.3975375	9.720476923076923	9.720476923076923	partially reversible	EsophagusMucosa
ENSG00000106624	AEBP1	-0.1598849917915584	0.04905427573953343	2.254864164979467	EsophagusMucosa	61.72745625	56.0445641025641	56.0445641025641	partially reversible	EsophagusMucosa
ENSG00000106809	OGN	-0.331267466612526	0.03813748895526727	2.430640635122235	EsophagusMucosa	9.82068375	6.556843076923077	6.556843076923077	partially reversible	EsophagusMucosa
ENSG00000107554	DNMBP	0.1005017281077469	0.01823919808599703	2.410329541835334	EsophagusMucosa	10.56270625	11.46641538461538	11.46641538461538	partially reversible	EsophagusMucosa
ENSG00000107562	CXCL12	-0.3033067357784852	0.001697232236162092	5.306936947536575	EsophagusMucosa	24.64799375	18.21622564102564	18.21622564102564	partially reversible	EsophagusMucosa
ENSG00000108813	DLX4	0.5019589366173367	5.604319958566242e-5	6.358184407447339	EsophagusMucosa	0.5808838125	0.8117487692307692	0.8117487692307692	partially reversible	EsophagusMucosa
ENSG00000108828	VAT1	-0.1193404427135675	0.04987942414306916	2.302516759853006	EsophagusMucosa	145.1386875	127.580358974359	127.580358974359	partially reversible	EsophagusMucosa
ENSG00000108852	MPP2	-0.2526805446930094	0.01444864599934455	3.487296611503621	EsophagusMucosa	1.7563725	1.475042051282051	1.475042051282051	partially reversible	EsophagusMucosa
ENSG00000109079	TNFAIP1	0.09930122894077087	0.04912896340762645	2.168448416579574	EsophagusMucosa	48.92775	52.07579487179487	52.07579487179487	partially reversible	EsophagusMucosa
ENSG00000109133	TMEM33	0.09422781918883791	0.02524078346066581	2.781596925621604	EsophagusMucosa	14.1460125	15.7266	15.7266	partially reversible	EsophagusMucosa
ENSG00000109610	SOD3	-0.1994129808491309	0.01447517807798039	3.061601281982793	EsophagusMucosa	91.7774375	77.65630769230769	77.65630769230769	partially reversible	EsophagusMucosa
ENSG00000109794	FAM149A	-0.2795106844788204	0.001343872260802159	5.030119665904992	EsophagusMucosa	3.36793375	2.685993846153846	2.685993846153846	partially reversible	EsophagusMucosa
ENSG00000110079	MS4A4A	-0.3238590864720862	0.04019235581697492	2.107824982210943	EsophagusMucosa	3.7602429375	2.944586974358975	2.944586974358975	partially reversible	EsophagusMucosa
ENSG00000110237	ARHGEF17	-0.1328175963113523	0.01513129606773525	2.959446168017484	EsophagusMucosa	13.5991875	12.48699487179487	12.48699487179487	partially reversible	EsophagusMucosa
ENSG00000110274	CEP164	0.07330959849458499	0.02678046530835008	2.980828247697029	EsophagusMucosa	9.97429375	10.48587179487179	10.48587179487179	partially reversible	EsophagusMucosa
ENSG00000110330	BIRC2	0.08088935433706561	0.02311233628478157	2.756800393736105	EsophagusMucosa	19.90465625	21.41841025641026	21.41841025641026	partially reversible	EsophagusMucosa
ENSG00000110375	UPK2	-0.5869369620464008	6.2681390960637e-4	4.953488341015445	EsophagusMucosa	3.82324975	2.467541487179487	2.467541487179487	partially reversible	EsophagusMucosa
ENSG00000110852	CLEC2B	0.2963422714959581	0.00529877679235307	3.576634148546735	EsophagusMucosa	21.92035	25.44922564102564	25.44922564102564	partially reversible	EsophagusMucosa
ENSG00000111057	KRT18	-0.1838263677162315	0.03150149087794852	2.599358683442476	EsophagusMucosa	138.7135875	122.3111282051282	122.3111282051282	partially reversible	EsophagusMucosa
ENSG00000111880	RNGTT	-0.08753510391480697	0.03115687168530495	2.602546325656121	EsophagusMucosa	9.64246875	9.333292307692307	9.333292307692307	partially reversible	EsophagusMucosa
ENSG00000112182	BACH2	-0.2052620187991401	0.04912896340762645	2.620899644584571	EsophagusMucosa	0.86109	0.7437717948717949	0.7437717948717949	partially reversible	EsophagusMucosa
ENSG00000112183	RBM24	-0.2946925056630589	0.04190609916300313	2.411837501602538	EsophagusMucosa	1.419965625	1.18202358974359	1.18202358974359	partially reversible	EsophagusMucosa
ENSG00000112280	COL9A1	-0.425997112461568	0.02128625138844909	2.975076247561016	EsophagusMucosa	0.16940756875	0.1175975076923077	0.1175975076923077	partially reversible	EsophagusMucosa
ENSG00000112562	SMOC2	-0.2199670492210195	0.02197594474232364	2.806478348138072	EsophagusMucosa	20.96336875	18.06942564102564	18.06942564102564	partially reversible	EsophagusMucosa
ENSG00000112679	DUSP22	0.08997199941453739	0.01343269091791757	2.948840563959029	EsophagusMucosa	27.6385	29.09323076923077	29.09323076923077	partially reversible	EsophagusMucosa
ENSG00000112759	SLC29A1	-0.143727400556511	0.01809730827562671	3.071667208694127	EsophagusMucosa	27.81785	25.05011282051282	25.05011282051282	partially reversible	EsophagusMucosa
ENSG00000112769	LAMA4	-0.2481330232633747	0.002983912663707791	4.438377630454176	EsophagusMucosa	17.37796875	14.62762051282051	14.62762051282051	partially reversible	EsophagusMucosa
ENSG00000112812	PRSS16	0.1524681785890661	0.04595289416222127	2.110098048797193	EsophagusMucosa	6.97762125	7.855205128205128	7.855205128205128	partially reversible	EsophagusMucosa
ENSG00000113396	SLC27A6	-0.2676837069111627	0.01491594121512065	3.464599989791869	EsophagusMucosa	5.184983125	4.34425641025641	4.34425641025641	partially reversible	EsophagusMucosa
ENSG00000113657	DPYSL3	-0.2038394082164351	0.0249129295293182	3.54078110024509	EsophagusMucosa	34.5551	30.41029743589744	30.41029743589744	partially reversible	EsophagusMucosa
ENSG00000113721	PDGFRB	-0.1895324882079472	0.004159276487028027	4.13989285129771	EsophagusMucosa	37.60843125	32.76541025641026	32.76541025641026	partially reversible	EsophagusMucosa
ENSG00000114473	IQCG	0.09641301433173326	0.03772735030076953	2.939508843125647	EsophagusMucosa	2.55904	2.755941025641026	2.755941025641026	partially reversible	EsophagusMucosa
ENSG00000114638	UPK1B	-0.7956478617682442	0.008472457098202999	3.196600478889715	EsophagusMucosa	4.766871	3.679308256410256	3.679308256410256	partially reversible	EsophagusMucosa
ENSG00000114790	ARHGEF26	-0.1445201319984021	0.03639112531073954	2.797801783419365	EsophagusMucosa	11.251175	9.572379487179488	9.572379487179488	partially reversible	EsophagusMucosa
ENSG00000114948	ADAM23	0.3487666944897378	0.007042159267602304	4.455805790012443	EsophagusMucosa	2.90679875	3.802465128205128	3.802465128205128	partially reversible	EsophagusMucosa
ENSG00000115008	IL1A	-0.6866588027499718	0.03043295639480751	2.378623164684042	EsophagusMucosa	24.933903125	20.41723194871795	20.41723194871795	partially reversible	EsophagusMucosa
ENSG00000115183	TANC1	-0.1036937365439139	0.04055997552486292	2.475092491751187	EsophagusMucosa	28.245237500000002	26.98174871794872	26.98174871794872	partially reversible	EsophagusMucosa
ENSG00000115216	NRBP1	-0.06794837393194864	0.0194863478459243	2.382856500628425	EsophagusMucosa	107.3556875	102.980358974359	102.980358974359	partially reversible	EsophagusMucosa
ENSG00000115226	FNDC4	-0.2836600227931415	0.02477061143940529	2.335082546677251	EsophagusMucosa	38.1018	30.70615897435897	30.70615897435897	partially reversible	EsophagusMucosa
ENSG00000115252	PDE1A	-0.2284458803750414	0.004804354163107272	4.491567828056938	EsophagusMucosa	2.225173125	1.843679487179487	1.843679487179487	partially reversible	EsophagusMucosa
ENSG00000115350	POLE4	0.1222460354962143	0.01491594121512065	3.230564456597945	EsophagusMucosa	21.7411875	23.57749743589743	23.57749743589743	partially reversible	EsophagusMucosa
ENSG00000115355	CCDC88A	-0.1022259151966664	0.0204702703081105	3.003886395775117	EsophagusMucosa	2.473951875	2.385830256410256	2.385830256410256	partially reversible	EsophagusMucosa
ENSG00000115414	FN1	-0.3136465632938389	0.009545082545509412	3.443884512917435	EsophagusMucosa	89.11981875000001	77.0074923076923	77.0074923076923	partially reversible	EsophagusMucosa
ENSG00000115507	OTX1	0.6344984834457648	2.762538159095237e-5	6.828547649153688	EsophagusMucosa	1.12574275	1.673083076923077	1.673083076923077	partially reversible	EsophagusMucosa
ENSG00000115758	ODC1	-0.2471118637156721	0.03921504747863785	2.795980970139448	EsophagusMucosa	30.0148125	25.93528205128205	25.93528205128205	partially reversible	EsophagusMucosa
ENSG00000115808	STRN	-0.1173304316391916	0.03703146997388036	2.335726184059331	EsophagusMucosa	27.717975	25.93908717948718	25.93908717948718	partially reversible	EsophagusMucosa
ENSG00000115919	KYNU	0.4067668995991479	0.01740982956213348	3.34621398379376	EsophagusMucosa	1.02090275	1.580662051282051	1.580662051282051	partially reversible	EsophagusMucosa
ENSG00000115993	TRAK2	-0.1341662553635445	0.032252932126350053	2.433029665717034	EsophagusMucosa	13.6798375	12.56890769230769	12.56890769230769	partially reversible	EsophagusMucosa
ENSG00000116132	PRRX1	-0.1821533517998439	0.03234528729047789	2.788026409099596	EsophagusMucosa	5.70945	5.091068205128205	5.091068205128205	partially reversible	EsophagusMucosa
ENSG00000116151	MORN1	0.2185338719984399	0.00702421663591428	3.428681812612979	EsophagusMucosa	1.43629625	1.69004	1.69004	partially reversible	EsophagusMucosa
ENSG00000116254	CHD5	-0.3362375512053248	0.03948673239347631	2.433739132251832	EsophagusMucosa	0.4234874375	0.2770662564102564	0.2770662564102564	partially reversible	EsophagusMucosa
ENSG00000116406	EDEM3	0.0999537596776946	0.02780436569075837	2.162971746775543	EsophagusMucosa	12.2857375	13.30084102564103	13.30084102564103	partially reversible	EsophagusMucosa
ENSG00000116584	ARHGEF2	-0.1743403902006702	0.008472457098202999	3.30169171798114	EsophagusMucosa	19.11701875	16.97512307692308	16.97512307692308	partially reversible	EsophagusMucosa
ENSG00000116604	MEF2D	-0.1075193460901353	0.04733628904828457	2.048307961280902	EsophagusMucosa	24.18475	22.00033846153846	22.00033846153846	partially reversible	EsophagusMucosa
ENSG00000116704	SLC35D1	0.1213852733486847	0.01254889549009838	3.644530863999605	EsophagusMucosa	8.468275	9.537528205128206	9.537528205128206	partially reversible	EsophagusMucosa
ENSG00000116729	WLS	-0.1002634231124816	0.04607816961865113	2.362137219736129	EsophagusMucosa	38.490275	37.03907692307692	37.03907692307692	partially reversible	EsophagusMucosa
ENSG00000116819	TFAP2E	0.3418394237267048	7.416900462627234e-4	5.424509824330743	EsophagusMucosa	1.883990625	2.315820512820513	2.315820512820513	partially reversible	EsophagusMucosa
ENSG00000117020	AKT3	-0.1703677130331998	0.03392695557897845	2.56598259140242	EsophagusMucosa	6.37449375	5.831249743589743	5.831249743589743	partially reversible	EsophagusMucosa
ENSG00000117139	KDM5B	0.1025082580610518	0.03736795203965849	2.324591386005471	EsophagusMucosa	20.762575	22.26274358974359	22.26274358974359	partially reversible	EsophagusMucosa
ENSG00000117154	IGSF21	-0.6310304165871005	1.456647812703338e-5	6.888560835934792	EsophagusMucosa	0.6666466875	0.4665030256410256	0.4665030256410256	partially reversible	EsophagusMucosa
ENSG00000117528	ABCD3	-0.09255683860931625	0.04658049816634469	2.33351517323567	EsophagusMucosa	17.7246875	17.09084615384615	17.09084615384615	partially reversible	EsophagusMucosa
ENSG00000117592	PRDX6	-0.09777977307579047	0.02600034298269651	2.947635876126338	EsophagusMucosa	205.731	191.7890769230769	191.7890769230769	partially reversible	EsophagusMucosa
ENSG00000117984	CTSD	0.1520025033384154	0.01513129606773525	2.98700570848888	EsophagusMucosa	493.901875	558.0528205128205	558.0528205128205	partially reversible	EsophagusMucosa
ENSG00000118515	SGK1	0.2398371399183757	0.03654039395965544	2.733933965867189	EsophagusMucosa	48.0157875	58.39622051282051	58.39622051282051	partially reversible	EsophagusMucosa
ENSG00000119125	GDA	0.8138909908227479	0.0151036308474439	2.814352313579744	EsophagusMucosa	0.1161690625	0.2477797282051282	0.2477797282051282	partially reversible	EsophagusMucosa
ENSG00000119403	PHF19	-0.1018291492416252	0.01090925825584019	3.308601071157298	EsophagusMucosa	13.07791875	12.35991282051282	12.35991282051282	partially reversible	EsophagusMucosa
ENSG00000119457	SLC46A2	-0.3928497876580225	0.03544304983007173	1.872828874140581	EsophagusMucosa	2.3980329375	2.02577641025641	2.02577641025641	partially reversible	EsophagusMucosa
ENSG00000119865	CNRIP1	-0.144939878219495	0.008472457098202999	4.090814485165748	EsophagusMucosa	5.669925	5.137818974358974	5.137818974358974	partially reversible	EsophagusMucosa
ENSG00000119919	NKX2-3	0.768858311579261	0.01809730827562671	2.779814346187639	EsophagusMucosa	0.6518149375	0.9856959487179487	0.9856959487179487	partially reversible	EsophagusMucosa
ENSG00000120057	SFRP5	0.5370449353746957	0.01645044413582926	3.094441945517028	EsophagusMucosa	2.526232625	3.396041435897436	3.396041435897436	partially reversible	EsophagusMucosa
ENSG00000120149	MSX2	0.5077652025130373	1.396725465154245e-4	5.845615198887276	EsophagusMucosa	0.528337125	0.6926735897435897	0.6926735897435897	partially reversible	EsophagusMucosa
ENSG00000120265	PCMT1	-0.06545210757680262	0.02311233628478157	3.442455718275149	EsophagusMucosa	39.002125	38.63989743589744	38.63989743589744	partially reversible	EsophagusMucosa
ENSG00000120327	PCDHB14	0.2406023124213611	3.987656853862495e-4	4.943643378129722	EsophagusMucosa	2.06269125	2.302461025641026	2.302461025641026	partially reversible	EsophagusMucosa
ENSG00000120332	TNN	0.8006881292151392	0.004892654102110041	3.416183453448599	EsophagusMucosa	0.12204789375	0.2101400358974359	0.2101400358974359	partially reversible	EsophagusMucosa
ENSG00000120729	MYOT	0.2649636960084579	0.03585889767601392	2.233308348252631	EsophagusMucosa	1.08895375	1.321126820512821	1.321126820512821	partially reversible	EsophagusMucosa
ENSG00000120820	GLT8D2	-0.1595427157105312	0.04394485207782572	2.267098618570512	EsophagusMucosa	4.46267	3.792930256410256	3.792930256410256	partially reversible	EsophagusMucosa
ENSG00000120896	SORBS3	-0.1097128950535787	0.0198027109559989	2.746423312494532	EsophagusMucosa	49.9284375	45.49020512820513	45.49020512820513	partially reversible	EsophagusMucosa
ENSG00000121039	RDH10	0.3976314821206958	9.627210140555332e-5	6.050662509368052	EsophagusMucosa	17.45300625	23.67078461538462	23.67078461538462	partially reversible	EsophagusMucosa
ENSG00000121653	MAPK8IP1	-0.1637662015522643	0.02061965184759889	3.393870572994564	EsophagusMucosa	2.747083125	2.408658461538462	2.408658461538462	partially reversible	EsophagusMucosa
ENSG00000121871	SLITRK3	-0.4044593224013223	0.04789791631221522	1.998277256308046	EsophagusMucosa	1.39477775	1.11415	1.11415	partially reversible	EsophagusMucosa
ENSG00000121900	TMEM54	0.1221334028714855	0.01705082954786483	3.309004578206618	EsophagusMucosa	126.578875	132.2904102564103	132.2904102564103	partially reversible	EsophagusMucosa
ENSG00000122375	OPN4	0.6806881779140537	0.02234662845219594	2.822619791428125	EsophagusMucosa	0.1325156875	0.1953687692307692	0.1953687692307692	partially reversible	EsophagusMucosa
ENSG00000122378	FAM213A	0.1122407036051242	0.04670970957369412	2.38788615005307	EsophagusMucosa	39.83721875	43.81225641025641	43.81225641025641	partially reversible	EsophagusMucosa
ENSG00000122386	ZNF205	0.1415642333949905	0.01081168288595715	3.282852727695629	EsophagusMucosa	12.6125875	13.49917948717949	13.49917948717949	partially reversible	EsophagusMucosa
ENSG00000122432	SPATA1	0.2230043055213384	0.01493505577482693	3.114623065798093	EsophagusMucosa	0.41518825	0.4685620512820513	0.4685620512820513	partially reversible	EsophagusMucosa
ENSG00000122490	PQLC1	-0.115209241631002	0.0306910550549852	2.552265975278214	EsophagusMucosa	42.0610625	37.39651282051282	37.39651282051282	partially reversible	EsophagusMucosa
ENSG00000122592	HOXA7	0.633730694816062	0.001140829983004879	4.357593574164841	EsophagusMucosa	1.083917875	1.631292820512821	1.631292820512821	partially reversible	EsophagusMucosa
ENSG00000122756	CNTFR	-0.3110575759197212	0.03279663014288316	2.490371679247573	EsophagusMucosa	3.2989475	2.555746153846154	2.555746153846154	partially reversible	EsophagusMucosa
ENSG00000122870	BICC1	-0.1852814605970843	0.03590141432103914	2.504495481121288	EsophagusMucosa	2.286676875	1.961801025641026	1.961801025641026	partially reversible	EsophagusMucosa
ENSG00000122912	SLC25A16	0.08034111625197382	0.04068094774204381	2.02557393552533	EsophagusMucosa	4.7559875	5.067179487179487	5.067179487179487	partially reversible	EsophagusMucosa
ENSG00000122965	RBM19	0.1186320851835412	0.00185056552326596	4.7560421694575314	EsophagusMucosa	16.16683125	17.83902564102564	17.83902564102564	partially reversible	EsophagusMucosa
ENSG00000123143	PKN1	-0.1188941511162942	0.03043295639480751	2.900346716839149	EsophagusMucosa	21.740825	19.84728205128205	19.84728205128205	partially reversible	EsophagusMucosa
ENSG00000123364	HOXC13	1.420700004469033	4.653014628847352e-8	9.61712579798865	EsophagusMucosa	0.09803625	0.2499858974358974	0.2499858974358974	partially reversible	EsophagusMucosa
ENSG00000123612	ACVR1C	0.3831514373550983	0.004892654102110041	4.303740220607692	EsophagusMucosa	0.1649495625	0.2175924615384615	0.2175924615384615	partially reversible	EsophagusMucosa
ENSG00000123815	COQ8B	0.08787602177866073	0.04190609916300313	2.165758170414223	EsophagusMucosa	16.5900875	17.78631794871795	17.78631794871795	partially reversible	EsophagusMucosa
ENSG00000123933	MXD4	0.1162086032417811	0.03490251356116957	2.35749880055659	EsophagusMucosa	31.9189375	33.81907692307692	33.81907692307692	partially reversible	EsophagusMucosa
ENSG00000124209	RAB22A	0.09822507363389567	0.0337467624470533	2.288896974833486	EsophagusMucosa	17.39453125	18.83132307692308	18.83132307692308	partially reversible	EsophagusMucosa
ENSG00000124490	CRISP2	-0.9191093101201379	0.008511749445042975	2.772685546418862	EsophagusMucosa	4.9976350625	3.437804153846154	3.437804153846154	partially reversible	EsophagusMucosa
ENSG00000124491	F13A1	-0.3959314792051581	0.002865266711386979	3.768518581532396	EsophagusMucosa	12.216315625	10.02055794871795	10.02055794871795	partially reversible	EsophagusMucosa
ENSG00000124587	PEX6	0.1981008462019145	0.04462154803847005	2.758466081658544	EsophagusMucosa	26.01979375	28.70429743589744	28.70429743589744	partially reversible	EsophagusMucosa
ENSG00000124766	SOX4	0.1652003369312352	0.03680605700175202	2.546854535291365	EsophagusMucosa	8.80481875	9.797948717948717	9.797948717948717	partially reversible	EsophagusMucosa
ENSG00000124783	SSR1	0.07595674911274188	0.02826244275478405	2.375362333956519	EsophagusMucosa	21.0115625	23.01285641025641	23.01285641025641	partially reversible	EsophagusMucosa
ENSG00000124813	RUNX2	0.2879785496401372	0.01645044413582926	3.19076264940534	EsophagusMucosa	1.5049075	1.779205948717949	1.779205948717949	partially reversible	EsophagusMucosa
ENSG00000125398	SOX9	-0.374919151080191	0.01064491430484487	3.266336963298973	EsophagusMucosa	24.87865625	19.37834871794872	19.37834871794872	partially reversible	EsophagusMucosa
ENSG00000125430	HS3ST3B1	0.2481999280061424	7.416900462627234e-4	4.729730501142929	EsophagusMucosa	2.928555625	3.472161025641026	3.472161025641026	partially reversible	EsophagusMucosa
ENSG00000125733	TRIP10	-0.1682693687496084	0.00941358455268477	3.617990034899328	EsophagusMucosa	290.6754375	242.668	242.668	partially reversible	EsophagusMucosa
ENSG00000125846	ZNF133	0.0698463718356245	0.04901582271057384	2.417583342629795	EsophagusMucosa	9.5710375	9.959584615384616	9.959584615384616	partially reversible	EsophagusMucosa
ENSG00000125851	PCSK2	0.6384865150547668	2.675881726885663e-5	6.882578480521205	EsophagusMucosa	0.568487125	0.7009348205128205	0.7009348205128205	partially reversible	EsophagusMucosa
ENSG00000125878	TCF15	-0.4528327557279668	0.006925842107364254	3.57042082328883	EsophagusMucosa	0.571625375	0.3443461538461539	0.3443461538461539	partially reversible	EsophagusMucosa
ENSG00000125898	FAM110A	0.1736458237794982	0.008857189922693522	3.780312798247053	EsophagusMucosa	33.50549375	36.46866666666666	36.46866666666666	partially reversible	EsophagusMucosa
ENSG00000125998	FAM83C	0.1746023992943244	0.01877989529588877	3.003678008407225	EsophagusMucosa	50.2689125	57.83635897435897	57.83635897435897	partially reversible	EsophagusMucosa
ENSG00000126562	WNK4	-0.5747496574452693	0.03743542307207542	1.81219211130733	EsophagusMucosa	16.975378875	13.79661087179487	13.79661087179487	partially reversible	EsophagusMucosa
ENSG00000126803	HSPA2	-0.2256626331452831	0.02826244275478405	2.793025366736267	EsophagusMucosa	35.87945625	31.56136923076923	31.56136923076923	partially reversible	EsophagusMucosa
ENSG00000127152	BCL11B	0.1734175242909583	0.04416029953452778	2.640625515557026	EsophagusMucosa	6.349893125	7.286497435897436	7.286497435897436	partially reversible	EsophagusMucosa
ENSG00000127616	SMARCA4	-0.1162396138791795	6.425346556782214e-5	6.112106605387279	EsophagusMucosa	59.9518125	55.76410256410256	55.76410256410256	partially reversible	EsophagusMucosa
ENSG00000127666	TICAM1	-0.2335555563188386	0.0194863478459243	2.584241950061318	EsophagusMucosa	72.614375	60.39558974358975	60.39558974358975	partially reversible	EsophagusMucosa
ENSG00000128039	SRD5A3	0.198726549879926	0.01444864599934455	3.03079811398964	EsophagusMucosa	12.99696875	15.59342564102564	15.59342564102564	partially reversible	EsophagusMucosa
ENSG00000129455	KLK8	0.3886746464384199	0.007189902949371442	3.309717251603634	EsophagusMucosa	80.26205625	107.2853384615385	107.2853384615385	partially reversible	EsophagusMucosa
ENSG00000129538	RNASE1	-0.2478408329684414	0.03043295639480751	2.220012052573032	EsophagusMucosa	45.25429375	37.94709743589743	37.94709743589743	partially reversible	EsophagusMucosa
ENSG00000129925	TMEM8A	-0.1627533813786455	0.01705082954786483	2.788840816267038	EsophagusMucosa	38.9988125	34.09025641025641	34.09025641025641	partially reversible	EsophagusMucosa
ENSG00000130052	STARD8	-0.1584529966694155	0.016825060887248892	2.953623347326719	EsophagusMucosa	3.972091875	3.552578461538462	3.552578461538462	partially reversible	EsophagusMucosa
ENSG00000130202	NECTIN2	-0.13742781031318	0.02492453212627261	2.65251691013622	EsophagusMucosa	64.8424375	58.26635897435897	58.26635897435897	partially reversible	EsophagusMucosa
ENSG00000130208	APOC1	-0.3075318158744379	0.01877989529588877	2.708562895616275	EsophagusMucosa	2.67019125	2.088141538461538	2.088141538461538	partially reversible	EsophagusMucosa
ENSG00000130396	AFDN	-0.1436884797386812	0.04310593177620825	2.251174016161017	EsophagusMucosa	67.9010625	62.08419487179487	62.08419487179487	partially reversible	EsophagusMucosa
ENSG00000130413	STK33	-0.2734096299239119	0.02696449111735125	2.623040444416066	EsophagusMucosa	0.6663313125	0.545524	0.545524	partially reversible	EsophagusMucosa
ENSG00000130479	MAP1S	-0.1344448496726262	0.04714603887686159	2.365601550754925	EsophagusMucosa	9.399125	8.637471794871795	8.637471794871795	partially reversible	EsophagusMucosa
ENSG00000130758	MAP3K10	0.1127582087053967	0.02321886768510723	2.444142949403556	EsophagusMucosa	9.14713125	9.692071794871795	9.692071794871795	partially reversible	EsophagusMucosa
ENSG00000130830	MPP1	-0.1266919610432108	0.004067142177609741	3.897122883502146	EsophagusMucosa	9.604375	8.895153846153846	8.895153846153846	partially reversible	EsophagusMucosa
ENSG00000130962	PRRG1	0.1253848243105115	0.03033996686486368	2.694395820791113	EsophagusMucosa	3.9224875	4.262230769230769	4.262230769230769	partially reversible	EsophagusMucosa
ENSG00000131037	EPS8L1	-0.327160260634936	0.04463770192262376	2.054733995586848	EsophagusMucosa	339.76769375	271.6778461538461	271.6778461538461	partially reversible	EsophagusMucosa
ENSG00000131126	TEX101	0.6019417739385686	0.008472457098202999	3.328251088040589	EsophagusMucosa	2.8737386875	3.774453435897436	3.774453435897436	partially reversible	EsophagusMucosa
ENSG00000131471	AOC3	-0.2345963321379064	0.02909129965043465	3.156808400614918	EsophagusMucosa	32.51391875	28.27905641025641	28.27905641025641	partially reversible	EsophagusMucosa
ENSG00000131477	RAMP2	-0.1736623311072772	0.04325727557292922	2.321387044912211	EsophagusMucosa	31.57543125	27.6122358974359	27.6122358974359	partially reversible	EsophagusMucosa
ENSG00000131650	KREMEN2	0.4122073197962158	0.03189287158358942	2.949701801314176	EsophagusMucosa	2.36174825	3.019321025641025	3.019321025641025	partially reversible	EsophagusMucosa
ENSG00000132256	TRIM5	0.1140427249322897	0.02641806220189599	2.71619050050484	EsophagusMucosa	9.195875	10.0496	10.0496	partially reversible	EsophagusMucosa
ENSG00000132274	TRIM22	0.196114529757648	0.03149339085390802	3.048920383482939	EsophagusMucosa	23.22315625	28.20144102564102	28.20144102564102	partially reversible	EsophagusMucosa
ENSG00000132357	CARD6	0.1430575014375199	0.01438657869495155	3.374907589505885	EsophagusMucosa	15.45759375	17.65694871794872	17.65694871794872	partially reversible	EsophagusMucosa
ENSG00000132359	RAP1GAP2	0.1538696029793158	0.03829923055551908	2.278166455626718	EsophagusMucosa	7.86466875	9.091641025641026	9.091641025641026	partially reversible	EsophagusMucosa
ENSG00000132570	PCBD2	0.09513152112717417	0.02234662845219594	2.632885184304123	EsophagusMucosa	3.67868125	3.921902564102564	3.921902564102564	partially reversible	EsophagusMucosa
ENSG00000132622	HSPA12B	-0.1675790924017849	0.03602519378287097	3.66863490252629	EsophagusMucosa	7.2392	6.344223076923077	6.344223076923077	partially reversible	EsophagusMucosa
ENSG00000132635	PCED1A	0.1039833964257114	0.03392695557897845	2.565620864386211	EsophagusMucosa	37.3901875	39.4954358974359	39.4954358974359	partially reversible	EsophagusMucosa
ENSG00000132639	SNAP25	-0.43525302024933	0.01343269091791757	3.519450018126861	EsophagusMucosa	0.874965875	0.6440626666666667	0.6440626666666667	partially reversible	EsophagusMucosa
ENSG00000132688	NES	-0.2074398990082596	0.02004159144528218	2.875175873228491	EsophagusMucosa	11.5278125	10.08622564102564	10.08622564102564	partially reversible	EsophagusMucosa
ENSG00000132840	BHMT2	-0.2823768163726149	0.002865266711386979	4.006214611155173	EsophagusMucosa	7.23280125	5.896210256410257	5.896210256410257	partially reversible	EsophagusMucosa
ENSG00000132879	FBXO44	0.1166947010724242	0.031921977555138543	2.458035839805503	EsophagusMucosa	19.4431875	20.70276923076923	20.70276923076923	partially reversible	EsophagusMucosa
ENSG00000133083	DCLK1	-0.2187290273539176	0.04581463274531428	2.373755354213047	EsophagusMucosa	1.59408125	1.375184307692308	1.375184307692308	partially reversible	EsophagusMucosa
ENSG00000133313	CNDP2	0.1113141517331423	0.03149339085390802	2.860101208796467	EsophagusMucosa	36.048	39.18846153846154	39.18846153846154	partially reversible	EsophagusMucosa
ENSG00000133477	FAM83F	0.1487202982818866	0.04887127000293561	1.935379450521639	EsophagusMucosa	11.91170125	13.05468205128205	13.05468205128205	partially reversible	EsophagusMucosa
ENSG00000133639	BTG1	0.158136789378356	0.005014853229421138	3.795999911192657	EsophagusMucosa	53.584625	60.39989743589744	60.39989743589744	partially reversible	EsophagusMucosa
ENSG00000133710	SPINK5	-0.2821141538669794	0.02147360622675504	2.673680177393308	EsophagusMucosa	1427.567	1221.401948717949	1221.401948717949	partially reversible	EsophagusMucosa
ENSG00000133805	AMPD3	0.2224506703767774	0.04443678024520035	2.42578750270637	EsophagusMucosa	6.76571875	8.453923076923077	8.453923076923077	partially reversible	EsophagusMucosa
ENSG00000134042	MRO	-0.4027660541134823	0.03509964666359015	2.678754519022283	EsophagusMucosa	0.2493935	0.1984774769230769	0.1984774769230769	partially reversible	EsophagusMucosa
ENSG00000134072	CAMK1	-0.1116793850870372	0.04740889229584127	3.392734455034027	EsophagusMucosa	12.534175	11.67552307692308	11.67552307692308	partially reversible	EsophagusMucosa
ENSG00000134121	CHL1	0.372901005560744	0.002419839765886281	3.958639697036484	EsophagusMucosa	3.579295	4.917901025641026	4.917901025641026	partially reversible	EsophagusMucosa
ENSG00000134201	GSTM5	-0.266754717030628	0.04033737439710158	2.303989193311013	EsophagusMucosa	4.0285725	2.996028717948718	2.996028717948718	partially reversible	EsophagusMucosa
ENSG00000134247	PTGFRN	0.0907219928657134	0.03982802246245791	2.206668764519204	EsophagusMucosa	30.2318125	32.61482051282051	32.61482051282051	partially reversible	EsophagusMucosa
ENSG00000134287	ARF3	0.09799927380018926	0.001342861601589712	5.278522808812225	EsophagusMucosa	78.8019375	85.11441025641025	85.11441025641025	partially reversible	EsophagusMucosa
ENSG00000134324	LPIN1	-0.3520964675120206	0.02942504126640409	2.310218318320758	EsophagusMucosa	49.2709125	41.30044102564103	41.30044102564103	partially reversible	EsophagusMucosa
ENSG00000134369	NAV1	0.1506333841890047	0.03736162476871144	2.234826636729213	EsophagusMucosa	5.78576875	6.429676923076923	6.429676923076923	partially reversible	EsophagusMucosa
ENSG00000134490	TMEM241	0.1217499702845745	0.03921504747863785	3.483753735787459	EsophagusMucosa	3.7753625	4.218071794871795	4.218071794871795	partially reversible	EsophagusMucosa
ENSG00000134531	EMP1	-0.2752176731817381	0.032252932126350053	2.876422904444876	EsophagusMucosa	1448.212	1186.271435897436	1186.271435897436	partially reversible	EsophagusMucosa
ENSG00000134532	SOX5	-0.2043385707784593	0.0402664035506567	2.807939305817591	EsophagusMucosa	0.4819270625	0.4361813333333333	0.4361813333333333	partially reversible	EsophagusMucosa
ENSG00000134851	TMEM165	0.145149727542537	3.187260172667411e-5	6.360959394791814	EsophagusMucosa	36.95740625	41.69964102564103	41.69964102564103	partially reversible	EsophagusMucosa
ENSG00000134897	BIVM	0.09122851718298193	0.02942504126640409	2.852226306498198	EsophagusMucosa	7.978725	8.478266666666666	8.478266666666666	partially reversible	EsophagusMucosa
ENSG00000135002	RFK	-0.1965669951829134	0.02696449111735125	2.725248319477297	EsophagusMucosa	10.35626875	8.939994871794871	8.939994871794871	partially reversible	EsophagusMucosa
ENSG00000135046	ANXA1	-0.1941392304428091	0.02766980341341329	2.648478471157181	EsophagusMucosa	3873.005	3620.178974358974	3620.178974358974	partially reversible	EsophagusMucosa
ENSG00000135111	TBX3	0.2434303741663058	0.002467137405938606	4.47643731183668	EsophagusMucosa	4.15254375	4.769	4.769	partially reversible	EsophagusMucosa
ENSG00000135148	TRAFD1	0.1266147122108015	0.01546071034962917	3.173989516351324	EsophagusMucosa	36.7584375	40.73738461538461	40.73738461538461	partially reversible	EsophagusMucosa
ENSG00000135318	NT5E	-0.1959892546290296	0.0337387553130959	2.984416486915675	EsophagusMucosa	4.03520875	3.459646153846154	3.459646153846154	partially reversible	EsophagusMucosa
ENSG00000135374	ELF5	-0.5244564053862696	0.02290535466492413	2.890096918924014	EsophagusMucosa	0.9270021875	0.7214798974358975	0.7214798974358975	partially reversible	EsophagusMucosa
ENSG00000135378	PRRG4	0.1138817195162409	0.04293405317551578	2.154086217653642	EsophagusMucosa	36.96860625	40.09082051282051	40.09082051282051	partially reversible	EsophagusMucosa
ENSG00000135404	CD63	-0.09289520172208718	0.04607816961865113	2.275779094046557	EsophagusMucosa	227.258375	212.8030769230769	212.8030769230769	partially reversible	EsophagusMucosa
ENSG00000135424	ITGA7	-0.2201395552884835	0.01016006493236231	3.485535972635315	EsophagusMucosa	26.9046375	23.13555384615385	23.13555384615385	partially reversible	EsophagusMucosa
ENSG00000135476	ESPL1	-0.2605267828670579	0.03043295639480751	2.443135927247101	EsophagusMucosa	40.593075625	34.01678461538462	34.01678461538462	partially reversible	EsophagusMucosa
ENSG00000135502	SLC26A10	-0.2409602514871224	0.04085530957815399	2.128869933719672	EsophagusMucosa	3.613958125	2.951826974358974	2.951826974358974	partially reversible	EsophagusMucosa
ENSG00000135597	REPS1	-0.07407331851313108	0.04475518691632533	2.176621157997685	EsophagusMucosa	15.28894375	14.87017435897436	14.87017435897436	partially reversible	EsophagusMucosa
ENSG00000135698	MPHOSPH6	0.129544959745508	0.01224924551958238	3.383712819837785	EsophagusMucosa	29.3811375	33.5805641025641	33.5805641025641	partially reversible	EsophagusMucosa
ENSG00000135838	NPL	0.1985974565820206	0.01858854050024517	3.27741496370035	EsophagusMucosa	6.066675	7.095671794871795	7.095671794871795	partially reversible	EsophagusMucosa
ENSG00000135898	GPR55	1.060942679140301	3.351162856416043e-12	13.71060489955631	EsophagusMucosa	0.3836844375	0.9054694358974359	0.9054694358974359	partially reversible	EsophagusMucosa
ENSG00000135919	SERPINE2	0.2535982334803299	0.03149339085390802	4.095215771149738	EsophagusMucosa	30.519125	40.27894871794872	40.27894871794872	partially reversible	EsophagusMucosa
ENSG00000135930	EIF4E2	0.05980338418559192	0.03115687168530495	2.751655020673899	EsophagusMucosa	22.31263125	23.65933333333333	23.65933333333333	partially reversible	EsophagusMucosa
ENSG00000136011	STAB2	-0.3553383998326214	0.03714433670989759	1.997735376564627	EsophagusMucosa	0.45384875	0.3557341538461539	0.3557341538461539	partially reversible	EsophagusMucosa
ENSG00000136193	SCRN1	-0.1044458320393141	0.02727771055959404	2.869696331047455	EsophagusMucosa	16.7087875	15.81221025641026	15.81221025641026	partially reversible	EsophagusMucosa
ENSG00000136197	C7orf25	0.1084223160499779	0.04130672853134951	2.611795339560448	EsophagusMucosa	4.95789625	5.456707692307693	5.456707692307693	partially reversible	EsophagusMucosa
ENSG00000136231	IGF2BP3	-0.6065156195458608	0.002369304770650506	3.824411190178316	EsophagusMucosa	2.34887075	1.774742666666667	1.774742666666667	partially reversible	EsophagusMucosa
ENSG00000136560	TANK	0.06707783448533734	0.04912896340762645	1.884296060351492	EsophagusMucosa	13.18461875	14.02108717948718	14.02108717948718	partially reversible	EsophagusMucosa
ENSG00000136715	SAP130	-0.08036367745950121	0.01513129606773525	3.101890465820227	EsophagusMucosa	16.41671875	16.14330769230769	16.14330769230769	partially reversible	EsophagusMucosa
ENSG00000136732	GYPC	-0.1392787938922648	0.02419218859336102	3.171639419842314	EsophagusMucosa	14.05989375	12.59224615384615	12.59224615384615	partially reversible	EsophagusMucosa
ENSG00000136830	FAM129B	-0.1276977874006131	0.04651481043620062	2.228443063756332	EsophagusMucosa	815.7471875	737.7928205128205	737.7928205128205	partially reversible	EsophagusMucosa
ENSG00000136840	ST6GALNAC4	-0.1490518568165403	0.0402664035506567	2.51939094704947	EsophagusMucosa	15.9496375	14.98708717948718	14.98708717948718	partially reversible	EsophagusMucosa
ENSG00000136859	ANGPTL2	-0.1862989579353367	0.02766980341341329	3.111530136585758	EsophagusMucosa	18.673075	16.39144615384615	16.39144615384615	partially reversible	EsophagusMucosa
ENSG00000137124	ALDH1B1	-0.3102087534215534	0.01858854050024517	2.904527833415881	EsophagusMucosa	14.587525625	12.61480512820513	12.61480512820513	partially reversible	EsophagusMucosa
ENSG00000137193	PIM1	-0.1795782148472043	0.03224844246677691	2.389338021148337	EsophagusMucosa	291.114	245.0931282051282	245.0931282051282	partially reversible	EsophagusMucosa
ENSG00000137203	TFAP2A	0.1797397811086994	0.004892654102110041	3.877477729919568	EsophagusMucosa	24.43245	28.11374358974359	28.11374358974359	partially reversible	EsophagusMucosa
ENSG00000137216	TMEM63B	0.07411498978257813	0.03392695557897845	2.504560446054341	EsophagusMucosa	48.1025	50.6505641025641	50.6505641025641	partially reversible	EsophagusMucosa
ENSG00000137269	LRRC1	0.1014236423037055	0.009302296790170918	3.56985035063693	EsophagusMucosa	18.4444625	19.90301538461538	19.90301538461538	partially reversible	EsophagusMucosa
ENSG00000137672	TRPC6	-0.2564888998517381	0.01291928079609937	4.322584965265638	EsophagusMucosa	2.45555125	2.063297948717949	2.063297948717949	partially reversible	EsophagusMucosa
ENSG00000137726	FXYD6	-0.2827328857212543	8.163659512420296e-5	6.804204985804893	EsophagusMucosa	9.54050625	7.407584615384615	7.407584615384615	partially reversible	EsophagusMucosa
ENSG00000137747	TMPRSS13	0.2280233862561599	6.089191380659592e-4	5.381914583649718	EsophagusMucosa	12.970405	14.91495897435897	14.91495897435897	partially reversible	EsophagusMucosa
ENSG00000137752	CASP1	0.129818557132369	0.03740426555528839	2.466173120782199	EsophagusMucosa	21.06616875	23.89245641025641	23.89245641025641	partially reversible	EsophagusMucosa
ENSG00000137860	SLC28A2	0.5523686546949552	0.03542140584731644	2.265606821515251	EsophagusMucosa	0.0317323	0.09258376410256411	0.09258376410256411	partially reversible	EsophagusMucosa
ENSG00000137875	BCL2L10	0.2273022294390225	0.02477061143940529	2.893620330548097	EsophagusMucosa	4.4666075	5.186912307692308	5.186912307692308	partially reversible	EsophagusMucosa
ENSG00000137975	CLCA2	0.1812627395975635	0.04544513228216921	2.120542147190632	EsophagusMucosa	158.2790625	183.905641025641	183.905641025641	partially reversible	EsophagusMucosa
ENSG00000138061	CYP1B1	0.5321203774851326	4.893743016277792e-5	6.229646104906307	EsophagusMucosa	4.844695	7.780065128205128	7.780065128205128	partially reversible	EsophagusMucosa
ENSG00000138271	GPR87	0.1404266773241294	0.02678046530835008	2.584776393849079	EsophagusMucosa	63.5534625	70.0494358974359	70.0494358974359	partially reversible	EsophagusMucosa
ENSG00000138356	AOX1	-0.3230143655696088	0.04651481043620062	2.445614250691393	EsophagusMucosa	12.183305	10.20581743589744	10.20581743589744	partially reversible	EsophagusMucosa
ENSG00000138606	SHF	-0.1723360657194267	0.03043295639480751	2.688929584334641	EsophagusMucosa	2.3971425	2.153613333333333	2.153613333333333	partially reversible	EsophagusMucosa
ENSG00000138650	PCDH10	-0.3903851550325941	0.007970678821481997	3.956568719738127	EsophagusMucosa	0.13990525	0.1144011743589744	0.1144011743589744	partially reversible	EsophagusMucosa
ENSG00000138663	COPS4	-0.07028703695166921	0.04311050638960454	2.446770338134559	EsophagusMucosa	21.22538125	21.2584	21.2584	partially reversible	EsophagusMucosa
ENSG00000138757	G3BP2	-0.07055685490950783	0.03489973515625859	2.419932080335689	EsophagusMucosa	29.28880625	28.87594871794872	28.87594871794872	partially reversible	EsophagusMucosa
ENSG00000138769	CDKL2	-0.3843651071756922	0.009800331297457296	2.98847813801685	EsophagusMucosa	0.5264786875	0.4191557435897436	0.4191557435897436	partially reversible	EsophagusMucosa
ENSG00000138772	ANXA3	-0.2585539420619162	0.01523216293916782	2.974866972108071	EsophagusMucosa	65.84036875	62.46634871794872	62.46634871794872	partially reversible	EsophagusMucosa
ENSG00000139117	CPNE8	0.1696852577890165	0.04912896340762645	1.887844414928747	EsophagusMucosa	4.4832125	5.048174871794872	5.048174871794872	partially reversible	EsophagusMucosa
ENSG00000139173	TMEM117	0.10785219277448	0.01609754843910732	2.83321386535117	EsophagusMucosa	8.72259375	9.55953846153846	9.55953846153846	partially reversible	EsophagusMucosa
ENSG00000139200	PIANP	0.4561460995812047	2.579987112044417e-6	8.37465481308939	EsophagusMucosa	0.853548125	1.145899487179487	1.145899487179487	partially reversible	EsophagusMucosa
ENSG00000139364	TMEM132B	0.2859850274648462	4.092463617963739e-4	4.843443236425346	EsophagusMucosa	0.66919625	0.7925553846153847	0.7925553846153847	partially reversible	EsophagusMucosa
ENSG00000139679	LPAR6	0.1989418812973178	0.005635848268474751	3.601084100185573	EsophagusMucosa	59.58225	68.28461538461538	68.28461538461538	partially reversible	EsophagusMucosa
ENSG00000139722	VPS37B	-0.1358934180569843	0.04387759537973968	2.030182876862345	EsophagusMucosa	58.101	51.87035897435897	51.87035897435897	partially reversible	EsophagusMucosa
ENSG00000139725	RHOF	-0.4253827418170893	0.001342861601589712	4.379171687950026	EsophagusMucosa	3.644141875	2.732921538461539	2.732921538461539	partially reversible	EsophagusMucosa
ENSG00000140104	C14orf79	0.1692680905310595	0.003950701713821654	4.051282961010712	EsophagusMucosa	5.65421875	6.336035897435897	6.336035897435897	partially reversible	EsophagusMucosa
ENSG00000140459	CYP11A1	-0.308853466367285	0.01438657869495155	3.274030322551534	EsophagusMucosa	9.5674725	8.115480512820513	8.115480512820513	partially reversible	EsophagusMucosa
ENSG00000140465	CYP1A1	1.928966671675939	1.178996170107399e-7	9.838314045071044	EsophagusMucosa	0.995184	3.366277066666667	3.366277066666667	partially reversible	EsophagusMucosa
ENSG00000140682	TGFB1I1	-0.2076037973605759	0.01877989529588877	3.448572067430596	EsophagusMucosa	43.70276875	38.107928205128196	38.107928205128196	partially reversible	EsophagusMucosa
ENSG00000140848	CPNE2	-0.1103696197272216	0.03801240109030933	2.3256968084391	EsophagusMucosa	13.58605	12.66748717948718	12.66748717948718	partially reversible	EsophagusMucosa
ENSG00000140939	NOL3	0.09006186998818112	0.03982802246245791	2.191031087189684	EsophagusMucosa	37.7400625	38.35748717948718	38.35748717948718	partially reversible	EsophagusMucosa
ENSG00000140950	TLDC1	0.1234300716765781	0.04742978013933745	2.379865317315626	EsophagusMucosa	16.7522125	18.22138974358974	18.22138974358974	partially reversible	EsophagusMucosa
ENSG00000141424	SLC39A6	0.13982254891277	4.092463617963739e-4	6.315169461257844	EsophagusMucosa	19.6984125	23.11094358974359	23.11094358974359	partially reversible	EsophagusMucosa
ENSG00000141469	SLC14A1	0.5453624229704896	1.51420515349779e-5	7.609713779197552	EsophagusMucosa	0.294813	0.4218819487179487	0.4218819487179487	partially reversible	EsophagusMucosa
ENSG00000141485	SLC13A5	-0.5661725610662381	0.001968523302905176	3.919427903804372	EsophagusMucosa	1.94754	1.499466923076923	1.499466923076923	partially reversible	EsophagusMucosa
ENSG00000141540	TTYH2	-0.1361667859316802	0.01027243252971219	3.618903735592118	EsophagusMucosa	2.1552881250000002	1.990758974358974	1.990758974358974	partially reversible	EsophagusMucosa
ENSG00000141556	TBCD	-0.08798963956390182	0.007375387166032449	3.710545402859049	EsophagusMucosa	17.01821875	16.22689743589743	16.22689743589743	partially reversible	EsophagusMucosa
ENSG00000141699	FAM134C	0.07782508999330393	0.03948673239347631	2.32000492341811	EsophagusMucosa	36.8723125	37.25471794871795	37.25471794871795	partially reversible	EsophagusMucosa
ENSG00000141756	FKBP10	-0.1610303661679827	0.01380818223758332	4.211591514054696	EsophagusMucosa	17.4139	15.27089230769231	15.27089230769231	partially reversible	EsophagusMucosa
ENSG00000141968	VAV1	-0.3250181852976562	0.01523216293916782	3.045011192128029	EsophagusMucosa	4.675799375	3.926418974358974	3.926418974358974	partially reversible	EsophagusMucosa
ENSG00000141985	SH3GL1	-0.09022027800405465	0.04039283328348896	2.086378571321486	EsophagusMucosa	173.745	153.9278974358974	153.9278974358974	partially reversible	EsophagusMucosa
ENSG00000142149	HUNK	0.2334617835624599	0.04595289416222127	2.315129288780825	EsophagusMucosa	0.5355324375	0.6127338461538462	0.6127338461538462	partially reversible	EsophagusMucosa
ENSG00000142173	COL6A2	-0.130120352153524	0.03948673239347631	2.448830010747377	EsophagusMucosa	214.71375	187.6433333333333	187.6433333333333	partially reversible	EsophagusMucosa
ENSG00000142230	SAE1	-0.07979984788118495	0.01454736986878742	3.097081465564374	EsophagusMucosa	49.7920625	48.062	48.062	partially reversible	EsophagusMucosa
ENSG00000142541	RPL13A	0.108213611311306	0.03437470687839458	2.539539690528554	EsophagusMucosa	3069.85	3178.169230769231	3178.169230769231	partially reversible	EsophagusMucosa
ENSG00000142552	RCN3	-0.1691704093280341	0.02100976965160859	3.545260784688158	EsophagusMucosa	12.8111375	10.74638461538462	10.74638461538462	partially reversible	EsophagusMucosa
ENSG00000142609	CFAP74	-0.4463444415812481	0.03921504747863785	2.296815923849485	EsophagusMucosa	0.03628009375	0.02931977948717949	0.02931977948717949	partially reversible	EsophagusMucosa
ENSG00000142798	HSPG2	-0.1685723460203789	0.02147360622675504	3.061385636390688	EsophagusMucosa	36.7971125	33.59371794871795	33.59371794871795	partially reversible	EsophagusMucosa
ENSG00000143110	C1orf162	-0.1681448251675388	0.03921504747863785	2.733718173925038	EsophagusMucosa	5.040329375	4.667298974358975	4.667298974358975	partially reversible	EsophagusMucosa
ENSG00000143195	ILDR2	-0.2970309168049682	0.04245376144506117	2.396860887043818	EsophagusMucosa	0.09289325	0.07537447692307692	0.07537447692307692	partially reversible	EsophagusMucosa
ENSG00000143196	DPT	-0.2737893415954565	0.04793752209152595	2.351625001235203	EsophagusMucosa	66.0499625	48.69410769230769	48.69410769230769	partially reversible	EsophagusMucosa
ENSG00000143248	RGS5	-0.2769966677099985	0.002865266711386979	4.673668148461311	EsophagusMucosa	37.19814375	29.98548717948718	29.98548717948718	partially reversible	EsophagusMucosa
ENSG00000143369	ECM1	-0.5477105607278344	0.001036229236886533	4.85641210699049	EsophagusMucosa	1405.94155	1040.22441025641	1040.22441025641	partially reversible	EsophagusMucosa
ENSG00000143401	ANP32E	-0.09196582475375106	0.02910400884205185	2.862619251704135	EsophagusMucosa	24.1785625	23.31379487179487	23.31379487179487	partially reversible	EsophagusMucosa
ENSG00000143412	ANXA9	-0.3614208942800833	0.0202645579307051	3.218850270422729	EsophagusMucosa	25.80788125	19.83961538461539	19.83961538461539	partially reversible	EsophagusMucosa
ENSG00000143546	S100A8	0.2320756399703129	0.005901700062269836	3.498260758481839	EsophagusMucosa	12654.22125	14324.5282051282	14324.5282051282	partially reversible	EsophagusMucosa
ENSG00000143556	S100A7	1.691800051865427	0.003318920887609881	3.711920765912433	EsophagusMucosa	838.7650210625	1498.778453846154	1498.778453846154	partially reversible	EsophagusMucosa
ENSG00000143882	ATP6V1C2	-0.4312626408856274	0.0161266898763366	3.234256956060223	EsophagusMucosa	22.407330625	17.79310256410256	17.79310256410256	partially reversible	EsophagusMucosa
ENSG00000143994	ABHD1	0.3034945069315171	0.03678030934196176	2.599532388798608	EsophagusMucosa	0.3578775625	0.3887901025641026	0.3887901025641026	partially reversible	EsophagusMucosa
ENSG00000144031	ANKRD53	-0.1758438385088493	0.03395533291231729	2.908703019225345	EsophagusMucosa	1.236818125	1.106162051282051	1.106162051282051	partially reversible	EsophagusMucosa
ENSG00000144040	SFXN5	0.248801283507644	4.092463617963739e-4	5.646770969163352	EsophagusMucosa	2.74247625	3.267690769230769	3.267690769230769	partially reversible	EsophagusMucosa
ENSG00000144045	DQX1	0.2005450055168297	0.02825783993783736	2.516805792618108	EsophagusMucosa	7.862769375	8.657784102564102	8.657784102564102	partially reversible	EsophagusMucosa
ENSG00000144218	AFF3	-0.3258665787982516	0.02211614957943621	2.839610824312279	EsophagusMucosa	1.714794375	1.3903	1.3903	partially reversible	EsophagusMucosa
ENSG00000144331	ZNF385B	-0.309639871269372	0.04453489405961331	2.641846434241229	EsophagusMucosa	0.77209110625	0.6486085128205128	0.6486085128205128	partially reversible	EsophagusMucosa
ENSG00000144339	TMEFF2	-0.4633065103899742	0.01710462286183272	3.234347709323019	EsophagusMucosa	0.42865886875	0.2762990256410257	0.2762990256410257	partially reversible	EsophagusMucosa
ENSG00000144452	ABCA12	0.4683372709726851	0.007041506560104093	3.797026333609719	EsophagusMucosa	2.6917589375	3.844862051282051	3.844862051282051	partially reversible	EsophagusMucosa
ENSG00000144468	RHBDD1	0.07511581190407668	0.04692480365464446	2.25384969926228	EsophagusMucosa	6.58028125	7.131656410256411	7.131656410256411	partially reversible	EsophagusMucosa
ENSG00000144535	DIS3L2	-0.09887468370543302	0.04651481043620062	2.031882183735464	EsophagusMucosa	10.63255	10.10818461538462	10.10818461538462	partially reversible	EsophagusMucosa
ENSG00000144619	CNTN4	-0.2474960885963799	0.02736353018928408	2.720365277578018	EsophagusMucosa	1.129066875	0.9357225641025642	0.9357225641025642	partially reversible	EsophagusMucosa
ENSG00000144649	FAM198A	-0.2404615215156633	0.01449857296666836	3.711420997309098	EsophagusMucosa	3.22827625	2.751710256410256	2.751710256410256	partially reversible	EsophagusMucosa
ENSG00000144671	SLC22A14	-0.3135008691127825	0.04146452792923624	2.037174651594871	EsophagusMucosa	0.535033875	0.4422935897435897	0.4422935897435897	partially reversible	EsophagusMucosa
ENSG00000144749	LRIG1	-0.1224644754514191	0.01481372533457738	3.177557344619825	EsophagusMucosa	14.3136125	13.38815384615385	13.38815384615385	partially reversible	EsophagusMucosa
ENSG00000144908	ALDH1L1	-0.3898756528745565	0.01513129606773525	3.230596987537925	EsophagusMucosa	6.41208625	4.727804102564103	4.727804102564103	partially reversible	EsophagusMucosa
ENSG00000145192	AHSG	-0.522623510924705	0.03112593487529559	2.095729910666191	EsophagusMucosa	0.293388	0.2334797948717949	0.2334797948717949	partially reversible	EsophagusMucosa
ENSG00000145214	DGKQ	0.1116671319465449	0.02364667670779782	2.700059655292485	EsophagusMucosa	16.344825	17.48022051282051	17.48022051282051	partially reversible	EsophagusMucosa
ENSG00000145242	EPHA5	-0.6309892128673218	0.01454736986878742	3.435162297903219	EsophagusMucosa	0.033355825	0.01848332307692308	0.01848332307692308	partially reversible	EsophagusMucosa
ENSG00000145476	CYP4V2	-0.1854343342931478	0.03392695557897845	2.649097519731622	EsophagusMucosa	5.96833125	5.470353846153846	5.470353846153846	partially reversible	EsophagusMucosa
ENSG00000145545	SRD5A1	0.1361592536159494	0.04085530957815399	2.166693015951956	EsophagusMucosa	22.2700875	24.46982564102564	24.46982564102564	partially reversible	EsophagusMucosa
ENSG00000145632	PLK2	0.178366970240307	0.01794911725241253	3.438664131770733	EsophagusMucosa	56.201375	65.0065641025641	65.0065641025641	partially reversible	EsophagusMucosa
ENSG00000145708	CRHBP	-0.519419622466042	0.01244020823153828	2.842100927513008	EsophagusMucosa	0.4224290625	0.2732812307692308	0.2732812307692308	partially reversible	EsophagusMucosa
ENSG00000145824	CXCL14	0.4259205589702774	0.007398598422671703	4.207529814834486	EsophagusMucosa	112.1388625	166.7838974358974	166.7838974358974	partially reversible	EsophagusMucosa
ENSG00000145911	N4BP3	-0.2094957818235202	5.894065426499378e-4	5.298060666716822	EsophagusMucosa	26.9755	22.73613333333333	22.73613333333333	partially reversible	EsophagusMucosa
ENSG00000145916	RMND5B	-0.07676604242977281	0.04595289416222127	2.194721097392962	EsophagusMucosa	60.074	55.4794358974359	55.4794358974359	partially reversible	EsophagusMucosa
ENSG00000146122	DAAM2	-0.2524674421726275	0.03621180693537834	2.241455020440421	EsophagusMucosa	16.364025	14.26105282051282	14.26105282051282	partially reversible	EsophagusMucosa
ENSG00000146151	HMGCLL1	-0.3873563510876249	0.008297814220128149	3.576043390232069	EsophagusMucosa	0.243535	0.1806846153846154	0.1806846153846154	partially reversible	EsophagusMucosa
ENSG00000146416	AIG1	-0.1029913322738851	0.01071218855666857	3.137940792484369	EsophagusMucosa	10.93700625	10.32054871794872	10.32054871794872	partially reversible	EsophagusMucosa
ENSG00000146477	SLC22A3	0.2270221111246352	0.004892654102110041	4.17969507045283	EsophagusMucosa	11.97768125	14.09277948717949	14.09277948717949	partially reversible	EsophagusMucosa
ENSG00000146938	NLGN4X	0.4497246009924141	5.184984319461177e-6	6.903220257043445	EsophagusMucosa	0.478009625	0.603250358974359	0.603250358974359	partially reversible	EsophagusMucosa
ENSG00000147044	CASK	0.0757103445202537	0.04291056127133853	1.955464501539088	EsophagusMucosa	6.84034375	7.479184615384615	7.479184615384615	partially reversible	EsophagusMucosa
ENSG00000147099	HDAC8	0.07109057026682744	0.02816922703319788	2.220960695728587	EsophagusMucosa	4.81959375	5.097820512820513	5.097820512820513	partially reversible	EsophagusMucosa
ENSG00000147164	SNX12	0.08454375822016395	0.005901700062269836	3.779178674233792	EsophagusMucosa	52.089	54.28502564102564	54.28502564102564	partially reversible	EsophagusMucosa
ENSG00000147408	CSGALNACT1	-0.1736074580889657	0.01343269091791757	2.73915216217952	EsophagusMucosa	6.82426875	6.128141025641026	6.128141025641026	partially reversible	EsophagusMucosa
ENSG00000147454	SLC25A37	0.1526052742534362	0.009427125348015432	3.359245352830665	EsophagusMucosa	16.1103875	17.61793846153846	17.61793846153846	partially reversible	EsophagusMucosa
ENSG00000147883	CDKN2B	0.1856764803393948	0.03175097984695358	2.310428342927155	EsophagusMucosa	57.4401	62.07169230769231	62.07169230769231	partially reversible	EsophagusMucosa
ENSG00000147889	CDKN2A	0.7232103331625649	7.381403323023328e-7	7.842220777070394	EsophagusMucosa	2.106466875	3.199229743589743	3.199229743589743	partially reversible	EsophagusMucosa
ENSG00000148053	NTRK2	-0.1957198868593359	0.04651481043620062	2.080675186858555	EsophagusMucosa	3.032835625	2.765964102564102	2.765964102564102	partially reversible	EsophagusMucosa
ENSG00000148344	PTGES	0.2846413771740947	0.03680605700175202	2.120653558561265	EsophagusMucosa	24.232625	30.2995282051282	30.2995282051282	partially reversible	EsophagusMucosa
ENSG00000148400	NOTCH1	0.1947266256050409	0.006560723431825133	4.023951203284866	EsophagusMucosa	24.429725	28.70249743589743	28.70249743589743	partially reversible	EsophagusMucosa
ENSG00000148429	USP6NL	-0.19413937503008671	0.03846387608423249	2.145447019833804	EsophagusMucosa	14.04960625	12.84250769230769	12.84250769230769	partially reversible	EsophagusMucosa
ENSG00000148468	FAM171A1	-0.1100842967067445	0.03149339085390802	2.377115233948755	EsophagusMucosa	9.62740625	9.157553846153846	9.157553846153846	partially reversible	EsophagusMucosa
ENSG00000148498	PARD3	-0.1024702569842515	0.01682790016870089	2.883095375764518	EsophagusMucosa	43.95245	41.62984615384615	41.62984615384615	partially reversible	EsophagusMucosa
ENSG00000148600	CDHR1	0.2883174613657704	0.02818033077332446	2.677157858400343	EsophagusMucosa	16.847944375	19.49119487179487	19.49119487179487	partially reversible	EsophagusMucosa
ENSG00000148737	TCF7L2	-0.1043703696868924	0.03437379983881489	2.368280828728447	EsophagusMucosa	10.09090625	9.311923076923076	9.311923076923076	partially reversible	EsophagusMucosa
ENSG00000148814	LRRC27	0.1089533183538289	0.03544304983007173	2.853694552003773	EsophagusMucosa	1.16453125	1.238006666666667	1.238006666666667	partially reversible	EsophagusMucosa
ENSG00000148848	ADAM12	0.2723467936945356	0.04805229632190114	2.500110912326924	EsophagusMucosa	0.3319711875	0.3709010256410256	0.3709010256410256	partially reversible	EsophagusMucosa
ENSG00000148908	RGS10	-0.2277966959837538	1.387917782136824e-4	5.771828101035595	EsophagusMucosa	44.6198125	38.96641025641026	38.96641025641026	partially reversible	EsophagusMucosa
ENSG00000149300	C11orf52	0.1633079760602541	0.02346457402310547	2.835850900623877	EsophagusMucosa	5.64743125	6.204174358974359	6.204174358974359	partially reversible	EsophagusMucosa
ENSG00000149547	EI24	0.09593207324438416	0.01809730827562671	2.862778260469187	EsophagusMucosa	87.6729375	93.7014358974359	93.7014358974359	partially reversible	EsophagusMucosa
ENSG00000149573	MPZL2	0.2230597053251015	0.003327416875649847	3.750941037999376	EsophagusMucosa	246.2889375	283.9850256410256	283.9850256410256	partially reversible	EsophagusMucosa
ENSG00000149633	KIAA1755	-0.2247709687097013	0.01841922976364527	3.868444894121938	EsophagusMucosa	2.379160625	2.021467692307692	2.021467692307692	partially reversible	EsophagusMucosa
ENSG00000150540	HNMT	-0.3551465103155547	1.730554991601631e-6	8.051951939082233	EsophagusMucosa	6.91254375	5.565784615384615	5.565784615384615	partially reversible	EsophagusMucosa
ENSG00000150627	WDR17	-0.2441627397998491	0.01828882481130059	3.010732573810808	EsophagusMucosa	0.4939061875	0.4219042564102564	0.4219042564102564	partially reversible	EsophagusMucosa
ENSG00000150712	MTMR12	-0.1059860641353751	0.0085967407593995	3.5427584959465	EsophagusMucosa	16.558675	15.62699487179487	15.62699487179487	partially reversible	EsophagusMucosa
ENSG00000150722	PPP1R1C	0.4370840592102095	0.01605908174721739	3.01356929892202	EsophagusMucosa	0.208222625	0.2497778974358974	0.2497778974358974	partially reversible	EsophagusMucosa
ENSG00000150760	DOCK1	0.07851619833956382	0.04724429786906278	2.246367937030131	EsophagusMucosa	24.29215625	25.82968205128205	25.82968205128205	partially reversible	EsophagusMucosa
ENSG00000150782	IL18	-0.2358211724681139	0.03846387608423249	2.229808327734591	EsophagusMucosa	165.176	140.6843076923077	140.6843076923077	partially reversible	EsophagusMucosa
ENSG00000150893	FREM2	0.6929493568769026	0.00911177842092906	3.530513274854382	EsophagusMucosa	0.02447910625	0.04134325641025641	0.04134325641025641	partially reversible	EsophagusMucosa
ENSG00000151067	CACNA1C	-0.2428263937073502	0.01593858692856898	2.889120436462781	EsophagusMucosa	2.14861875	1.841992307692308	1.841992307692308	partially reversible	EsophagusMucosa
ENSG00000151468	CCDC3	-0.2720619606801357	0.003417839774581015	3.969580442928731	EsophagusMucosa	33.0634125	29.47189230769231	29.47189230769231	partially reversible	EsophagusMucosa
ENSG00000151502	VPS26B	0.06618001184158585	0.03395533291231729	2.782388339217791	EsophagusMucosa	27.200375	28.51097435897436	28.51097435897436	partially reversible	EsophagusMucosa
ENSG00000151575	TEX9	0.1952631061699193	0.01678935509340294	2.884766843560571	EsophagusMucosa	1.42986875	1.630085128205128	1.630085128205128	partially reversible	EsophagusMucosa
ENSG00000151611	MMAA	0.1153939210443256	0.02234662845219594	2.766980401420069	EsophagusMucosa	2.34241625	2.585651282051282	2.585651282051282	partially reversible	EsophagusMucosa
ENSG00000151650	VENTX	-0.3371297482611254	0.032252932126350053	2.60223741722235	EsophagusMucosa	1.0429421875	0.8832106666666667	0.8832106666666667	partially reversible	EsophagusMucosa
ENSG00000151881	TMEM267	0.1118709858783152	0.04647939568721036	2.044144507845911	EsophagusMucosa	5.71654375	6.251251282051282	6.251251282051282	partially reversible	EsophagusMucosa
ENSG00000152137	HSPB8	-0.2079315296499129	0.03387426538680319	2.281088077699574	EsophagusMucosa	137.751125	117.2625128205128	117.2625128205128	partially reversible	EsophagusMucosa
ENSG00000152229	PSTPIP2	0.2081004240128255	0.009680315986843914	3.419573016970717	EsophagusMucosa	7.505355	9.246435897435898	9.246435897435898	partially reversible	EsophagusMucosa
ENSG00000152242	C18orf25	-0.2019888518652505	0.03033996686486368	2.28561296677193	EsophagusMucosa	33.62626875	28.64185641025641	28.64185641025641	partially reversible	EsophagusMucosa
ENSG00000152380	FAM151B	0.2428089212910227	0.007189902949371442	3.628895402472962	EsophagusMucosa	0.706953875	0.8362179487179487	0.8362179487179487	partially reversible	EsophagusMucosa
ENSG00000152669	CCNO	0.2867441441322068	0.01649936724358919	2.519995424295424	EsophagusMucosa	2.726804375	3.181101025641026	3.181101025641026	partially reversible	EsophagusMucosa
ENSG00000152952	PLOD2	-0.1383182251254113	0.02085220364972754	2.933905234593471	EsophagusMucosa	15.7126375	14.9304358974359	14.9304358974359	partially reversible	EsophagusMucosa
ENSG00000153246	PLA2R1	0.1742159424066828	0.01649936724358919	3.674732568597156	EsophagusMucosa	5.46229375	6.107410256410256	6.107410256410256	partially reversible	EsophagusMucosa
ENSG00000153283	CD96	0.3162156504784883	0.03740426555528839	2.427740234378216	EsophagusMucosa	0.972882875	1.327224564102564	1.327224564102564	partially reversible	EsophagusMucosa
ENSG00000153885	KCTD15	0.133704458426943	0.007189902949371442	3.727801478102428	EsophagusMucosa	27.473875	30.4025641025641	30.4025641025641	partially reversible	EsophagusMucosa
ENSG00000154165	GPR15	1.524060610359932	4.714054677764922e-16	16.79683209806729	EsophagusMucosa	1.5006864375	4.744348410256411	4.744348410256411	non-reversible	EsophagusMucosa
ENSG00000154175	ABI3BP	-0.3327258226580939	7.191261569351263e-4	5.32229472827175	EsophagusMucosa	8.47144375	6.704722564102564	6.704722564102564	partially reversible	EsophagusMucosa
ENSG00000154227	CERS3	0.1279855545663257	0.02147360622675504	2.762079885658718	EsophagusMucosa	47.3779625	52.38507692307692	52.38507692307692	partially reversible	EsophagusMucosa
ENSG00000154319	FAM167A	0.3912665839521091	0.01086246806278349	3.179957836419198	EsophagusMucosa	1.05912375	1.447110769230769	1.447110769230769	partially reversible	EsophagusMucosa
ENSG00000154358	OBSCN	-0.2120314906549348	0.02940671951770759	2.46738267102231	EsophagusMucosa	4.6014425	4.18488923076923	4.18488923076923	partially reversible	EsophagusMucosa
ENSG00000154493	C10orf90	0.8019635034798613	4.95367307599711e-4	5.224094139417223	EsophagusMucosa	0.03342383125	0.05299483076923077	0.05299483076923077	partially reversible	EsophagusMucosa
ENSG00000154553	PDLIM3	-0.2628804115610585	0.03189287158358942	2.654969359827807	EsophagusMucosa	40.65715625	34.3341641025641	34.3341641025641	partially reversible	EsophagusMucosa
ENSG00000154556	SORBS2	-0.2489463426963823	0.03703146997388036	2.551567098414291	EsophagusMucosa	9.51514375	7.940984615384616	7.940984615384616	partially reversible	EsophagusMucosa
ENSG00000154640	BTG3	0.1417523661465546	0.02348140407905458	2.655701745943805	EsophagusMucosa	27.53960625	29.92035897435898	29.92035897435898	partially reversible	EsophagusMucosa
ENSG00000154642	C21orf91	0.1480681938305393	0.008472457098202999	3.51718618497981	EsophagusMucosa	7.3363625	8.511753846153846	8.511753846153846	partially reversible	EsophagusMucosa
ENSG00000154721	JAM2	-0.1849127236573484	0.01513129606773525	3.080428725160257	EsophagusMucosa	7.31995	6.230352307692308	6.230352307692308	partially reversible	EsophagusMucosa
ENSG00000154781	CCDC174	0.08373054795900672	0.01645044413582926	3.199735246582083	EsophagusMucosa	14.8365625	15.59750769230769	15.59750769230769	partially reversible	EsophagusMucosa
ENSG00000154832	CXXC1	0.07550661986128841	0.04740889229584127	2.266446876374532	EsophagusMucosa	46.162125	48.58282051282051	48.58282051282051	partially reversible	EsophagusMucosa
ENSG00000154864	PIEZO2	-0.2272490721368129	0.0426130641184058	2.130374846832257	EsophagusMucosa	1.46710125	1.228769230769231	1.228769230769231	partially reversible	EsophagusMucosa
ENSG00000155066	PROM2	0.2160471824051717	0.001140829983004879	4.530030637991125	EsophagusMucosa	138.9119375	155.2661025641026	155.2661025641026	partially reversible	EsophagusMucosa
ENSG00000155287	SLC25A28	0.1195546294508856	0.04749644845167778	2.444979027693706	EsophagusMucosa	73.049625	78.48630769230769	78.48630769230769	partially reversible	EsophagusMucosa
ENSG00000155636	RBM45	0.0933255166030533	0.03419112831518264	2.513181512314378	EsophagusMucosa	4.473458125	4.862374358974359	4.862374358974359	partially reversible	EsophagusMucosa
ENSG00000156103	MMP16	-0.3187910353556358	0.01092014099928023	3.470421709628417	EsophagusMucosa	0.3303885625	0.2567268717948718	0.2567268717948718	partially reversible	EsophagusMucosa
ENSG00000156253	RWDD2B	0.0935130908461647	0.04323254102935262	2.681417959363174	EsophagusMucosa	8.08949375	8.94211282051282	8.94211282051282	partially reversible	EsophagusMucosa
ENSG00000156284	CLDN8	0.4155492475825849	0.01161949808761666	2.863007901713229	EsophagusMucosa	5.478289375	6.379553333333333	6.379553333333333	partially reversible	EsophagusMucosa
ENSG00000156675	RAB11FIP1	-0.2957861856307902	0.007189902949371442	3.446712115627202	EsophagusMucosa	48.2976125	41.75182051282052	41.75182051282052	partially reversible	EsophagusMucosa
ENSG00000156920	ADGRG4	-0.7696266944838578	0.005778322722612036	3.798538050555162	EsophagusMucosa	0.03371075	0.01668260512820513	0.01668260512820513	partially reversible	EsophagusMucosa
ENSG00000157368	IL34	-0.4167402199910822	4.653014628847352e-8	9.515036222429742	EsophagusMucosa	38.4290375	26.94512820512821	26.94512820512821	partially reversible	EsophagusMucosa
ENSG00000157426	AASDH	0.09852672558129862	0.03657972193170171	3.11126933974221	EsophagusMucosa	6.745275	7.470584615384616	7.470584615384616	partially reversible	EsophagusMucosa
ENSG00000157445	CACNA2D3	0.3181925294190546	0.002268991190676683	4.309369507057408	EsophagusMucosa	3.12756125	3.815892820512821	3.815892820512821	partially reversible	EsophagusMucosa
ENSG00000158106	RHPN1	0.1942842406572031	0.02571291476454484	2.511902610267696	EsophagusMucosa	7.35605	8.299866666666667	8.299866666666667	partially reversible	EsophagusMucosa
ENSG00000158411	MITD1	0.0797229400286626	0.03633924118898261	2.507880813308645	EsophagusMucosa	17.3754125	18.57618974358974	18.57618974358974	partially reversible	EsophagusMucosa
ENSG00000158445	KCNB1	-0.3236075844311383	0.02787669575527637	2.376304307448102	EsophagusMucosa	1.024180125	0.8596882051282051	0.8596882051282051	partially reversible	EsophagusMucosa
ENSG00000158470	B4GALT5	-0.1336142167953968	0.02334648729794261	2.484859337396521	EsophagusMucosa	63.836875	57.67871794871795	57.67871794871795	partially reversible	EsophagusMucosa
ENSG00000158486	DNAH3	0.5587514476955949	1.51420515349779e-5	7.320512326010388	EsophagusMucosa	0.07826443125	0.1262535538461539	0.1262535538461539	partially reversible	EsophagusMucosa
ENSG00000158560	DYNC1I1	-0.3625811708639479	0.002268991190676683	4.230505869402696	EsophagusMucosa	1.072895625	0.7778476923076924	0.7778476923076924	partially reversible	EsophagusMucosa
ENSG00000158806	NPM2	0.238919033688004	0.03948673239347631	2.356326033959175	EsophagusMucosa	0.641230375	0.7221431282051282	0.7221431282051282	partially reversible	EsophagusMucosa
ENSG00000158869	FCER1G	-0.2504854296519367	0.0337467624470533	2.531768657146071	EsophagusMucosa	15.552608125	14.07709743589744	14.07709743589744	partially reversible	EsophagusMucosa
ENSG00000159176	CSRP1	-0.2058509410252575	0.0402664035506567	2.385124669662087	EsophagusMucosa	310.8018125	262.6194358974359	262.6194358974359	partially reversible	EsophagusMucosa
ENSG00000159314	ARHGAP27	-0.1892930363533109	0.002748828721866963	4.271131439586219	EsophagusMucosa	96.171625	80.54251282051283	80.54251282051283	partially reversible	EsophagusMucosa
ENSG00000159516	SPRR2G	0.7097918791979982	0.03714433670989759	2.22429683907329	EsophagusMucosa	9.08448125	13.06141128205128	13.06141128205128	partially reversible	EsophagusMucosa
ENSG00000159899	NPR2	-0.1332385658897168	0.03590141432103914	2.385941014508133	EsophagusMucosa	5.94397375	5.402872820512821	5.402872820512821	partially reversible	EsophagusMucosa
ENSG00000160058	BSDC1	0.04941765851551187	0.03392695557897845	2.468951168357593	EsophagusMucosa	35.625375	36.28538461538461	36.28538461538461	partially reversible	EsophagusMucosa
ENSG00000160408	ST6GALNAC6	-0.1354172482197207	0.002316617827217343	4.103980983287043	EsophagusMucosa	48.4916875	42.79405128205129	42.79405128205129	partially reversible	EsophagusMucosa
ENSG00000160460	SPTBN4	-0.3171105418361859	0.001180734619252779	4.59350884483314	EsophagusMucosa	0.657625	0.4947092307692308	0.4947092307692308	partially reversible	EsophagusMucosa
ENSG00000160685	ZBTB7B	0.1026744558875623	0.04912896340762645	2.231218565028803	EsophagusMucosa	119.4708125	123.1083076923077	123.1083076923077	partially reversible	EsophagusMucosa
ENSG00000160957	RECQL4	-0.4514586462254502	0.001039889247292157	5.214502147682974	EsophagusMucosa	22.28696875	17.69644615384615	17.69644615384615	partially reversible	EsophagusMucosa
ENSG00000161011	SQSTM1	-0.1792227942270657	0.00941358455268477	3.373371381371821	EsophagusMucosa	59.3428125	50.50133333333333	50.50133333333333	partially reversible	EsophagusMucosa
ENSG00000161048	NAPEPLD	0.1029697489685935	0.03392695557897845	2.722248570099175	EsophagusMucosa	3.4838	3.824580512820513	3.824580512820513	partially reversible	EsophagusMucosa
ENSG00000161328	LRRC56	0.1619703791721422	0.02896612573357962	2.591181874708949	EsophagusMucosa	4.517285	4.802764102564103	4.802764102564103	partially reversible	EsophagusMucosa
ENSG00000161381	PLXDC1	-0.2357745784130812	0.002630457262976494	4.465686669349197	EsophagusMucosa	8.0347875	6.787661538461538	6.787661538461538	partially reversible	EsophagusMucosa
ENSG00000161638	ITGA5	-0.267491522502702	0.04553372379708441	2.124138721477969	EsophagusMucosa	66.39955625	61.43151794871795	61.43151794871795	partially reversible	EsophagusMucosa
ENSG00000161642	ZNF385A	0.1193522087443155	0.03544304983007173	2.302001796857371	EsophagusMucosa	104.794375	106.7394871794872	106.7394871794872	partially reversible	EsophagusMucosa
ENSG00000161649	CD300LG	-0.404014049964192	0.01444864599934455	3.716802738592994	EsophagusMucosa	0.94899525	0.6678964102564102	0.6678964102564102	partially reversible	EsophagusMucosa
ENSG00000162040	HS3ST6	-0.3956834400128112	0.04651481043620062	2.124971858829444	EsophagusMucosa	19.775836875	14.69615569230769	14.69615569230769	partially reversible	EsophagusMucosa
ENSG00000162409	PRKAA2	-0.290485344537823	0.008937553490476577	3.321619892784627	EsophagusMucosa	3.363389375	2.629040512820513	2.629040512820513	partially reversible	EsophagusMucosa
ENSG00000162415	ZSWIM5	-0.1815336497522195	0.01215740144256212	3.082085928163771	EsophagusMucosa	2.33453375	2.039327179487179	2.039327179487179	partially reversible	EsophagusMucosa
ENSG00000162444	RBP7	-0.1902524617149525	0.01678857529463377	2.660709086993863	EsophagusMucosa	31.242175	27.85229743589744	27.85229743589744	partially reversible	EsophagusMucosa
ENSG00000162543	UBXN10	-0.3469929328418936	0.03567793274778797	2.24939298243685	EsophagusMucosa	1.896831	1.497923076923077	1.497923076923077	partially reversible	EsophagusMucosa
ENSG00000162551	ALPL	0.2641855901609733	0.03948673239347631	2.438228283467813	EsophagusMucosa	6.580666875	7.723364102564102	7.723364102564102	partially reversible	EsophagusMucosa
ENSG00000162607	USP1	-0.06515719369563873	0.03845926697409655	2.453721991519646	EsophagusMucosa	19.223375	19.39701538461539	19.39701538461539	partially reversible	EsophagusMucosa
ENSG00000162733	DDR2	-0.2009284423530228	0.02672154210154729	2.738513648510233	EsophagusMucosa	12.929025	11.43458461538462	11.43458461538462	partially reversible	EsophagusMucosa
ENSG00000162738	VANGL2	0.1936132479292408	0.002268991190676683	4.242203585329403	EsophagusMucosa	20.34033125	22.45453846153846	22.45453846153846	partially reversible	EsophagusMucosa
ENSG00000162852	CNST	-0.1807820900505232	0.03486337411156372	2.14813448994412	EsophagusMucosa	13.69495625	12.01605128205128	12.01605128205128	partially reversible	EsophagusMucosa
ENSG00000162981	FAM84A	0.1837272759924995	0.01713067107006418	3.086756001251836	EsophagusMucosa	24.53226875	26.971	26.971	partially reversible	EsophagusMucosa
ENSG00000163071	SPATA18	0.1730971180457422	0.0105429209087071	3.315327561507635	EsophagusMucosa	5.8372625	6.561215384615385	6.561215384615385	partially reversible	EsophagusMucosa
ENSG00000163104	SMARCAD1	0.1140113509686814	0.01513129606773525	3.371096452846513	EsophagusMucosa	12.57854375	14.14541025641026	14.14541025641026	partially reversible	EsophagusMucosa
ENSG00000163162	RNF149	0.09043815088651962	0.03419112831518264	2.116747220504779	EsophagusMucosa	50.783375	54.37328205128205	54.37328205128205	partially reversible	EsophagusMucosa
ENSG00000163218	PGLYRP4	0.3330489122956204	0.03633924118898261	2.493954814265027	EsophagusMucosa	10.513441875	13.03902564102564	13.03902564102564	partially reversible	EsophagusMucosa
ENSG00000163249	CCNYL1	-0.1739500066249238	0.02481879923964577	2.458164634343304	EsophagusMucosa	18.75308125	18.09590256410256	18.09590256410256	partially reversible	EsophagusMucosa
ENSG00000163374	YY1AP1	-0.08657618380101974	0.001814332273216136	4.434614114902622	EsophagusMucosa	35.93325	33.52492307692307	33.52492307692307	partially reversible	EsophagusMucosa
ENSG00000163453	IGFBP7	-0.1271402922957154	0.04981399103503196	2.205210671451191	EsophagusMucosa	119.3666875	110.3431282051282	110.3431282051282	partially reversible	EsophagusMucosa
ENSG00000163482	STK36	0.08818602983714394	0.04291056127133853	2.239091250910235	EsophagusMucosa	12.997618750000001	13.77602564102564	13.77602564102564	partially reversible	EsophagusMucosa
ENSG00000163485	ADORA1	0.3246640646512839	0.01090925825584019	3.882498618877359	EsophagusMucosa	0.9347675625	1.175689230769231	1.175689230769231	partially reversible	EsophagusMucosa
ENSG00000163565	IFI16	0.1256690300351181	0.03910192584339701	2.560106547798902	EsophagusMucosa	76.4075	86.91476923076922	86.91476923076922	partially reversible	EsophagusMucosa
ENSG00000163701	IL17RE	0.1641863242643768	0.015313822142793	3.2937925943161672	EsophagusMucosa	17.10320625	19.00204615384616	19.00204615384616	partially reversible	EsophagusMucosa
ENSG00000163898	LIPH	-0.4073962704157538	0.007189902949371442	3.629185259081193	EsophagusMucosa	21.772064375	17.13781897435898	17.13781897435898	partially reversible	EsophagusMucosa
ENSG00000163932	PRKCD	-0.110568057909828	0.02755403852811229	2.630209970256882	EsophagusMucosa	44.66205	41.58661538461538	41.58661538461538	partially reversible	EsophagusMucosa
ENSG00000163935	SFMBT1	-0.09608776374255804	0.02234662845219594	3.721330323900978	EsophagusMucosa	5.9541625	5.667810256410257	5.667810256410257	partially reversible	EsophagusMucosa
ENSG00000163956	LRPAP1	0.06949568194732836	0.02524078346066581	3.093668816601907	EsophagusMucosa	18.35049375	19.33907692307692	19.33907692307692	partially reversible	EsophagusMucosa
ENSG00000164035	EMCN	-0.1956863900897129	0.03029010435780371	2.451704091268788	EsophagusMucosa	4.890146875	4.185353846153846	4.185353846153846	partially reversible	EsophagusMucosa
ENSG00000164093	PITX2	0.3973336560286031	0.006027008353519634	3.99860195812947	EsophagusMucosa	1.229899375	1.56778358974359	1.56778358974359	partially reversible	EsophagusMucosa
ENSG00000164120	HPGD	-0.351812087109292	0.02823868268210914	2.635337855408861	EsophagusMucosa	62.5089	52.46691282051282	52.46691282051282	partially reversible	EsophagusMucosa
ENSG00000164270	HTR4	-0.4750093566590943	0.04972708081867599	1.768304344677181	EsophagusMucosa	0.05651180625	0.04352934358974359	0.04352934358974359	partially reversible	EsophagusMucosa
ENSG00000164403	SHROOM1	0.1804375047515883	0.00941358455268477	3.328476418601376	EsophagusMucosa	6.426425	7.084107692307692	7.084107692307692	partially reversible	EsophagusMucosa
ENSG00000164494	PDSS2	-0.08173707160749431	0.02909129965043465	2.454133650394268	EsophagusMucosa	9.10305	8.87591282051282	8.87591282051282	partially reversible	EsophagusMucosa
ENSG00000164687	FABP5	0.1759250121058085	0.02811498771018678	2.512282815664323	EsophagusMucosa	1464.899375	1623.90717948718	1623.90717948718	partially reversible	EsophagusMucosa
ENSG00000164694	FNDC1	-0.4183086135920981	0.02488227568651078	2.895238653016243	EsophagusMucosa	0.5066250625000001	0.364475282051282	0.364475282051282	partially reversible	EsophagusMucosa
ENSG00000164715	LMTK2	-0.1120767114891157	0.03680605700175202	2.583116665749171	EsophagusMucosa	15.450375	14.63824615384615	14.63824615384615	partially reversible	EsophagusMucosa
ENSG00000164896	FASTK	0.09299195311665844	0.03033996686486368	2.73072438748701	EsophagusMucosa	76.3018125	79.43784615384615	79.43784615384615	partially reversible	EsophagusMucosa
ENSG00000164983	TMEM65	0.1019267308728992	0.04035538659367287	2.294367644576031	EsophagusMucosa	9.0794	9.58874358974359	9.58874358974359	partially reversible	EsophagusMucosa
ENSG00000164985	PSIP1	-0.08187374279462997	0.02953187867137196	2.666714090458188	EsophagusMucosa	12.53909375	12.16125128205128	12.16125128205128	partially reversible	EsophagusMucosa
ENSG00000165078	CPA6	0.498562671972358	0.008472457098202999	3.583590046653726	EsophagusMucosa	0.7594284375	1.040018564102564	1.040018564102564	partially reversible	EsophagusMucosa
ENSG00000165091	TMC1	-0.63911315835839	0.01777261887774474	2.447578120061427	EsophagusMucosa	1.4688898125	1.132334205128205	1.132334205128205	partially reversible	EsophagusMucosa
ENSG00000165140	FBP1	-0.3265204254084521	0.02524078346066581	2.823097954111433	EsophagusMucosa	3.63206	3.07746358974359	3.07746358974359	partially reversible	EsophagusMucosa
ENSG00000165181	C9orf84	0.5164377752047989	0.00941358455268477	3.306666717035577	EsophagusMucosa	0.20846816875	0.337541	0.337541	partially reversible	EsophagusMucosa
ENSG00000165209	STRBP	-0.1313594258318078	0.01037352438566997	3.296182900766195	EsophagusMucosa	13.5089125	12.893	12.893	partially reversible	EsophagusMucosa
ENSG00000165219	GAPVD1	-0.07276895108354585	0.03813748895526727	2.483257828993468	EsophagusMucosa	13.29366875	12.80599487179487	12.80599487179487	partially reversible	EsophagusMucosa
ENSG00000165633	VSTM4	-0.1540512371852913	0.03678030934196176	2.707542292047961	EsophagusMucosa	4.95911875	4.506705641025641	4.506705641025641	partially reversible	EsophagusMucosa
ENSG00000165794	SLC39A2	0.234197672652374	0.01645044413582926	2.979678609948888	EsophagusMucosa	23.15668125	25.43	25.43	partially reversible	EsophagusMucosa
ENSG00000166272	WBP1L	0.08692186134880264	0.03921504747863785	2.449554882635035	EsophagusMucosa	30.00286875	31.50316923076923	31.50316923076923	partially reversible	EsophagusMucosa
ENSG00000166313	APBB1	-0.1212009198914235	0.03189287158358942	2.750586803675877	EsophagusMucosa	12.3422875	11.35309230769231	11.35309230769231	partially reversible	EsophagusMucosa
ENSG00000166341	DCHS1	-0.1636917356007423	0.04783727650206907	2.182201244847271	EsophagusMucosa	4.59115625	4.25027282051282	4.25027282051282	partially reversible	EsophagusMucosa
ENSG00000166391	MOGAT2	0.7159341870938768	0.03554505628971349	2.277672166620081	EsophagusMucosa	0.0942749625	0.1296150769230769	0.1296150769230769	partially reversible	EsophagusMucosa
ENSG00000166394	CYB5R2	-0.1700987046246894	0.03419112831518264	2.208647451682465	EsophagusMucosa	17.347125	15.89656923076923	15.89656923076923	partially reversible	EsophagusMucosa
ENSG00000166415	WDR72	0.9391129528822835	0.009598287388678043	3.531481232709589	EsophagusMucosa	0.3752369	0.507602841025641	0.507602841025641	partially reversible	EsophagusMucosa
ENSG00000166426	CRABP1	0.7282070114555803	0.00968529390231513	3.164411270960785	EsophagusMucosa	0.6970346875	1.231398358974359	1.231398358974359	partially reversible	EsophagusMucosa
ENSG00000166446	CDYL2	0.1680867341621379	0.01523216293916782	3.051268814990638	EsophagusMucosa	1.48325875	1.67851641025641	1.67851641025641	partially reversible	EsophagusMucosa
ENSG00000166578	IQCD	-0.2438281325289084	0.03948673239347631	2.407915223115599	EsophagusMucosa	2.304364375	2.018442564102564	2.018442564102564	partially reversible	EsophagusMucosa
ENSG00000166592	RRAD	-0.4130781605026791	0.01678857529463377	2.866823964899378	EsophagusMucosa	152.880625	121.9458974358974	121.9458974358974	partially reversible	EsophagusMucosa
ENSG00000166770	ZNF667-AS1	-0.1608018164611767	0.008472457098202999	3.805810408231669	EsophagusMucosa	4.433525	3.964754358974359	3.964754358974359	partially reversible	EsophagusMucosa
ENSG00000166839	ANKDD1A	-0.1901947545100973	0.01513129606773525	3.073226582731605	EsophagusMucosa	4.1008125	3.548024615384616	3.548024615384616	partially reversible	EsophagusMucosa
ENSG00000166927	MS4A7	-0.2709901607888334	0.02524078346066581	2.766404809682249	EsophagusMucosa	4.385578125	3.862030769230769	3.862030769230769	partially reversible	EsophagusMucosa
ENSG00000166963	MAP1A	-0.2813078408616686	0.001191364974286988	6.265933122153385	EsophagusMucosa	2.990783125	2.587169743589743	2.587169743589743	partially reversible	EsophagusMucosa
ENSG00000167081	PBX3	-0.1196352396960409	0.006770914635994774	3.969914254862295	EsophagusMucosa	11.19304375	10.09350769230769	10.09350769230769	partially reversible	EsophagusMucosa
ENSG00000167123	CERCAM	-0.2311360003923609	0.001084300444031657	4.819188204697357	EsophagusMucosa	10.57839375	8.927707692307692	8.927707692307692	partially reversible	EsophagusMucosa
ENSG00000167173	C15orf39	-0.1198574949128858	0.008472457098202999	3.248924656459889	EsophagusMucosa	22.84220625	21.14044615384615	21.14044615384615	partially reversible	EsophagusMucosa
ENSG00000167196	FBXO22	0.102153517626993	0.001342861601589712	4.89990589076561	EsophagusMucosa	5.1087	5.652189743589743	5.652189743589743	partially reversible	EsophagusMucosa
ENSG00000167552	TUBA1A	-0.1601904328085754	0.04227539868476845	3.106095075829393	EsophagusMucosa	60.059925	53.25507692307692	53.25507692307692	partially reversible	EsophagusMucosa
ENSG00000167601	AXL	-0.1411762896186471	0.04646743876410533	2.389983397305087	EsophagusMucosa	13.25579375	12.63355384615385	12.63355384615385	partially reversible	EsophagusMucosa
ENSG00000167646	DNAAF3	0.2765618269333291	0.04043460199836897	2.750315695088311	EsophagusMucosa	0.751419125	0.8569605128205128	0.8569605128205128	partially reversible	EsophagusMucosa
ENSG00000167664	TMIGD2	0.5091563498094538	0.02311233628478157	2.4413694547749	EsophagusMucosa	0.595764125	0.9301625641025641	0.9301625641025641	partially reversible	EsophagusMucosa
ENSG00000167700	MFSD3	0.125653924221699	0.03714433670989759	2.431928525122058	EsophagusMucosa	24.83245625	26.90405128205128	26.90405128205128	partially reversible	EsophagusMucosa
ENSG00000167766	ZNF83	-0.2276194828926252	9.364054801354656e-4	5.31015121007643	EsophagusMucosa	23.07218125	18.94667692307692	18.94667692307692	partially reversible	EsophagusMucosa
ENSG00000167768	KRT1	0.9573945012399434	0.001342861601589712	5.029507733971152	EsophagusMucosa	32.5964775	62.67624717948718	62.67624717948718	partially reversible	EsophagusMucosa
ENSG00000167771	RCOR2	-0.3631029382661853	0.008472457098202999	3.893701960622242	EsophagusMucosa	0.7689285625	0.5652706153846154	0.5652706153846154	partially reversible	EsophagusMucosa
ENSG00000168060	NAALADL1	-0.1393329034853302	0.007189902949371442	3.570700613852436	EsophagusMucosa	2.305873125	2.0429902564102558	2.0429902564102558	partially reversible	EsophagusMucosa
ENSG00000168234	TTC39C	0.1230641786113758	4.413761938615107e-4	5.435614697904166	EsophagusMucosa	5.742425	6.293671794871795	6.293671794871795	partially reversible	EsophagusMucosa
ENSG00000168243	GNG4	-0.6233596423698042	1.567388504172154e-4	6.00819597570124	EsophagusMucosa	7.72497625	5.581300512820513	5.581300512820513	partially reversible	EsophagusMucosa
ENSG00000168306	ACOX2	-0.2292732253706517	0.002865266711386979	4.034313033874246	EsophagusMucosa	8.79914375	7.606815384615385	7.606815384615385	partially reversible	EsophagusMucosa
ENSG00000168564	CDKN2AIP	-0.1894066843831195	0.006204178813568578	3.502649988505423	EsophagusMucosa	31.28128125	28.66862051282051	28.66862051282051	partially reversible	EsophagusMucosa
ENSG00000168610	STAT3	0.1532733474739258	0.03149339085390802	2.631292092062691	EsophagusMucosa	93.6751875	108.89133333333329	108.89133333333329	partially reversible	EsophagusMucosa
ENSG00000168631	DPCR1	-0.7204649392651505	0.008937553490476577	3.357043515729936	EsophagusMucosa	14.500025	9.49144317948718	9.49144317948718	partially reversible	EsophagusMucosa
ENSG00000168811	IL12A	-0.3610511616679997	0.03149339085390802	2.514401116637277	EsophagusMucosa	8.626354375	6.584592307692308	6.584592307692308	partially reversible	EsophagusMucosa
ENSG00000168907	PLA2G4F	0.3033210083841172	0.001036229236886533	5.009787440016803	EsophagusMucosa	14.5728175	18.01096923076923	18.01096923076923	partially reversible	EsophagusMucosa
ENSG00000169131	ZNF354A	0.1183800470738202	0.02513001053690499	3.339975677829361	EsophagusMucosa	5.48260625	6.088994871794871	6.088994871794871	partially reversible	EsophagusMucosa
ENSG00000169228	RAB24	0.1582038692872061	0.01777261887774474	3.559614853809708	EsophagusMucosa	77.7884375	85.11569230769231	85.11569230769231	partially reversible	EsophagusMucosa
ENSG00000169247	SH3TC2	-0.3157791237328011	0.01757058871283375	2.596506626713541	EsophagusMucosa	1.790529375	1.451216923076923	1.451216923076923	partially reversible	EsophagusMucosa
ENSG00000169299	PGM2	0.10377431551409	0.03627706740168366	2.385360693909845	EsophagusMucosa	69.79605	78.77323076923076	78.77323076923076	partially reversible	EsophagusMucosa
ENSG00000169469	SPRR1B	0.5544611519703224	0.004804354163107272	3.844580263285617	EsophagusMucosa	2583.9214375	3593.593846153846	3593.593846153846	partially reversible	EsophagusMucosa
ENSG00000169507	SLC38A11	-0.3975455720124574	0.002865266711386979	4.839284064594664	EsophagusMucosa	1.2893504375	1.07034117948718	1.07034117948718	partially reversible	EsophagusMucosa
ENSG00000169515	CCDC8	-0.2989728570532889	0.002369304770650506	5.235282174040267	EsophagusMucosa	2.18267875	1.6915646153846149	1.6915646153846149	partially reversible	EsophagusMucosa
ENSG00000169609	C15orf40	0.08207418738507997	0.02787669575527637	2.431290273497653	EsophagusMucosa	2.7261875	2.908728205128205	2.908728205128205	partially reversible	EsophagusMucosa
ENSG00000169744	LDB2	-0.1429158357271405	0.04688942088053408	2.082218777161566	EsophagusMucosa	8.2553875	7.367506153846154	7.367506153846154	partially reversible	EsophagusMucosa
ENSG00000169760	NLGN1	-0.2969836822910966	0.02787669575527637	2.905454269007612	EsophagusMucosa	0.3744300625	0.3194303743589744	0.3194303743589744	partially reversible	EsophagusMucosa
ENSG00000169908	TM4SF1	-0.2554779944000253	0.003877350220382242	4.126135380185891	EsophagusMucosa	170.0385625	143.093641025641	143.093641025641	partially reversible	EsophagusMucosa
ENSG00000169946	ZFPM2	-0.2138372201190288	0.02825783993783736	2.638555126554248	EsophagusMucosa	1.405945	1.193003743589744	1.193003743589744	partially reversible	EsophagusMucosa
ENSG00000169964	TMEM42	0.1284015443010708	0.02230279075966548	2.920024125484856	EsophagusMucosa	19.1997625	20.1943282051282	20.1943282051282	partially reversible	EsophagusMucosa
ENSG00000170153	RNF150	-0.2283451953919423	0.04225062654882124	2.28204747984326	EsophagusMucosa	2.275664375	1.961805641025641	1.961805641025641	partially reversible	EsophagusMucosa
ENSG00000170276	HSPB2	-0.1929425635832844	0.03224844246677691	3.811927507719052	EsophagusMucosa	4.284223125	3.601596923076923	3.601596923076923	partially reversible	EsophagusMucosa
ENSG00000170365	SMAD1	0.1320833479130109	0.01326021680728289	3.175895156674359	EsophagusMucosa	7.56308125	8.756461538461538	8.756461538461538	partially reversible	EsophagusMucosa
ENSG00000170379	TCAF2	0.1960540437056844	0.04901582271057384	2.428704107922592	EsophagusMucosa	7.1790075	7.866481025641026	7.866481025641026	partially reversible	EsophagusMucosa
ENSG00000170390	DCLK2	-0.237538930351343	0.002795554816115667	4.188881958827164	EsophagusMucosa	2.22267875	1.865497435897436	1.865497435897436	partially reversible	EsophagusMucosa
ENSG00000170421	KRT8	-0.2967363123931664	0.03921504747863785	2.455743860167748	EsophagusMucosa	32.495375	26.46395384615385	26.46395384615385	partially reversible	EsophagusMucosa
ENSG00000170423	KRT78	-0.5772624759633429	0.03350770769123621	2.283154033941491	EsophagusMucosa	847.145925	643.7729641025641	643.7729641025641	partially reversible	EsophagusMucosa
ENSG00000170448	NFXL1	0.08903853517098086	0.04311050638960454	2.663749066346755	EsophagusMucosa	7.2793125	7.981805128205128	7.981805128205128	partially reversible	EsophagusMucosa
ENSG00000170465	KRT6C	0.5951498228191604	0.005901700062269836	3.842831245882364	EsophagusMucosa	700.8868125	1007.406205128205	1007.406205128205	partially reversible	EsophagusMucosa
ENSG00000170561	IRX2	0.1976719981393028	0.02901740326899327	2.605070037722079	EsophagusMucosa	5.553444375	6.263046153846154	6.263046153846154	partially reversible	EsophagusMucosa
ENSG00000170624	SGCD	-0.310201225692448	0.0149318991521017	3.376951344422787	EsophagusMucosa	1.534135	1.244741435897436	1.244741435897436	partially reversible	EsophagusMucosa
ENSG00000170855	TRIAP1	0.09741322065515454	0.01491594121512065	4.355372968022837	EsophagusMucosa	26.6965	30.03215897435897	30.03215897435897	partially reversible	EsophagusMucosa
ENSG00000170891	CYTL1	0.2997949311444752	0.03724826684093893	2.954432769066098	EsophagusMucosa	4.61294875	5.977358461538461	5.977358461538461	partially reversible	EsophagusMucosa
ENSG00000170899	GSTA4	0.1894385541443439	0.009515657730526338	3.36181436357007	EsophagusMucosa	54.6079375	63.34928205128205	63.34928205128205	partially reversible	EsophagusMucosa
ENSG00000170915	PAQR8	-0.333848009575642	0.03350770769123621	2.205349185788809	EsophagusMucosa	22.231495	16.90173846153846	16.90173846153846	partially reversible	EsophagusMucosa
ENSG00000171148	TADA3	0.06168490024457319	0.03189287158358942	3.345224114706791	EsophagusMucosa	41.3690625	42.88297435897436	42.88297435897436	partially reversible	EsophagusMucosa
ENSG00000171291	ZNF439	-0.1711859794591071	0.02672154210154729	2.271321008333154	EsophagusMucosa	4.08676375	3.691810256410256	3.691810256410256	partially reversible	EsophagusMucosa
ENSG00000171345	KRT19	-0.3909209164987458	0.007189902949371442	3.636524877277981	EsophagusMucosa	1279.86675	969.7473333333334	969.7473333333334	partially reversible	EsophagusMucosa
ENSG00000171462	DLK2	0.2479814872976103	0.02147360622675504	2.979405195579969	EsophagusMucosa	11.2208425	13.30948205128205	13.30948205128205	partially reversible	EsophagusMucosa
ENSG00000171533	MAP6	-0.2743537073579035	6.808069260757587e-4	5.330469466235206	EsophagusMucosa	1.568133125	1.282786358974359	1.282786358974359	partially reversible	EsophagusMucosa
ENSG00000171551	ECEL1	-0.5908922083917724	0.0226012550297233	2.721092797701572	EsophagusMucosa	0.4583988125	0.4181438461538461	0.4181438461538461	partially reversible	EsophagusMucosa
ENSG00000171813	PWWP2B	-0.1531772562754962	0.008472457098202999	3.413609742862111	EsophagusMucosa	34.009125	29.32810256410256	29.32810256410256	partially reversible	EsophagusMucosa
ENSG00000171914	TLN2	-0.1608137630904739	0.04740134910946738	2.634324298254388	EsophagusMucosa	1.9325625	1.738253846153846	1.738253846153846	partially reversible	EsophagusMucosa
ENSG00000171916	LGALS9C	0.4566810288774488	0.02816922703319788	2.558210050456312	EsophagusMucosa	13.1518125	17.38025641025641	17.38025641025641	partially reversible	EsophagusMucosa
ENSG00000172137	CALB2	-0.3381142827498523	0.03972134617599925	2.119326956605023	EsophagusMucosa	11.301496875	9.143362564102564	9.143362564102564	partially reversible	EsophagusMucosa
ENSG00000172243	CLEC7A	0.3650338640282683	0.005419248064220148	3.945029850912782	EsophagusMucosa	8.656114375	11.86084666666667	11.86084666666667	partially reversible	EsophagusMucosa
ENSG00000172346	CSDC2	-0.2716062509289291	0.0260175693111433	2.945423325986638	EsophagusMucosa	3.560886875	3.310864615384615	3.310864615384615	partially reversible	EsophagusMucosa
ENSG00000172594	SMPDL3A	0.1762205808491278	0.02477061143940529	2.390112390176225	EsophagusMucosa	16.20910625	18.27243076923077	18.27243076923077	partially reversible	EsophagusMucosa
ENSG00000172638	EFEMP2	-0.1387820827809599	0.001167044804951442	5.662660035834058	EsophagusMucosa	21.88353125	19.22466666666667	19.22466666666667	partially reversible	EsophagusMucosa
ENSG00000172667	ZMAT3	0.1384747462981491	0.001701006001186683	4.605597801428863	EsophagusMucosa	4.61021875	5.046174358974359	5.046174358974359	partially reversible	EsophagusMucosa
ENSG00000172782	FADS6	0.3999021555631428	0.00223034399454517	4.410704263371148	EsophagusMucosa	2.99440775	3.67643641025641	3.67643641025641	partially reversible	EsophagusMucosa
ENSG00000172789	HOXC5	-0.2689296367117664	0.01444864599934455	2.724868295237649	EsophagusMucosa	2.28556125	2.021785641025641	2.021785641025641	partially reversible	EsophagusMucosa
ENSG00000172915	NBEA	-0.2357129457466143	0.02100976965160859	2.847097736716524	EsophagusMucosa	1.476860625	1.250953846153846	1.250953846153846	partially reversible	EsophagusMucosa
ENSG00000172927	MYEOV	-0.4280243476877569	0.01444864599934455	3.575477334459324	EsophagusMucosa	26.678970625	19.23438307692308	19.23438307692308	partially reversible	EsophagusMucosa
ENSG00000172935	MRGPRF	-0.1894342047672052	0.04765499466951013	3.746714977286659	EsophagusMucosa	21.79080625	19.36640512820513	19.36640512820513	partially reversible	EsophagusMucosa
ENSG00000172986	GXYLT2	-0.1989352945456282	0.04887127000293561	2.199548757059753	EsophagusMucosa	1.1620375	0.9894122564102564	0.9894122564102564	partially reversible	EsophagusMucosa
ENSG00000173068	BNC2	-0.1699460670274445	0.007287248714399464	3.635769566294431	EsophagusMucosa	2.067901875	1.882025128205128	1.882025128205128	partially reversible	EsophagusMucosa
ENSG00000173198	CYSLTR1	-0.4269934786327124	1.655031743060298e-4	5.695680562294608	EsophagusMucosa	1.2330738125	0.912074358974359	0.912074358974359	partially reversible	EsophagusMucosa
ENSG00000173214	MFSD4B	0.1815783106010313	7.994247172773535e-4	5.194632436834192	EsophagusMucosa	1.754939375	2.023033333333333	2.023033333333333	partially reversible	EsophagusMucosa
ENSG00000173253	DMRT2	-0.514709177890775	0.02164702451321005	2.623830025521735	EsophagusMucosa	0.333178625	0.2755737948717949	0.2755737948717949	partially reversible	EsophagusMucosa
ENSG00000173546	CSPG4	-0.2662229802248319	0.01880672829613192	3.387421799161999	EsophagusMucosa	10.18846875	8.81201794871795	8.81201794871795	partially reversible	EsophagusMucosa
ENSG00000173826	KCNH6	0.5844898753748481	0.02766980341341329	2.184690670683281	EsophagusMucosa	0.0242919	0.03851895384615384	0.03851895384615384	partially reversible	EsophagusMucosa
ENSG00000173926	MARCH3	0.2063373352717262	0.04743490047565443	2.575328330301606	EsophagusMucosa	1.417251875	1.572230256410256	1.572230256410256	partially reversible	EsophagusMucosa
ENSG00000173950	XXYLT1	0.09504262104411224	0.04380170899434671	2.461282910188863	EsophagusMucosa	8.80533125	9.549041025641026	9.549041025641026	partially reversible	EsophagusMucosa
ENSG00000174004	NRROS	-0.2095712264398355	0.009435050607316078	2.902292631938851	EsophagusMucosa	2.699640625	2.410144615384616	2.410144615384616	partially reversible	EsophagusMucosa
ENSG00000174099	MSRB3	-0.2314804780946754	0.03893011030132321	2.445156726334075	EsophagusMucosa	17.57945	15.40373846153846	15.40373846153846	partially reversible	EsophagusMucosa
ENSG00000174165	ZDHHC24	0.08222178157598191	0.032252932126350053	2.619708998120875	EsophagusMucosa	6.00286875	6.42568717948718	6.42568717948718	partially reversible	EsophagusMucosa
ENSG00000174175	SELP	-0.2701313542601265	0.0187747752806417	2.637748876595368	EsophagusMucosa	7.54224375	6.345969743589744	6.345969743589744	partially reversible	EsophagusMucosa
ENSG00000174564	IL20RB	0.1492558550539896	0.03043295639480751	2.422728448569918	EsophagusMucosa	151.0589375	157.5843076923077	157.5843076923077	partially reversible	EsophagusMucosa
ENSG00000174607	UGT8	-0.2638778730489371	0.01291928079609937	3.376370701565161	EsophagusMucosa	1.42084	1.292783076923077	1.292783076923077	partially reversible	EsophagusMucosa
ENSG00000174775	HRAS	0.1160412935206161	0.04602992002221724	2.224938158968985	EsophagusMucosa	85.76925	89.29538461538462	89.29538461538462	partially reversible	EsophagusMucosa
ENSG00000174791	RIN1	0.180875562428457	0.01945420367611542	3.189874797131056	EsophagusMucosa	28.3505125	32.64024102564102	32.64024102564102	partially reversible	EsophagusMucosa
ENSG00000174938	SEZ6L2	0.5028157285035596	0.007042159267602304	3.227354861765606	EsophagusMucosa	1.4126714375	1.795245641025641	1.795245641025641	partially reversible	EsophagusMucosa
ENSG00000175416	CLTB	0.1013073554669274	0.02346457402310547	2.524476799760574	EsophagusMucosa	363.1925	381.3405128205128	381.3405128205128	partially reversible	EsophagusMucosa
ENSG00000175556	LONRF3	-0.2818635603948424	0.03828151874508448	3.727275538673518	EsophagusMucosa	0.5207398125	0.4376134871794872	0.4376134871794872	partially reversible	EsophagusMucosa
ENSG00000176087	SLC35A4	0.08441570340127293	0.03350770769123621	2.510329722964106	EsophagusMucosa	65.7040625	68.97169230769231	68.97169230769231	partially reversible	EsophagusMucosa
ENSG00000176153	GPX2	0.3384684969498783	0.01797681742411589	2.76366228776645	EsophagusMucosa	148.692175	176.3323333333333	176.3323333333333	partially reversible	EsophagusMucosa
ENSG00000176182	MYPOP	0.1138307900020849	0.04733628904828457	2.251984788591576	EsophagusMucosa	11.69590625	12.28993333333333	12.28993333333333	partially reversible	EsophagusMucosa
ENSG00000176393	RNPEP	0.103744909052591	0.02978131156398945	2.545924198023003	EsophagusMucosa	68.8560625	73.35046153846154	73.35046153846154	partially reversible	EsophagusMucosa
ENSG00000176399	DMRTA1	0.1789584417785726	0.02419218859336102	2.389120421881196	EsophagusMucosa	2.76727375	3.190070256410257	3.190070256410257	partially reversible	EsophagusMucosa
ENSG00000176406	RIMS2	0.6238647685843773	0.01469806878966801	3.363970067553824	EsophagusMucosa	0.16601114375	0.2287788358974359	0.2287788358974359	partially reversible	EsophagusMucosa
ENSG00000176422	SPRYD4	0.09925256904314678	0.01605908174721739	3.095714635585639	EsophagusMucosa	5.44313125	5.955758974358974	5.955758974358974	partially reversible	EsophagusMucosa
ENSG00000176697	BDNF	0.2507276228091472	0.03347122630714112	2.764022046710883	EsophagusMucosa	0.3960165625	0.4738854358974359	0.4738854358974359	partially reversible	EsophagusMucosa
ENSG00000176971	FIBIN	-0.2506787810443503	0.01783258080474854	3.230489404895053	EsophagusMucosa	18.434275	14.92188205128205	14.92188205128205	partially reversible	EsophagusMucosa
ENSG00000177150	FAM210A	-0.09016525698579833	0.04737168828666958	2.986375979144392	EsophagusMucosa	9.46095	9.013102564102564	9.013102564102564	partially reversible	EsophagusMucosa
ENSG00000177465	ACOT4	-0.363663116290776	6.784189226111408e-4	4.557599118761524	EsophagusMucosa	2.36710625	1.957005641025641	1.957005641025641	partially reversible	EsophagusMucosa
ENSG00000177614	PGBD5	0.4607020124980079	0.008736979758931895	3.954338041287473	EsophagusMucosa	0.7445906875	0.8993005128205128	0.8993005128205128	partially reversible	EsophagusMucosa
ENSG00000177627	C12orf54	0.3024064687078229	0.04994450642956678	1.906557546012929	EsophagusMucosa	3.3499575	4.228952307692308	4.228952307692308	partially reversible	EsophagusMucosa
ENSG00000177674	AGTRAP	0.1961000960510658	0.01546071034962917	2.958066564440388	EsophagusMucosa	32.23975	36.96241025641026	36.96241025641026	partially reversible	EsophagusMucosa
ENSG00000177854	TMEM187	0.1791451514495375	0.0202645579307051	2.581742090026647	EsophagusMucosa	6.4956075	7.047420512820513	7.047420512820513	partially reversible	EsophagusMucosa
ENSG00000178031	ADAMTSL1	-0.2845511627051056	0.01649936724358919	3.077550526035461	EsophagusMucosa	2.318900625	1.873793333333333	1.873793333333333	partially reversible	EsophagusMucosa
ENSG00000178093	TSSK6	0.2228989124266984	0.04574272477757713	2.674625156436609	EsophagusMucosa	1.470939625	1.728535538461538	1.728535538461538	partially reversible	EsophagusMucosa
ENSG00000178882	RFLNA	0.4941562469099	9.278175511159858e-5	5.63310306982636	EsophagusMucosa	0.540643125	0.7348648717948718	0.7348648717948718	partially reversible	EsophagusMucosa
ENSG00000178935	ZNF552	0.1308749336823751	0.03921504747863785	2.28514829896161	EsophagusMucosa	7.0031375	7.908538461538462	7.908538461538462	partially reversible	EsophagusMucosa
ENSG00000178947	SMIM10L2A	0.2842558143121398	0.00529877679235307	3.97666100508831	EsophagusMucosa	2.100466875	2.546062051282051	2.546062051282051	partially reversible	EsophagusMucosa
ENSG00000178996	SNX18	0.1341174814363337	0.03921504747863785	2.628563730301045	EsophagusMucosa	8.01328125	9.111738461538462	9.111738461538462	partially reversible	EsophagusMucosa
ENSG00000179151	EDC3	0.07583977877672068	0.03949538783271452	2.775172625746047	EsophagusMucosa	16.1322125	17.06541538461538	17.06541538461538	partially reversible	EsophagusMucosa
ENSG00000179152	TCAIM	0.07228725293027324	0.04516392816947241	2.211209521603335	EsophagusMucosa	5.172425	5.546523076923077	5.546523076923077	partially reversible	EsophagusMucosa
ENSG00000179477	ALOX12B	0.6724140354501847	0.04651481043620062	2.514709915791995	EsophagusMucosa	7.2484115625	10.43555358974359	10.43555358974359	partially reversible	EsophagusMucosa
ENSG00000179593	ALOX15B	0.4597189605146457	1.456647812703338e-5	7.210826340559508	EsophagusMucosa	59.26251875	79.13666666666667	79.13666666666667	partially reversible	EsophagusMucosa
ENSG00000179820	MYADM	-0.2349770313424327	0.0389220083346539	2.75214959263474	EsophagusMucosa	29.34645	25.31797948717949	25.31797948717949	partially reversible	EsophagusMucosa
ENSG00000180044	C3orf80	-0.3923266336941093	0.02364067487758401	2.483779669044219	EsophagusMucosa	7.515439375	5.828790256410256	5.828790256410256	partially reversible	EsophagusMucosa
ENSG00000180638	SLC47A2	0.3232377466582331	0.03164948190516059	2.645861939116003	EsophagusMucosa	1.4363228125	1.920947692307692	1.920947692307692	partially reversible	EsophagusMucosa
ENSG00000180806	HOXC9	0.6737790372601783	1.024758022537074e-4	6.282909299480041	EsophagusMucosa	0.5331776875	0.8061735897435898	0.8061735897435898	partially reversible	EsophagusMucosa
ENSG00000180828	BHLHE22	-0.2431410359638834	0.01711476430802136	3.278571253855864	EsophagusMucosa	1.674538	1.275930717948718	1.275930717948718	partially reversible	EsophagusMucosa
ENSG00000180901	KCTD2	0.08237750731865127	0.01326021680728289	3.909581763690841	EsophagusMucosa	18.89419375	19.59266666666667	19.59266666666667	partially reversible	EsophagusMucosa
ENSG00000180979	LRRC57	0.0693124314821707	0.03389961820253576	2.101536553645496	EsophagusMucosa	5.868	6.115302564102564	6.115302564102564	partially reversible	EsophagusMucosa
ENSG00000181634	TNFSF15	0.2962673824669343	0.03813748895526727	2.439946518430469	EsophagusMucosa	1.413745	1.894569230769231	1.894569230769231	partially reversible	EsophagusMucosa
ENSG00000181652	ATG9B	-0.5810691121092953	0.03810063247212538	2.121852028310989	EsophagusMucosa	50.269826875	38.78667743589744	38.78667743589744	partially reversible	EsophagusMucosa
ENSG00000181690	PLAG1	-0.2611894884168653	0.01454736986878742	2.976703816061456	EsophagusMucosa	1.218888125	0.9869425641025641	0.9869425641025641	partially reversible	EsophagusMucosa
ENSG00000181827	RFX7	0.1005603179209006	0.04130672853134951	2.610573909354949	EsophagusMucosa	5.921125	6.593779487179487	6.593779487179487	partially reversible	EsophagusMucosa
ENSG00000181896	ZNF101	-0.1620418808027359	0.03033996686486368	2.205175295946527	EsophagusMucosa	6.46105	5.85774358974359	5.85774358974359	partially reversible	EsophagusMucosa
ENSG00000182118	FAM89A	0.2709571388688675	0.007189902949371442	3.424018120776724	EsophagusMucosa	5.29953125	6.539787179487179	6.539787179487179	partially reversible	EsophagusMucosa
ENSG00000182175	RGMA	-0.1397719462060771	0.0236823522743729	2.644572074738226	EsophagusMucosa	21.80515625	19.37183076923077	19.37183076923077	partially reversible	EsophagusMucosa
ENSG00000182218	HHIPL1	-0.2132292851854236	0.00529877679235307	4.664526130200473	EsophagusMucosa	0.75823875	0.6405340512820513	0.6405340512820513	partially reversible	EsophagusMucosa
ENSG00000182372	CLN8	-0.1207017132092599	0.048017255392850323	2.194713862254345	EsophagusMucosa	8.654275	7.751107692307692	7.751107692307692	partially reversible	EsophagusMucosa
ENSG00000182541	LIMK2	0.1496963402195578	7.994247172773535e-4	4.973037470225881	EsophagusMucosa	62.1774375	68.54241025641025	68.54241025641025	partially reversible	EsophagusMucosa
ENSG00000182557	SPNS3	-0.2983142288273968	0.01704226474143914	2.489479315651888	EsophagusMucosa	0.882191875	0.7559694358974359	0.7559694358974359	partially reversible	EsophagusMucosa
ENSG00000182578	CSF1R	-0.2954749708729947	0.00941358455268477	3.580003731485959	EsophagusMucosa	9.722416875	9.02419641025641	9.02419641025641	partially reversible	EsophagusMucosa
ENSG00000182601	HS3ST4	1.110224147966991	1.51420515349779e-5	7.056250344805849	EsophagusMucosa	0.49491568125	1.083408102564102	1.083408102564102	partially reversible	EsophagusMucosa
ENSG00000182636	NDN	-0.1095412201846291	0.03921504747863785	2.626211683977481	EsophagusMucosa	24.57796875	23.25526666666667	23.25526666666667	partially reversible	EsophagusMucosa
ENSG00000182676	PPP1R27	0.4149542177691472	0.01380818223758332	3.193224809824195	EsophagusMucosa	0.3888485	0.4691497435897436	0.4691497435897436	partially reversible	EsophagusMucosa
ENSG00000182809	CRIP2	-0.17161665893197461	0.03371872024229843	2.655140565081744	EsophagusMucosa	63.242625	54.04276923076923	54.04276923076923	partially reversible	EsophagusMucosa
ENSG00000182836	PLCXD3	-0.2801826838538792	0.03392695557897845	2.377210774964572	EsophagusMucosa	0.918032625	0.7940618461538461	0.7940618461538461	partially reversible	EsophagusMucosa
ENSG00000182899	RPL35A	0.0803221948917653	0.04368648978634121	1.98712407702257	EsophagusMucosa	409.79375	430.46	430.46	partially reversible	EsophagusMucosa
ENSG00000182916	TCEAL7	-0.1898964655906516	0.04331369095552534	3.084268603424027	EsophagusMucosa	3.572213125	2.995102564102564	2.995102564102564	partially reversible	EsophagusMucosa
ENSG00000183023	SLC8A1	-0.2259242221432713	0.03544304983007173	2.527429772136885	EsophagusMucosa	0.6268673125	0.5370124615384615	0.5370124615384615	partially reversible	EsophagusMucosa
ENSG00000183060	LYSMD4	0.1679077866163314	8.163659512420296e-5	6.413579541900479	EsophagusMucosa	9.2921875	10.43646153846154	10.43646153846154	partially reversible	EsophagusMucosa
ENSG00000183092	BEGAIN	-0.2383673320379772	0.03633924118898261	2.397960196005489	EsophagusMucosa	1.082275	0.9118475897435897	0.9118475897435897	partially reversible	EsophagusMucosa
ENSG00000183098	GPC6	-0.2724781803819399	0.009483063782993956	3.669926828025148	EsophagusMucosa	2.317285625	1.896312820512821	1.896312820512821	partially reversible	EsophagusMucosa
ENSG00000183186	C2CD4C	0.3109907321908262	0.03678030934196176	2.271682053567134	EsophagusMucosa	1.0318269375	1.206009230769231	1.206009230769231	partially reversible	EsophagusMucosa
ENSG00000183307	CECR6	-0.3244024571363936	0.032252932126350053	2.358960102340034	EsophagusMucosa	0.50970125	0.3992518974358975	0.3992518974358975	partially reversible	EsophagusMucosa
ENSG00000183340	JRKL	0.1276762227900147	0.0494148836208327	2.125428786438022	EsophagusMucosa	6.783675	7.571291282051282	7.571291282051282	partially reversible	EsophagusMucosa
ENSG00000183571	PGPEP1L	-0.4826295713540787	0.0202645579307051	2.803447026504217	EsophagusMucosa	0.4124958125	0.3289642564102564	0.3289642564102564	partially reversible	EsophagusMucosa
ENSG00000183722	LHFP	-0.1365213171466787	0.03566317911005134	2.475970447665604	EsophagusMucosa	31.36191875	27.60461025641026	27.60461025641026	partially reversible	EsophagusMucosa
ENSG00000183741	CBX6	-0.1865438337926432	0.0105429209087071	3.802137108379398	EsophagusMucosa	17.3900875	15.67901538461538	15.67901538461538	partially reversible	EsophagusMucosa
ENSG00000184014	DENND5A	-0.108002816705829	0.04921615960248017	2.329549241462356	EsophagusMucosa	13.98018125	13.19031282051282	13.19031282051282	partially reversible	EsophagusMucosa
ENSG00000184347	SLIT3	-0.207162200999919	0.02787669575527637	2.835700119605028	EsophagusMucosa	11.5435125	9.679627179487179	9.679627179487179	partially reversible	EsophagusMucosa
ENSG00000184384	MAML2	-0.2519845282689423	0.002865266711386979	4.55402239290247	EsophagusMucosa	6.286075	5.30065641025641	5.30065641025641	partially reversible	EsophagusMucosa
ENSG00000184470	TXNRD2	0.08576149004272945	0.03407173865582884	2.652015786317643	EsophagusMucosa	6.37650625	6.707835897435897	6.707835897435897	partially reversible	EsophagusMucosa
ENSG00000184613	NELL2	-0.4600851442426477	0.00223034399454517	3.657658832777285	EsophagusMucosa	0.7581166874999999	0.5454978461538461	0.5454978461538461	partially reversible	EsophagusMucosa
ENSG00000184731	FAM110C	0.2322611995878599	0.006061135619837791	3.575301277440712	EsophagusMucosa	47.627548125	55.40625641025641	55.40625641025641	partially reversible	EsophagusMucosa
ENSG00000185013	NT5C1B	0.1912413922889059	0.03463276520194822	2.357545443376325	EsophagusMucosa	0.378085625	0.4293819487179487	0.4293819487179487	partially reversible	EsophagusMucosa
ENSG00000185033	SEMA4B	0.1862668385526505	0.01343269091791757	3.141034873878746	EsophagusMucosa	152.853875	164.1507692307692	164.1507692307692	partially reversible	EsophagusMucosa
ENSG00000185088	RPS27L	0.0942664305201328	0.03043295639480751	2.386059885988308	EsophagusMucosa	7.51453125	7.998846153846154	7.998846153846154	partially reversible	EsophagusMucosa
ENSG00000185112	FAM43A	0.3599299697915674	1.387917782136824e-4	6.120641817318296	EsophagusMucosa	20.9316875	27.38195897435897	27.38195897435897	partially reversible	EsophagusMucosa
ENSG00000185164	NOMO2	-0.1329969836529221	0.04007339544623654	2.228956426536568	EsophagusMucosa	2.99786625	2.935070769230769	2.935070769230769	partially reversible	EsophagusMucosa
ENSG00000185532	PRKG1	-0.1818100374177648	0.04068094774204381	2.464303191107514	EsophagusMucosa	1.539680625	1.336582461538462	1.336582461538462	partially reversible	EsophagusMucosa
ENSG00000185561	TLCD2	0.1812002797025314	0.01523216293916782	2.730779825903764	EsophagusMucosa	7.541175	8.79014358974359	8.79014358974359	partially reversible	EsophagusMucosa
ENSG00000185619	PCGF3	0.1021109824399477	0.02249197019389935	2.614869418288143	EsophagusMucosa	30.662875	32.88974358974359	32.88974358974359	partially reversible	EsophagusMucosa
ENSG00000185621	LMLN	0.1278485988618748	0.008472457098202999	3.716840940670965	EsophagusMucosa	3.251725	3.528917948717949	3.528917948717949	partially reversible	EsophagusMucosa
ENSG00000185640	KRT79	-0.4093768807967691	0.04021166489008651	1.906050095322462	EsophagusMucosa	5.7505344375	5.425955794871795	5.425955794871795	partially reversible	EsophagusMucosa
ENSG00000185668	POU3F1	0.4573543830370936	0.001946991471381544	5.128264149726344	EsophagusMucosa	3.52828525	4.881116923076923	4.881116923076923	partially reversible	EsophagusMucosa
ENSG00000185798	WDR53	0.1164705074936053	0.01345079243235324	3.480959022826074	EsophagusMucosa	7.5431875	8.363071794871795	8.363071794871795	partially reversible	EsophagusMucosa
ENSG00000185860	CCDC190	0.7546395168644406	0.02085220364972754	2.32412743048563	EsophagusMucosa	1.2751569375	2.073482051282051	2.073482051282051	partially reversible	EsophagusMucosa
ENSG00000185880	TRIM69	0.1962300942209331	0.02622541790163039	2.451595287837486	EsophagusMucosa	9.78485625	11.5730717948718	11.5730717948718	partially reversible	EsophagusMucosa
ENSG00000185985	SLITRK2	0.3850833086526767	0.01090925825584019	4.131484150265803	EsophagusMucosa	0.140589825	0.183829158974359	0.183829158974359	partially reversible	EsophagusMucosa
ENSG00000186187	ZNRF1	-0.1467921425185996	0.01251267294478746	2.845773281234661	EsophagusMucosa	39.92183125	33.81876923076923	33.81876923076923	partially reversible	EsophagusMucosa
ENSG00000186300	ZNF555	-0.1911592237439975	0.02901740326899327	3.341751533590318	EsophagusMucosa	1.620581875	1.335649743589744	1.335649743589744	partially reversible	EsophagusMucosa
ENSG00000186310	NAP1L3	-0.2470661489136075	0.02085156236930399	3.017664296490998	EsophagusMucosa	0.7772775625	0.6419158974358974	0.6419158974358974	partially reversible	EsophagusMucosa
ENSG00000186395	KRT10	0.2406504216749978	0.01523216293916782	4.777077066376703	EsophagusMucosa	40.113	51.58661538461538	51.58661538461538	partially reversible	EsophagusMucosa
ENSG00000186493	C5orf38	0.2665938657744492	0.002369304770650506	4.103240587248533	EsophagusMucosa	3.200326875	3.761178461538461	3.761178461538461	partially reversible	EsophagusMucosa
ENSG00000186567	CEACAM19	0.1874913116184239	0.04581463274531428	2.316760971878619	EsophagusMucosa	7.4377125	8.298184615384615	8.298184615384615	partially reversible	EsophagusMucosa
ENSG00000186684	CYP27C1	0.4587904254444832	0.002865266711386979	4.068773686056522	EsophagusMucosa	2.099285875	2.815769743589744	2.815769743589744	partially reversible	EsophagusMucosa
ENSG00000186766	FOXI2	-0.5052090771801634	0.005901700062269836	3.56991448455972	EsophagusMucosa	3.89709	2.843155384615385	2.843155384615385	partially reversible	EsophagusMucosa
ENSG00000186815	TPCN1	-0.1187247533602759	0.03224844246677691	2.968447046696525	EsophagusMucosa	50.389625	45.64030769230769	45.64030769230769	partially reversible	EsophagusMucosa
ENSG00000186847	KRT14	0.6997548444954942	0.01090925825584019	3.477579051000945	EsophagusMucosa	1677.793475	2278.999128205128	2278.999128205128	partially reversible	EsophagusMucosa
ENSG00000186867	QRFPR	0.8158896277597931	0.01044595686581832	3.650053232225468	EsophagusMucosa	0.478364625	0.6721596410256411	0.6721596410256411	partially reversible	EsophagusMucosa
ENSG00000186891	TNFRSF18	0.4072993057493343	0.01485897968151692	3.094577727791658	EsophagusMucosa	5.979170625	8.997691794871795	8.997691794871795	partially reversible	EsophagusMucosa
ENSG00000187323	DCC	-0.5285175879103988	0.04225062654882124	2.391470467064087	EsophagusMucosa	0.05642665	0.04034642564102564	0.04034642564102564	partially reversible	EsophagusMucosa
ENSG00000187372	PCDHB13	0.2373642324895348	0.008472457098202999	3.223354358392024	EsophagusMucosa	0.78093375	0.9171133333333333	0.9171133333333333	partially reversible	EsophagusMucosa
ENSG00000187730	GABRD	-0.4172285069239753	0.001077531708952791	5.17790961672436	EsophagusMucosa	0.5903300625	0.452070358974359	0.452070358974359	partially reversible	EsophagusMucosa
ENSG00000187942	LDLRAD2	-0.1614964380285755	0.04190609916300313	2.639323040097269	EsophagusMucosa	1.946195	1.658831794871795	1.658831794871795	partially reversible	EsophagusMucosa
ENSG00000188021	UBQLN2	0.1745820908911415	2.920208690763648e-4	5.281545590624575	EsophagusMucosa	27.62074375	32.43825641025641	32.43825641025641	partially reversible	EsophagusMucosa
ENSG00000188060	RAB42	-0.3676367608629148	0.009702156861108487	2.891769519931382	EsophagusMucosa	0.888324125	0.7094931282051282	0.7094931282051282	partially reversible	EsophagusMucosa
ENSG00000188064	WNT7B	0.28819710935091	0.004804354163107272	3.882392751432927	EsophagusMucosa	13.3273575	16.08453333333333	16.08453333333333	partially reversible	EsophagusMucosa
ENSG00000188089	PLA2G4E	0.7545655034505672	0.02449609084269254	2.322059437250971	EsophagusMucosa	10.34437525	13.77790605128205	13.77790605128205	partially reversible	EsophagusMucosa
ENSG00000188176	SMTNL2	-0.2650055826097209	0.01447517807798039	3.714230148678408	EsophagusMucosa	3.28602375	2.736454871794872	2.736454871794872	partially reversible	EsophagusMucosa
ENSG00000188229	TUBB4B	-0.1235553987661711	0.01889147081375416	2.789929763921946	EsophagusMucosa	546.84625	527.3738461538461	527.3738461538461	partially reversible	EsophagusMucosa
ENSG00000188290	HES4	-0.2368555008580338	0.02085220364972754	3.076798367034478	EsophagusMucosa	21.952575	17.56261025641026	17.56261025641026	partially reversible	EsophagusMucosa
ENSG00000188322	SBK1	0.2064865705552303	0.02147360622675504	2.646836942332608	EsophagusMucosa	1.021238125	1.176534871794872	1.176534871794872	partially reversible	EsophagusMucosa
ENSG00000188373	C10orf99	0.5673169843983009	6.460932702330899e-6	7.445151915376156	EsophagusMucosa	229.24785625	331.0791794871795	331.0791794871795	partially reversible	EsophagusMucosa
ENSG00000188517	COL25A1	-0.3385322507839873	0.0402664035506567	2.67576364328264	EsophagusMucosa	0.215685375	0.1738766666666667	0.1738766666666667	partially reversible	EsophagusMucosa
ENSG00000188580	NKAIN2	-0.8013752305225789	3.175418999689616e-4	5.296649114217266	EsophagusMucosa	0.0836414125	0.05855183076923077	0.05855183076923077	partially reversible	EsophagusMucosa
ENSG00000188672	RHCE	-0.3042085516935526	0.04416029953452778	2.014541506790677	EsophagusMucosa	0.7932421875	0.6744824102564103	0.6744824102564103	partially reversible	EsophagusMucosa
ENSG00000188921	HACD4	-0.208138038370212	0.001036229236886533	4.623699548105864	EsophagusMucosa	2.20477875	1.97518717948718	1.97518717948718	partially reversible	EsophagusMucosa
ENSG00000189143	CLDN4	-0.3337299834300131	0.02395035733589368	2.707668820808856	EsophagusMucosa	191.9490625	164.3157641025641	164.3157641025641	partially reversible	EsophagusMucosa
ENSG00000189376	C8orf76	-0.13192257143592	7.994247172773535e-4	5.76866594897775	EsophagusMucosa	21.900825	20.40410256410257	20.40410256410257	partially reversible	EsophagusMucosa
ENSG00000189419	SPATA41	0.2147667903389811	0.03071561908618672	2.496324888917102	EsophagusMucosa	0.9560815625	1.097426666666667	1.097426666666667	partially reversible	EsophagusMucosa
ENSG00000196159	FAT4	-0.1855508211960828	0.04567168517766714	2.313845414720201	EsophagusMucosa	1.71101	1.50528841025641	1.50528841025641	partially reversible	EsophagusMucosa
ENSG00000196337	CGB7	0.2385772916222028	0.03291094386008995	2.719419390447918	EsophagusMucosa	1.6659575	1.943028205128205	1.943028205128205	partially reversible	EsophagusMucosa
ENSG00000196505	GDAP2	0.07166178048542174	0.04692480365464446	1.93696357597757	EsophagusMucosa	2.8691125	3.041574358974359	3.041574358974359	partially reversible	EsophagusMucosa
ENSG00000196544	BORCS6	0.1195940155235278	0.01372759526575388	3.264819539164145	EsophagusMucosa	12.6489875	13.10662564102564	13.10662564102564	partially reversible	EsophagusMucosa
ENSG00000196743	GM2A	0.1352912679041117	0.01740982956213348	2.859453640629637	EsophagusMucosa	75.5480625	84.2777435897436	84.2777435897436	partially reversible	EsophagusMucosa
ENSG00000196767	POU3F4	-0.38741314381908	0.03189287158358942	2.289551074459601	EsophagusMucosa	0.01376425	0.006814871794871795	0.006814871794871795	partially reversible	EsophagusMucosa
ENSG00000196839	ADA	0.1923006993186069	0.04097729749168073	2.737098459936661	EsophagusMucosa	9.58823125	11.34049743589744	11.34049743589744	partially reversible	EsophagusMucosa
ENSG00000196873	CBWD3	0.1869235910108238	0.006773461354506578	3.800453768477559	EsophagusMucosa	0.7440981249999999	0.8292225641025641	0.8292225641025641	partially reversible	EsophagusMucosa
ENSG00000196924	FLNA	-0.1994136844010338	0.03921504747863785	2.64697713000974	EsophagusMucosa	427.038875	373.1184102564102	373.1184102564102	partially reversible	EsophagusMucosa
ENSG00000197043	ANXA6	-0.162694445769015	0.01546071034962917	3.711993460024131	EsophagusMucosa	35.98140625	32.40785128205128	32.40785128205128	partially reversible	EsophagusMucosa
ENSG00000197162	ZNF785	0.1252437142203006	0.01244020823153828	3.283782938676268	EsophagusMucosa	5.492225	5.945153846153846	5.945153846153846	partially reversible	EsophagusMucosa
ENSG00000197496	SLC2A10	-0.2025013413932881	0.01710721935871073	3.331340103649015	EsophagusMucosa	5.943620625	5.169473846153847	5.169473846153847	partially reversible	EsophagusMucosa
ENSG00000197594	ENPP1	-0.2522620307947593	0.04331369095552534	2.602874119772226	EsophagusMucosa	1.8456225	1.569466666666667	1.569466666666667	partially reversible	EsophagusMucosa
ENSG00000197632	SERPINB2	-0.3898069510340555	0.01447517807798039	3.097831221494975	EsophagusMucosa	148.364268125	131.916958974359	131.916958974359	partially reversible	EsophagusMucosa
ENSG00000197771	MCMBP	-0.04596837078547925	0.02641806220189599	3.506882350592196	EsophagusMucosa	22.32448125	22.72755897435897	22.72755897435897	partially reversible	EsophagusMucosa
ENSG00000197822	OCLN	-0.2076846599612901	0.02061965184759889	2.958468233528832	EsophagusMucosa	6.1586425	5.579996410256411	5.579996410256411	partially reversible	EsophagusMucosa
ENSG00000197977	ELOVL2	-0.4581991602341022	0.004067142177609741	4.708626464025449	EsophagusMucosa	0.3840596875	0.3043845641025641	0.3043845641025641	partially reversible	EsophagusMucosa
ENSG00000198074	AKR1B10	0.3650228328126803	0.01355850014392406	2.894729442820211	EsophagusMucosa	284.79138125	357.9655897435898	357.9655897435898	partially reversible	EsophagusMucosa
ENSG00000198300	PEG3	-0.5531577723873458	3.876076716404714e-6	7.667393705263565	EsophagusMucosa	2.423336875	1.672595384615385	1.672595384615385	partially reversible	EsophagusMucosa
ENSG00000198353	HOXC4	-0.2489887878333407	9.364054801354656e-4	4.582567406181641	EsophagusMucosa	11.80965	10.3256	10.3256	partially reversible	EsophagusMucosa
ENSG00000198515	CNGA1	-0.2559903139443733	0.01380818223758332	3.312236995647485	EsophagusMucosa	5.2657275	4.462391794871795	4.462391794871795	partially reversible	EsophagusMucosa
ENSG00000198535	C2CD4A	0.6927213409022591	0.01227483868526597	3.204176592101433	EsophagusMucosa	0.1790216875	0.3022145846153846	0.3022145846153846	partially reversible	EsophagusMucosa
ENSG00000198569	SLC34A3	-0.4955131312035978	0.01231721462160217	2.51992565547693	EsophagusMucosa	6.031846375	4.6159333333333334	4.6159333333333334	partially reversible	EsophagusMucosa
ENSG00000198626	RYR2	-0.2826195995757625	0.03772735030076953	2.438362076509299	EsophagusMucosa	0.91843	0.7657490256410256	0.7657490256410256	partially reversible	EsophagusMucosa
ENSG00000198730	CTR9	0.0780809091291889	0.00529877679235307	3.744110491782694	EsophagusMucosa	25.74506875	28.57295897435898	28.57295897435898	partially reversible	EsophagusMucosa
ENSG00000198742	SMURF1	-0.09392523959209814	0.03680605700175202	2.544940763087003	EsophagusMucosa	32.1438875	29.58076923076923	29.58076923076923	partially reversible	EsophagusMucosa
ENSG00000198796	ALPK2	0.5201578645363075	0.03189287158358942	2.480243111756713	EsophagusMucosa	0.1314937625	0.1519531794871795	0.1519531794871795	partially reversible	EsophagusMucosa
ENSG00000198832	SELENOM	-0.1636507578467642	0.04207167652300862	3.100822546788606	EsophagusMucosa	64.61833125	57.68498461538461	57.68498461538461	partially reversible	EsophagusMucosa
ENSG00000198846	TOX	-0.2331906524667032	0.02346715841969415	2.929698652197475	EsophagusMucosa	1.64121875	1.420812307692308	1.420812307692308	partially reversible	EsophagusMucosa
ENSG00000198915	RASGEF1A	-0.3919251296604115	0.001081189949179156	4.495085837977657	EsophagusMucosa	1.09436375	0.8501287179487179	0.8501287179487179	partially reversible	EsophagusMucosa
ENSG00000198933	TBKBP1	-0.116596175118576	0.03513162393921038	2.691281391658031	EsophagusMucosa	13.5822625	12.14761025641026	12.14761025641026	partially reversible	EsophagusMucosa
ENSG00000198964	SGMS1	0.0833507772348446	0.03486615454235786	1.925612658202737	EsophagusMucosa	8.27535625	8.914979487179487	8.914979487179487	partially reversible	EsophagusMucosa
ENSG00000203685	STUM	-0.2598912066602631	0.04602992002221724	2.209687169531753	EsophagusMucosa	4.085105	3.809573846153846	3.809573846153846	partially reversible	EsophagusMucosa
ENSG00000203688	RP11-351J23.1	-0.5485262371490996	0.02164970549106526	2.678295632481559	EsophagusMucosa	164.088051875	122.9293282051282	122.9293282051282	partially reversible	EsophagusMucosa
ENSG00000203785	SPRR2E	0.7095595842437766	0.04039283328348896	2.464869293149265	EsophagusMucosa	1296.52509375	1824.057435897436	1824.057435897436	partially reversible	EsophagusMucosa
ENSG00000204131	NHSL2	-0.2423600527918653	0.001140829983004879	4.624340971163178	EsophagusMucosa	1.670889375	1.44845641025641	1.44845641025641	partially reversible	EsophagusMucosa
ENSG00000204172	AGAP9	0.2333624520212023	0.02782550803044092	3.089614900022093	EsophagusMucosa	10.740296875	11.69177948717949	11.69177948717949	partially reversible	EsophagusMucosa
ENSG00000204186	ZDBF2	0.2084104355360109	0.001103290133486999	4.888162931064737	EsophagusMucosa	1.776828125	2.067560512820513	2.067560512820513	partially reversible	EsophagusMucosa
ENSG00000204237	OXLD1	0.1010037425471685	0.04631683564821259	2.144320376249885	EsophagusMucosa	30.1478125	31.64821538461538	31.64821538461538	partially reversible	EsophagusMucosa
ENSG00000204272	NBDY	0.09648072732268298	0.0225116725074488	3.483046852986712	EsophagusMucosa	24.532625	26.46210256410257	26.46210256410257	partially reversible	EsophagusMucosa
ENSG00000204291	COL15A1	-0.1907857900705889	0.04007339544623654	2.359732858260667	EsophagusMucosa	22.3405375	19.801	19.801	partially reversible	EsophagusMucosa
ENSG00000204311	DFNB59	0.1488449429239331	0.03392695557897845	2.361445835985752	EsophagusMucosa	2.800391875	2.958882051282051	2.958882051282051	partially reversible	EsophagusMucosa
ENSG00000204954	C12orf73	0.1203479707495594	0.009669671450000805	2.781511607156207	EsophagusMucosa	3.27520625	3.521733333333333	3.521733333333333	partially reversible	EsophagusMucosa
ENSG00000205336	ADGRG1	0.09820451089928667	0.04919340464291128	1.968597790299846	EsophagusMucosa	34.7824375	36.3165641025641	36.3165641025641	partially reversible	EsophagusMucosa
ENSG00000205420	KRT6A	0.5623421747901262	3.265743626875377e-4	5.482044164882121	EsophagusMucosa	7962.168125	11101.27641025641	11101.27641025641	partially reversible	EsophagusMucosa
ENSG00000205560	CPT1B	0.3314126132820642	4.492375191549408e-6	7.461337453683591	EsophagusMucosa	26.09071875	31.15070256410256	31.15070256410256	partially reversible	EsophagusMucosa
ENSG00000205664	RP11-706O15.1	0.1413919820894225	0.01345079243235324	1.109748687734617	EsophagusMucosa	5.85338125	6.244728205128205	6.244728205128205	partially reversible	EsophagusMucosa
ENSG00000206384	COL6A6	-0.6239476592675465	0.002865266711386979	4.238924070536062	EsophagusMucosa	0.5329556875	0.3235842051282051	0.3235842051282051	partially reversible	EsophagusMucosa
ENSG00000213088	ACKR1	-0.2398387835236073	0.03175097984695358	2.650565874693096	EsophagusMucosa	57.08191875	51.15455897435898	51.15455897435898	partially reversible	EsophagusMucosa
ENSG00000213722	DDAH2	-0.1435813700789022	0.02013752022285879	2.913277671604805	EsophagusMucosa	47.605125	41.74497435897436	41.74497435897436	partially reversible	EsophagusMucosa
ENSG00000213865	C8orf44	0.1313649715532534	0.04380170899434671	2.295133319363728	EsophagusMucosa	2.494853125	2.678164102564103	2.678164102564103	partially reversible	EsophagusMucosa
ENSG00000213903	LTB4R	0.3195169125552755	2.259802614740222e-4	5.791013006518959	EsophagusMucosa	93.4355	115.3442564102564	115.3442564102564	partially reversible	EsophagusMucosa
ENSG00000213906	LTB4R2	0.1761677149573518	0.02013752022285879	3.102830671009503	EsophagusMucosa	17.91030625	21.14808717948718	21.14808717948718	partially reversible	EsophagusMucosa
ENSG00000214022	REPIN1	0.1348982404706634	0.009669671450000805	3.33282105565252	EsophagusMucosa	39.41175	43.29646153846154	43.29646153846154	partially reversible	EsophagusMucosa
ENSG00000214530	STARD10	0.1377983954974121	0.01326021680728289	2.973593292528891	EsophagusMucosa	37.760875	39.40830769230769	39.40830769230769	partially reversible	EsophagusMucosa
ENSG00000214575	CPEB1	-0.2503471438626265	0.004387693462316634	3.855356956068198	EsophagusMucosa	1.072943125	0.8851751282051282	0.8851751282051282	partially reversible	EsophagusMucosa
ENSG00000214711	CAPN14	-0.5028543956215088	0.004007632801803541	3.871693928314349	EsophagusMucosa	352.67308125	285.2342358974359	285.2342358974359	partially reversible	EsophagusMucosa
ENSG00000214954	LRRC69	0.1851256634946728	0.04310593177620825	2.319109442112257	EsophagusMucosa	0.4930885625	0.5506753846153846	0.5506753846153846	partially reversible	EsophagusMucosa
ENSG00000215014	RP5-832C2.5	0.2385768295025715	0.02531161396961947	2.625875769620639	EsophagusMucosa	0.580155	0.6771810256410257	0.6771810256410257	partially reversible	EsophagusMucosa
ENSG00000215018	COL28A1	0.23842925004426	0.02128625138844909	2.859087631938305	EsophagusMucosa	1.6634125	1.880711282051282	1.880711282051282	partially reversible	EsophagusMucosa
ENSG00000215644	GCGR	0.5815151583858975	9.364054801354656e-4	4.617775410347911	EsophagusMucosa	0.258797125	0.3979428717948718	0.3979428717948718	partially reversible	EsophagusMucosa
ENSG00000216921	AC131097.4	0.4865336107272711	0.00553738702575413	3.79707918580567	EsophagusMucosa	0.687919875	0.8727329743589743	0.8727329743589743	partially reversible	EsophagusMucosa
ENSG00000218357	LINC01644	-0.7840147987101962	0.002865266711386979	4.434214555184621	EsophagusMucosa	1.4050553125	0.9694893846153846	0.9694893846153846	partially reversible	EsophagusMucosa
ENSG00000221870	TMEM257	0.5490921671234651	0.009838344991313029	2.901961538845032	EsophagusMucosa	0.0185470625	0.02834682051282051	0.02834682051282051	partially reversible	EsophagusMucosa
ENSG00000221909	FAM200A	0.1313799025234809	0.04380170899434671	2.345054082099597	EsophagusMucosa	4.39152	4.876351794871795	4.876351794871795	partially reversible	EsophagusMucosa
ENSG00000221944	TIGD1	0.1783959686888043	0.015313822142793	3.011054486016335	EsophagusMucosa	4.710399375	5.30557641025641	5.30557641025641	partially reversible	EsophagusMucosa
ENSG00000223768	LINC00205	0.1660589204559305	0.03189287158358942	3.104834103688995	EsophagusMucosa	3.47820875	3.760725641025641	3.760725641025641	partially reversible	EsophagusMucosa
ENSG00000223784	LINP1	-0.5147368817762599	0.02352716666977214	2.512450590036152	EsophagusMucosa	2.0887754375	1.742255538461538	1.742255538461538	partially reversible	EsophagusMucosa
ENSG00000224307	RP11-344B5.2	-0.4257797003706197	0.01546071034962917	3.296122239033852	EsophagusMucosa	3.816661875	3.244194051282051	3.244194051282051	partially reversible	EsophagusMucosa
ENSG00000225506	CYP4A22-AS1	0.5210554395661238	0.0402664035506567	2.156839081592784	EsophagusMucosa	0.3511289375	0.5439663076923077	0.5439663076923077	partially reversible	EsophagusMucosa
ENSG00000225880	LINC00115	0.1786257702326757	0.03350770769123621	2.060166318766131	EsophagusMucosa	4.27867875	4.509285128205129	4.509285128205129	partially reversible	EsophagusMucosa
ENSG00000225950	NTF4	0.211615415304952	0.03714433670989759	2.518378903001015	EsophagusMucosa	10.95174125	12.42956923076923	12.42956923076923	partially reversible	EsophagusMucosa
ENSG00000226328	NUP50-AS1	0.1623439517173676	0.03846387608423249	1.920819436386796	EsophagusMucosa	10.9337125	11.90917948717949	11.90917948717949	partially reversible	EsophagusMucosa
ENSG00000226808	LINC00840	-0.724091605471527	6.220121640726925e-4	4.743639877843112	EsophagusMucosa	0.209551875	0.1439388205128205	0.1439388205128205	partially reversible	EsophagusMucosa
ENSG00000226887	ERVMER34-1	0.2963016346154854	0.02199931683259669	2.99294540688194	EsophagusMucosa	1.5150429125	1.835077435897436	1.835077435897436	partially reversible	EsophagusMucosa
ENSG00000227036	LINC00511	0.415992644899668	8.9857726042973e-4	4.386336982795471	EsophagusMucosa	4.054685	5.451292307692308	5.451292307692308	partially reversible	EsophagusMucosa
ENSG00000227124	ZNF717	0.1268680912909459	0.02910400884205185	3.170192164397413	EsophagusMucosa	1.88898125	2.082789230769231	2.082789230769231	partially reversible	EsophagusMucosa
ENSG00000228126	FALEC	-0.7965101346813125	8.163659512420296e-5	5.491631867841496	EsophagusMucosa	16.83758375	11.80081743589744	11.80081743589744	partially reversible	EsophagusMucosa
ENSG00000228495	LINC01013	0.5847789971101294	0.03149339085390802	2.396228006452668	EsophagusMucosa	0.06213003125	0.07720382051282051	0.07720382051282051	partially reversible	EsophagusMucosa
ENSG00000229520	LINC00404	0.4785576232063262	0.01713067107006418	2.881982379770315	EsophagusMucosa	0.0907230625	0.1580028717948718	0.1580028717948718	partially reversible	EsophagusMucosa
ENSG00000231081	RP4-760C5.3	0.4558654279756267	0.03602519378287097	2.297872017863078	EsophagusMucosa	0.3223779375	0.391754358974359	0.391754358974359	partially reversible	EsophagusMucosa
ENSG00000231453	LINC01305	0.6777102136638148	0.008472457098202999	3.233779724383286	EsophagusMucosa	0.08262325	0.1115304512820513	0.1115304512820513	partially reversible	EsophagusMucosa
ENSG00000231672	DIRC3	-0.2739430024013195	0.03053363110960042	2.327971218538234	EsophagusMucosa	0.4801459375	0.4135021025641026	0.4135021025641026	partially reversible	EsophagusMucosa
ENSG00000232006	AC005537.2	0.5031575269586058	0.007042159267602304	3.319533960788804	EsophagusMucosa	0.28911075	0.3814785487179487	0.3814785487179487	partially reversible	EsophagusMucosa
ENSG00000232850	PTGES2-AS1	0.300233985174019	0.03845926697409655	3.787202136186576	EsophagusMucosa	0.8389836875	1.044202871794872	1.044202871794872	partially reversible	EsophagusMucosa
ENSG00000233198	RNF224	-0.3975528331220055	0.01008880170919536	2.843145571769711	EsophagusMucosa	6.825814375	5.609121025641025	5.609121025641025	partially reversible	EsophagusMucosa
ENSG00000233610	LINC00462	0.4813512636177384	0.03585889767601392	2.687150382020834	EsophagusMucosa	0.4720115625	0.6423499487179487	0.6423499487179487	partially reversible	EsophagusMucosa
ENSG00000233901	LINC01503	0.2549716080608315	0.02577572243602574	2.593262891938649	EsophagusMucosa	9.17873125	10.6728358974359	10.6728358974359	partially reversible	EsophagusMucosa
ENSG00000234546	LINC01759	0.2335065238123678	0.004448680649328881	3.876087025717394	EsophagusMucosa	1.893478125	2.174686666666667	2.174686666666667	partially reversible	EsophagusMucosa
ENSG00000234571	RP5-998N21.4	-0.6949104989382643	0.015313822142793	2.729596984943935	EsophagusMucosa	0.26197975	0.1785973230769231	0.1785973230769231	partially reversible	EsophagusMucosa
ENSG00000237330	RNF223	-0.3182750650730563	0.02464561839161338	2.454471582619642	EsophagusMucosa	40.5681125	32.93006666666667	32.93006666666667	partially reversible	EsophagusMucosa
ENSG00000237352	LINC01358	-0.551935600798583	0.01380818223758332	2.713419312641595	EsophagusMucosa	0.29828705	0.2239886512820513	0.2239886512820513	partially reversible	EsophagusMucosa
ENSG00000237515	SHISA9	0.5261822150249055	7.191261569351263e-4	4.801907286087252	EsophagusMucosa	0.1288606	0.1663966820512821	0.1663966820512821	partially reversible	EsophagusMucosa
ENSG00000239268	RP11-384F7.2	-0.5200932715937792	0.03621425556456184	2.628642916827674	EsophagusMucosa	0.216871625	0.1478328205128205	0.1478328205128205	partially reversible	EsophagusMucosa
ENSG00000239642	MEIKIN	-0.5049454418656679	0.02328690032796587	3.161664956865433	EsophagusMucosa	0.04537875	0.03006548717948718	0.03006548717948718	partially reversible	EsophagusMucosa
ENSG00000239697	TNFSF12	-0.1104947742869081	0.03513162393921038	2.521970835885419	EsophagusMucosa	23.43721875	21.05245128205128	21.05245128205128	partially reversible	EsophagusMucosa
ENSG00000240583	AQP1	-0.2158425787246186	0.01773836618896272	2.848919581675196	EsophagusMucosa	145.4224375	123.964517948718	123.964517948718	partially reversible	EsophagusMucosa
ENSG00000240771	ARHGEF25	-0.1545134527740532	0.032252932126350053	2.803191373225507	EsophagusMucosa	20.41344375	18.19352307692308	18.19352307692308	partially reversible	EsophagusMucosa
ENSG00000241794	SPRR2A	0.554043166352329	0.008610402922217793	3.444036965056232	EsophagusMucosa	3259.31675	4404.328205128205	4404.328205128205	partially reversible	EsophagusMucosa
ENSG00000241839	PLEKHO2	-0.14844150558671	0.02987245474674635	2.722849970754148	EsophagusMucosa	18.993375	17.15632307692308	17.15632307692308	partially reversible	EsophagusMucosa
ENSG00000242550	SERPINB10	-0.5235721383684692	0.01251267294478746	3.142849491435025	EsophagusMucosa	0.599924	0.4742835897435898	0.4742835897435898	partially reversible	EsophagusMucosa
ENSG00000242732	RGAG4	-0.1658325325933676	0.02513001053690499	2.741343693673352	EsophagusMucosa	3.70828875	3.370491282051282	3.370491282051282	partially reversible	EsophagusMucosa
ENSG00000243284	VSIG8	0.5021985289197253	0.01244020823153828	3.138512421290245	EsophagusMucosa	5.311230625	7.87662	7.87662	partially reversible	EsophagusMucosa
ENSG00000243649	CFB	0.301682153630592	0.04719349494749667	2.268219481106506	EsophagusMucosa	25.5431875	36.6846	36.6846	partially reversible	EsophagusMucosa
ENSG00000244094	SPRR2F	1.369841891323432	0.007370575083536952	3.4967719364566072	EsophagusMucosa	220.115249375	427.4671328205128	427.4671328205128	partially reversible	EsophagusMucosa
ENSG00000244476	ERVFRD-1	-0.7151243009001984	1.399118212555012e-5	7.25980285343789	EsophagusMucosa	0.39429975	0.2813282564102564	0.2813282564102564	partially reversible	EsophagusMucosa
ENSG00000246067	RAB30-AS1	0.1786068682225324	0.007189902949371442	3.381981458954739	EsophagusMucosa	3.109759375	3.469338461538462	3.469338461538462	partially reversible	EsophagusMucosa
ENSG00000249859	PVT1	0.1249146264255788	0.04651755874127944	2.349488241409082	EsophagusMucosa	4.53578125	4.800410256410257	4.800410256410257	partially reversible	EsophagusMucosa
ENSG00000251432	RP11-420A23.1	0.2818971025258752	0.002268991190676683	4.530971894909611	EsophagusMucosa	2.72559375	2.957457948717949	2.957457948717949	partially reversible	EsophagusMucosa
ENSG00000253230	LINC00599	1.178060162913416	1.412951009987814e-6	8.203753580192181	EsophagusMucosa	0.111357625	0.2006163025641026	0.2006163025641026	partially reversible	EsophagusMucosa
ENSG00000253304	TMEM200B	-0.1909407204544978	0.02492453212627261	2.708646432828143	EsophagusMucosa	6.04735	5.315594871794872	5.315594871794872	partially reversible	EsophagusMucosa
ENSG00000255346	NOX5	-0.4137915971961701	0.008472457098202999	3.718741154651251	EsophagusMucosa	0.6083181875	0.4238253846153846	0.4238253846153846	partially reversible	EsophagusMucosa
ENSG00000255587	RAB44	-0.2369315859537734	0.03115687168530495	2.691764869125249	EsophagusMucosa	1.084075625	0.909328717948718	0.909328717948718	partially reversible	EsophagusMucosa
ENSG00000255874	LINC00346	0.3248801737216591	0.005434497163797014	3.853991051023903	EsophagusMucosa	0.5110451875	0.6005917948717949	0.6005917948717949	partially reversible	EsophagusMucosa
ENSG00000256540	RP11-598F7.6	-0.4727912639878856	0.03627706740168366	2.826353209637964	EsophagusMucosa	0.2817864375	0.2277286666666667	0.2277286666666667	partially reversible	EsophagusMucosa
ENSG00000257084	U47924.27	0.2181497662179909	0.0222273765769312	3.529005457541909	EsophagusMucosa	9.8700125	11.19355897435898	11.19355897435898	partially reversible	EsophagusMucosa
ENSG00000258754	LINC01579	-0.5233927026001902	0.02362273277991142	2.706072278233942	EsophagusMucosa	0.04599535625	0.03186517435897436	0.03186517435897436	partially reversible	EsophagusMucosa
ENSG00000259070	LINC00639	-0.5266895578250413	0.003778810406141609	4.277315539656033	EsophagusMucosa	0.179453825	0.1235704	0.1235704	partially reversible	EsophagusMucosa
ENSG00000259321	RP11-468E2.5	0.1773024790946685	0.04039283328348896	2.628156118649464	EsophagusMucosa	2.950036875	3.231606666666667	3.231606666666667	partially reversible	EsophagusMucosa
ENSG00000260027	HOXB7	0.4582943284581971	0.03109737263150221	2.444456585610488	EsophagusMucosa	0.464324375	0.6936993846153846	0.6936993846153846	partially reversible	EsophagusMucosa
ENSG00000260877	RP11-211G23.2	-0.4932833089133637	0.01343269091791757	4.49617164441707	EsophagusMucosa	4.819515	3.229208512820513	3.229208512820513	partially reversible	EsophagusMucosa
ENSG00000261159	RP11-723O4.9	0.3670282208048962	0.009175326205673703	3.578058577358294	EsophagusMucosa	1.686800625	2.013668717948718	2.013668717948718	partially reversible	EsophagusMucosa
ENSG00000262179	RP1-302G2.5	-0.5530603187461158	0.0194863478459243	2.930211412946213	EsophagusMucosa	0.28598275	0.2335040512820513	0.2335040512820513	partially reversible	EsophagusMucosa
ENSG00000262874	C19orf84	-0.5926577763488042	0.007915259722692596	4.081077996611577	EsophagusMucosa	0.07650631249999999	0.05601517948717949	0.05601517948717949	partially reversible	EsophagusMucosa
ENSG00000264522	OTUD7B	-0.08807880361528488	0.02909129965043465	2.637658950295394	EsophagusMucosa	7.0305875	6.577466666666667	6.577466666666667	partially reversible	EsophagusMucosa
ENSG00000264727	RP11-680C21.1	0.535288845256529	0.007189902949371442	3.608756737677154	EsophagusMucosa	0.646221375	0.8957463076923077	0.8957463076923077	partially reversible	EsophagusMucosa
ENSG00000265241	RBM8A	-0.06659824599828874	0.03590141432103914	2.104322386272551	EsophagusMucosa	43.8320625	42.61097435897436	42.61097435897436	partially reversible	EsophagusMucosa
ENSG00000266714	MYO15B	-0.1179110315615896	0.04572553447358193	2.325649484411835	EsophagusMucosa	20.5093125	18.37397948717949	18.37397948717949	partially reversible	EsophagusMucosa
ENSG00000267457	RP5-837J1.4	0.4574002722334232	0.02464561839161338	2.312511401752549	EsophagusMucosa	0.5652686875	0.5255277948717949	0.5255277948717949	partially reversible	EsophagusMucosa
ENSG00000267505	CTC-296K1.3	-0.4502446442336789	0.04334142880767692	2.501155873189865	EsophagusMucosa	1.37665325	1.196869487179487	1.196869487179487	partially reversible	EsophagusMucosa
ENSG00000267710	AC006116.20	0.2720072274364519	0.01343269091791757	3.503906456936495	EsophagusMucosa	1.182340625	1.418454871794872	1.418454871794872	partially reversible	EsophagusMucosa
ENSG00000268573	RP11-158H5.7	0.1799149513639618	0.04574272477757713	2.22642810169665	EsophagusMucosa	1.0061115625	1.131993846153846	1.131993846153846	partially reversible	EsophagusMucosa
ENSG00000268628	RP1-122P22.4	-0.4884165667994683	0.01695446946221351	3.768521235711578	EsophagusMucosa	12.920648125	9.508808717948718	9.508808717948718	partially reversible	EsophagusMucosa
ENSG00000268654	MIMT1	-0.4655465208763312	0.02061269324446095	2.598918855656106	EsophagusMucosa	0.030449875	0.01624466666666667	0.01624466666666667	partially reversible	EsophagusMucosa
ENSG00000269699	ZIM2	-0.5300339658339028	0.02818939980102956	2.462217923031368	EsophagusMucosa	0.0659343125	0.0390414358974359	0.0390414358974359	partially reversible	EsophagusMucosa
ENSG00000271830	RP11-1C8.7	0.4735908436512954	0.04737168828666958	2.347045996288594	EsophagusMucosa	0.1651784375	0.2384924615384615	0.2384924615384615	partially reversible	EsophagusMucosa
ENSG00000272144	CTD-2035E11.5	0.2810388452582379	0.03101495657118949	3.015714797163215	EsophagusMucosa	0.9592846875	1.001967538461539	1.001967538461539	partially reversible	EsophagusMucosa
ENSG00000272205	RP11-277B15.3	0.3289428438592936	0.01967929178651802	3.727700704077662	EsophagusMucosa	1.5096923125	1.747286717948718	1.747286717948718	partially reversible	EsophagusMucosa
ENSG00000272335	RP11-53O19.3	0.1264345843991311	0.01924761006555319	3.152784992422937	EsophagusMucosa	6.35205625	6.882276923076923	6.882276923076923	partially reversible	EsophagusMucosa
ENSG00000272549	RP11-351J23.2	-0.6739571398428797	0.01523216293916782	2.519477804787214	EsophagusMucosa	4.98973345625	3.787534512820513	3.787534512820513	partially reversible	EsophagusMucosa
ENSG00000273036	FAM95C	0.2320723433309635	0.03189287158358942	2.676377427961222	EsophagusMucosa	3.53122125	3.772427179487179	3.772427179487179	partially reversible	EsophagusMucosa
ENSG00000273142	RP11-458F8.4	0.1448276329275305	0.03335454081748276	2.552924851873088	EsophagusMucosa	11.69791875	12.69951282051282	12.69951282051282	partially reversible	EsophagusMucosa
ENSG00000273203	AC006946.16	0.2886326456535475	0.007890750983865007	3.761183275644592	EsophagusMucosa	1.0548493125	1.244877897435897	1.244877897435897	partially reversible	EsophagusMucosa
ENSG00000273329	RP11-448A19.1	0.1507391604463795	0.03122708542126893	2.709845202226615	EsophagusMucosa	0.934810625	1.037203076923077	1.037203076923077	partially reversible	EsophagusMucosa
ENSG00000273424	CTA-223H9.9	0.4012342358506343	0.02812719573198477	2.524993125325516	EsophagusMucosa	0.826355	0.9294970256410257	0.9294970256410257	partially reversible	EsophagusMucosa
ENSG00000273442	AC006946.17	0.3738424718753989	0.03670724863223254	2.939319438320722	EsophagusMucosa	0.735604875	0.8383541538461539	0.8383541538461539	partially reversible	EsophagusMucosa
ENSG00000273576	RP11-390P24.1	0.1446653052916693	0.01851809983999252	3.145531548151369	EsophagusMucosa	13.55346875	14.40403076923077	14.40403076923077	partially reversible	EsophagusMucosa
ENSG00000274286	ADRA2B	-0.3185378840636418	0.008472457098202999	3.632409364687522	EsophagusMucosa	1.392239375	1.035876153846154	1.035876153846154	partially reversible	EsophagusMucosa
ENSG00000274712	RP11-147L13.15	0.1665958630821867	0.01469806878966801	3.365968473596763	EsophagusMucosa	3.347233125	3.720784615384615	3.720784615384615	partially reversible	EsophagusMucosa
ENSG00000274925	CTD-2547G23.4	0.1846540482891613	0.04331369095552534	2.603578949993703	EsophagusMucosa	3.287315	3.67836717948718	3.67836717948718	partially reversible	EsophagusMucosa
ENSG00000275484	CTC-1337H24.4	0.2669009845465296	0.02672154210154729	2.22996871926361	EsophagusMucosa	2.173800625	2.32654358974359	2.32654358974359	partially reversible	EsophagusMucosa
ENSG00000275874	PICSAR	0.6326014459814935	0.01251267294478746	3.29395538004978	EsophagusMucosa	0.2451966875	0.3369325128205128	0.3369325128205128	partially reversible	EsophagusMucosa
ENSG00000276409	CCL14	-0.2838405239613666	0.01090925825584019	2.985304215245544	EsophagusMucosa	15.42271875	13.54658666666667	13.54658666666667	partially reversible	EsophagusMucosa
ENSG00000276644	DACH1	-0.28430615487588	0.001215146514398652	4.578855780410487	EsophagusMucosa	0.908656875	0.7283204615384615	0.7283204615384615	partially reversible	EsophagusMucosa
ENSG00000277363	SRCIN1	0.2596775447144962	0.008937553490476577	3.367049544756056	EsophagusMucosa	1.27197	1.464710769230769	1.464710769230769	partially reversible	EsophagusMucosa
ENSG00000278192	RP5-1056H1.2	0.2699063759985958	0.008736979758931895	3.530473609146365	EsophagusMucosa	2.04988125	2.385805128205128	2.385805128205128	partially reversible	EsophagusMucosa
ENSG00000278238	RP11-245D16.4	0.2743632651402775	0.03071561908618672	2.81194162938287	EsophagusMucosa	2.188531875	2.504322051282051	2.504322051282051	partially reversible	EsophagusMucosa
ENSG00000278535	DHRS11	-0.1352655349800651	0.01844440436974121	3.780519134480123	EsophagusMucosa	14.89719375	13.81472307692308	13.81472307692308	partially reversible	EsophagusMucosa
ENSG00000280670	CCDC163	0.3229712745595543	0.04740889229584127	1.943588080882294	EsophagusMucosa	1.883541875	2.250539487179487	2.250539487179487	partially reversible	EsophagusMucosa
ENSG00000280798	LINC00294	0.1479413935717959	0.007015573645018073	3.801191157904724	EsophagusMucosa	8.44689375	9.09356923076923	9.09356923076923	partially reversible	EsophagusMucosa
ENSG00000281912	LINC01144	0.2200310570895153	0.01523216293916782	3.247760918004273	EsophagusMucosa	1.156771875	1.304013333333333	1.304013333333333	partially reversible	EsophagusMucosa
ENSG00000283317	RP11-122G18.11	0.4200340075364318	0.005059130807059143	5.118029887177878	EsophagusMucosa	0.716524625	0.8774786666666666	0.8774786666666666	partially reversible	EsophagusMucosa
ENSG00000283632	EXOC3L2	0.2260002881125101	0.03845926697409655	3.004755902285309	EsophagusMucosa	3.193015625	3.534795897435898	3.534795897435898	partially reversible	EsophagusMucosa
ENSG00000005471	ABCB4	0.2867626889930443	0.03694260746553117	2.995378081765153	EsophagusMuscularis	0.7637331081081081	0.8696041450777202	0.8696041450777202	partially reversible	EsophagusMuscularis
ENSG00000033122	LRRC7	0.5705597340099096	7.007853888219239e-11	12.76536749340708	EsophagusMuscularis	0.4092790540540541	0.5518530051813472	0.5518530051813472	partially reversible	EsophagusMuscularis
ENSG00000035720	STAP1	0.6290220732368584	0.002619747676187833	4.156775208088293	EsophagusMuscularis	0.6154653378378379	0.8961047668393782	0.8961047668393782	partially reversible	EsophagusMuscularis
ENSG00000041353	RAB27B	0.5310157314671569	0.005200472288550151	3.952910699992293	EsophagusMuscularis	0.6977925675675676	1.0304103626943	1.0304103626943	partially reversible	EsophagusMuscularis
ENSG00000050767	COL23A1	0.3919046218480836	9.388823584020766e-4	7.243707705686939	EsophagusMuscularis	2.722222972972973	3.403031606217616	3.403031606217616	reversible	EsophagusMuscularis
ENSG00000053747	LAMA3	-0.2121330287077163	0.01077238183751247	4.231610640289288	EsophagusMuscularis	6.901797297297297	6.058243523316063	6.058243523316063	partially reversible	EsophagusMuscularis
ENSG00000063438	AHRR	1.573909032676635	1.024491892842402e-24	26.38597036662276	EsophagusMuscularis	0.630381081081081	1.97959378238342	1.97959378238342	reversible	EsophagusMuscularis
ENSG00000066230	SLC9A3	0.495048181118052	0.002155653652899885	5.119321187273161	EsophagusMuscularis	1.345286689189189	2.009261139896373	2.009261139896373	partially reversible	EsophagusMuscularis
ENSG00000069188	SDK2	-0.3182197409389967	0.004815358775675268	4.896401561617505	EsophagusMuscularis	0.7410297297297297	0.5719548186528497	0.5719548186528497	partially reversible	EsophagusMuscularis
ENSG00000091129	NRCAM	0.3452027587613967	0.009021732102679052	4.23426212275773	EsophagusMuscularis	1.440973648648649	1.818256994818653	1.818256994818653	partially reversible	EsophagusMuscularis
ENSG00000091181	IL5RA	0.5994464360968875	0.01404336719992246	3.526361744113856	EsophagusMuscularis	0.1542775	0.198480207253886	0.198480207253886	partially reversible	EsophagusMuscularis
ENSG00000092009	CMA1	0.8819660247436303	0.01395150798157799	3.55674957496481	EsophagusMuscularis	7.648223243243243	12.51038	12.51038	partially reversible	EsophagusMuscularis
ENSG00000092445	TYRO3	0.1992437712071568	0.002619747676187833	5.612255954636301	EsophagusMuscularis	3.013398648648649	3.445454404145078	3.445454404145078	partially reversible	EsophagusMuscularis
ENSG00000095917	TPSD1	0.889234189699729	0.01991662832278777	3.445866931580496	EsophagusMuscularis	16.79606756756757	27.1522103626943	27.1522103626943	partially reversible	EsophagusMuscularis
ENSG00000100314	CABP7	-0.5388391440634561	0.04627537273976229	2.914589443712774	EsophagusMuscularis	1.752291891891892	1.134952538860104	1.134952538860104	partially reversible	EsophagusMuscularis
ENSG00000100346	CACNA1I	-0.7201954882930647	3.874290055741013e-5	8.136290527606839	EsophagusMuscularis	0.2876883783783784	0.1786305699481865	0.1786305699481865	partially reversible	EsophagusMuscularis
ENSG00000100678	SLC8A3	0.4872156163183654	0.03143470494167355	2.915868837116847	EsophagusMuscularis	0.4177340540540541	0.5349176165803109	0.5349176165803109	partially reversible	EsophagusMuscularis
ENSG00000104723	TUSC3	-0.1589736123604576	0.03464305144086479	3.27556556683353	EsophagusMuscularis	11.88506756756757	10.55241968911917	10.55241968911917	partially reversible	EsophagusMuscularis
ENSG00000105767	CADM4	0.1617639207235432	0.04352515983173873	4.754745384139258	EsophagusMuscularis	54.72635135135135	60.84943005181347	60.84943005181347	partially reversible	EsophagusMuscularis
ENSG00000106236	NPTX2	0.4241442240001371	0.02582154486630639	4.469698988330449	EsophagusMuscularis	26.12967567567567	35.87552331606218	35.87552331606218	partially reversible	EsophagusMuscularis
ENSG00000106992	AK1	0.1127921784544513	0.02924778981292782	3.449418773454726	EsophagusMuscularis	49.1170945945946	52.98300518134715	52.98300518134715	partially reversible	EsophagusMuscularis
ENSG00000110786	PTPN5	-0.4280960372821337	0.03855845323456729	3.942906836020152	EsophagusMuscularis	2.267952702702703	1.877670466321244	1.877670466321244	partially reversible	EsophagusMuscularis
ENSG00000110900	TSPAN11	0.2728006279854451	0.04714606852090953	3.561952651060881	EsophagusMuscularis	11.13925	12.44815544041451	12.44815544041451	partially reversible	EsophagusMuscularis
ENSG00000115107	STEAP3	-0.2322185842059423	0.04051499733300216	3.707115020361695	EsophagusMuscularis	5.376587837837838	4.81261658031088	4.81261658031088	partially reversible	EsophagusMuscularis
ENSG00000118513	MYB	0.733644069966973	4.398377562084385e-4	4.985951112905616	EsophagusMuscularis	0.2892149864864865	0.4299563730569948	0.4299563730569948	partially reversible	EsophagusMuscularis
ENSG00000119121	TRPM6	-0.2642931293769047	0.02823237449204473	4.998389698660675	EsophagusMuscularis	0.5053445945945946	0.4102648186528497	0.4102648186528497	partially reversible	EsophagusMuscularis
ENSG00000121316	PLBD1	-0.1988490400043453	0.01828890968063437	3.947485530517062	EsophagusMuscularis	13.6722027027027	11.54321761658031	11.54321761658031	partially reversible	EsophagusMuscularis
ENSG00000121690	DEPDC7	0.2461702852963472	0.00373135528548471	6.449298446201694	EsophagusMuscularis	3.578148648648649	4.127911917098445	4.127911917098445	partially reversible	EsophagusMuscularis
ENSG00000125675	GRIA3	0.6780256628021608	2.616464571121125e-11	13.85136042328315	EsophagusMuscularis	0.4352767567567568	0.6248875647668394	0.6248875647668394	reversible	EsophagusMuscularis
ENSG00000125851	PCSK2	0.4110093972713181	0.01404336719992246	3.822518309210487	EsophagusMuscularis	7.145097297297298	7.505674093264249	7.505674093264249	partially reversible	EsophagusMuscularis
ENSG00000126266	FFAR1	0.7121093133822637	0.01763382348610868	3.60595777195136	EsophagusMuscularis	0.06266493243243243	0.08729772020725389	0.08729772020725389	partially reversible	EsophagusMuscularis
ENSG00000127074	RGS13	0.7002681657736074	0.002155653652899885	4.859133907053144	EsophagusMuscularis	0.7099547297297297	1.064612538860104	1.064612538860104	partially reversible	EsophagusMuscularis
ENSG00000128849	CGNL1	-0.2183854671698012	0.04643027522969919	3.259554620412307	EsophagusMuscularis	11.25920945945946	9.593124352331607	9.593124352331607	partially reversible	EsophagusMuscularis
ENSG00000131771	PPP1R1B	-0.5359577478114154	0.005755024813215315	5.260355245431965	EsophagusMuscularis	13.91330472972973	9.774827461139896	9.774827461139896	partially reversible	EsophagusMuscularis
ENSG00000135409	AMHR2	0.6458307542197027	0.01801113294546046	3.28007268862692	EsophagusMuscularis	0.3223868243243243	0.4213650259067357	0.4213650259067357	partially reversible	EsophagusMuscularis
ENSG00000136895	GARNL3	-0.2249913895019716	0.02937231695076561	3.650680055196454	EsophagusMuscularis	5.790425675675675	4.953119170984456	4.953119170984456	partially reversible	EsophagusMuscularis
ENSG00000137203	TFAP2A	0.2531543098970985	0.007357889345180322	4.015511721872311	EsophagusMuscularis	0.9381	1.075341450777202	1.075341450777202	partially reversible	EsophagusMuscularis
ENSG00000137726	FXYD6	-0.1976431554978877	0.007357889345180322	5.509953530763832	EsophagusMuscularis	60.00371621621622	51.0099481865285	51.0099481865285	partially reversible	EsophagusMuscularis
ENSG00000138395	CDK15	0.4630441716464005	0.02451459085106813	3.010439085583745	EsophagusMuscularis	0.7851489864864865	1.038579222797927	1.038579222797927	partially reversible	EsophagusMuscularis
ENSG00000139200	PIANP	0.295022957515729	0.01271197106154763	5.144307596771045	EsophagusMuscularis	4.39842972972973	5.417968911917098	5.417968911917098	partially reversible	EsophagusMuscularis
ENSG00000139364	TMEM132B	0.509229837932525	0.006965366162493218	5.199560936917271	EsophagusMuscularis	1.285591756756757	1.812701554404145	1.812701554404145	partially reversible	EsophagusMuscularis
ENSG00000140465	CYP1A1	3.111323421581945	2.93572294492498e-25	25.83436340237613	EsophagusMuscularis	0.7718225878378379	4.842884455958549	4.842884455958549	reversible	EsophagusMuscularis
ENSG00000143851	PTPN7	0.3092664654295983	0.03212396900104825	2.958585034956748	EsophagusMuscularis	1.062936486486487	1.273825906735751	1.273825906735751	partially reversible	EsophagusMuscularis
ENSG00000145794	MEGF10	0.3923210898758592	1.160091496349643e-4	6.581124720073935	EsophagusMuscularis	0.5656795270270271	0.6754140414507772	0.6754140414507772	partially reversible	EsophagusMuscularis
ENSG00000148219	ASTN2	-0.272896246096483	0.01053861382045381	3.843067897170651	EsophagusMuscularis	3.996164864864865	2.943735751295337	2.943735751295337	partially reversible	EsophagusMuscularis
ENSG00000148848	ADAM12	0.4154285725435352	0.01404336719992246	4.114412161963276	EsophagusMuscularis	0.2924750675675676	0.3643723834196891	0.3643723834196891	partially reversible	EsophagusMuscularis
ENSG00000150551	LYPD1	0.6117826974714281	7.520417233960355e-4	6.013731552634204	EsophagusMuscularis	1.006788243243243	1.403048652849741	1.403048652849741	partially reversible	EsophagusMuscularis
ENSG00000152926	ZNF117	-0.2057380964690263	0.01113318668648015	3.528114698313677	EsophagusMuscularis	10.35027702702703	9.317378238341968	9.317378238341968	partially reversible	EsophagusMuscularis
ENSG00000154065	ANKRD29	-0.2247974162744479	0.001256672769507603	5.99499301227212	EsophagusMuscularis	11.48224324324324	9.75037305699482	9.75037305699482	partially reversible	EsophagusMuscularis
ENSG00000154165	GPR15	1.598541552960721	1.1156650643497e-14	16.80525998045305	EsophagusMuscularis	0.0320604054054054	0.1696511917098446	0.1696511917098446	reversible	EsophagusMuscularis
ENSG00000154269	ENPP3	0.3618584821144033	0.004570355571087788	5.217259768752934	EsophagusMuscularis	0.7005304054054055	0.8224319170984455	0.8224319170984455	partially reversible	EsophagusMuscularis
ENSG00000154493	C10orf90	1.92585989866168	3.229160661656716e-21	22.72621305100464	EsophagusMuscularis	0.03041233783783784	0.1068174507772021	0.1068174507772021	reversible	EsophagusMuscularis
ENSG00000161649	CD300LG	-0.5299238723240095	0.03212396900104825	4.019957551091847	EsophagusMuscularis	4.684745945945946	3.753403316062176	3.753403316062176	partially reversible	EsophagusMuscularis
ENSG00000162494	LRRC38	0.7360377349966098	0.01404336719992246	4.053840562136426	EsophagusMuscularis	0.1972132432432432	0.3397375129533678	0.3397375129533678	partially reversible	EsophagusMuscularis
ENSG00000163285	GABRG1	-0.9805250539895458	5.29775276583397e-4	6.181910044633755	EsophagusMuscularis	0.07106336486486486	0.03583160103626943	0.03583160103626943	partially reversible	EsophagusMuscularis
ENSG00000163485	ADORA1	0.5282326800358972	0.002155653652899885	4.881717057117331	EsophagusMuscularis	0.7420797972972973	0.9580814507772021	0.9580814507772021	partially reversible	EsophagusMuscularis
ENSG00000164035	EMCN	-0.2680750047603615	0.01547588690650732	4.580427225555427	EsophagusMuscularis	12.4257972972973	10.14020207253886	10.14020207253886	partially reversible	EsophagusMuscularis
ENSG00000164318	EGFLAM	-0.1685645475385538	0.04207289212647124	3.980055587206611	EsophagusMuscularis	9.280547297297296	8.154259067357513	8.154259067357513	partially reversible	EsophagusMuscularis
ENSG00000164406	LEAP2	0.1961294029083713	0.04469202635985285	2.980357251596423	EsophagusMuscularis	2.67835472972973	3.043689637305699	3.043689637305699	partially reversible	EsophagusMuscularis
ENSG00000164778	EN2	0.6651032740907832	0.006713102871680525	4.677703979467973	EsophagusMuscularis	0.1040036486486487	0.1416887564766839	0.1416887564766839	partially reversible	EsophagusMuscularis
ENSG00000164796	CSMD3	-0.8638188379729635	0.005209942511483645	4.70459730567064	EsophagusMuscularis	0.05385522297297297	0.02543293264248705	0.02543293264248705	partially reversible	EsophagusMuscularis
ENSG00000165443	PHYHIPL	-0.4268801061799146	0.004770735546710549	6.310028706259557	EsophagusMuscularis	2.381391216216216	1.562864248704663	1.562864248704663	reversible	EsophagusMuscularis
ENSG00000166689	PLEKHA7	-0.1767459551293065	0.00495234483491138	4.945482503548274	EsophagusMuscularis	5.474695945945946	5.094088082901554	5.094088082901554	partially reversible	EsophagusMuscularis
ENSG00000166963	MAP1A	-0.1823079761200772	0.02111514454940411	4.523157233634138	EsophagusMuscularis	23.6830945945946	20.96040414507772	20.96040414507772	partially reversible	EsophagusMuscularis
ENSG00000167874	TMEM88	-0.2641198473752768	0.002155653652899885	5.387791090187488	EsophagusMuscularis	35.83465540540541	29.60469430051813	29.60469430051813	partially reversible	EsophagusMuscularis
ENSG00000169224	GCSAML	0.657107918516737	0.002619747676187833	4.110988837051258	EsophagusMuscularis	0.7923497972972973	1.17573103626943	1.17573103626943	partially reversible	EsophagusMuscularis
ENSG00000169862	CTNND2	-0.2802569680976464	0.01831011763594502	3.976878677675601	EsophagusMuscularis	1.303170945945946	1.044284974093264	1.044284974093264	partially reversible	EsophagusMuscularis
ENSG00000170891	CYTL1	0.3632478634094069	0.02239684613869018	3.881174727723714	EsophagusMuscularis	5.402905405405406	6.672773056994819	6.672773056994819	partially reversible	EsophagusMuscularis
ENSG00000171819	ANGPTL7	-0.4480909661505013	0.03213357455220103	3.855380803566909	EsophagusMuscularis	25.74441486486486	20.80460103626943	20.80460103626943	partially reversible	EsophagusMuscularis
ENSG00000171877	FRMD5	0.3691431410059518	3.652778060549167e-4	6.079118706157954	EsophagusMuscularis	0.9938439189189189	1.199862176165803	1.199862176165803	partially reversible	EsophagusMuscularis
ENSG00000172236	TPSAB1	0.5522354451945488	0.04361848831821538	2.661131604659023	EsophagusMuscularis	89.9323918918919	112.1272279792746	112.1272279792746	partially reversible	EsophagusMuscularis
ENSG00000175857	GAPT	0.517466543799416	0.004364867207602634	4.18681150155533	EsophagusMuscularis	0.5293433783783784	0.7013624870466322	0.7013624870466322	partially reversible	EsophagusMuscularis
ENSG00000175899	A2M	-0.1925895409052389	0.04643027522969919	2.895812928195089	EsophagusMuscularis	576.5398648648649	490.4455958549223	490.4455958549223	partially reversible	EsophagusMuscularis
ENSG00000178718	RPP25	0.316327624287694	1.964380488360201e-4	6.103415847272673	EsophagusMuscularis	4.833770270270271	6.000160621761658	6.000160621761658	partially reversible	EsophagusMuscularis
ENSG00000178882	RFLNA	0.412549136980173	3.61583408736794e-4	6.622766468118726	EsophagusMuscularis	1.332785743243243	1.677448186528497	1.677448186528497	partially reversible	EsophagusMuscularis
ENSG00000179542	SLITRK4	-0.4093131345298417	0.01036266518508686	4.16951960222892	EsophagusMuscularis	0.3655172297297297	0.246689481865285	0.246689481865285	partially reversible	EsophagusMuscularis
ENSG00000182957	SPATA13	0.1735828708323134	0.03434882628343468	3.578001894397156	EsophagusMuscularis	6.923148648648649	7.916450777202073	7.916450777202073	partially reversible	EsophagusMuscularis
ENSG00000183780	SLC35F3	1.126719826314458	8.66998398632252e-9	12.37619688737237	EsophagusMuscularis	0.101755472972973	0.2152233160621762	0.2152233160621762	reversible	EsophagusMuscularis
ENSG00000184564	SLITRK6	0.371746958942659	0.04268931901607591	3.080640184905772	EsophagusMuscularis	3.179035608108108	3.815288082901554	3.815288082901554	partially reversible	EsophagusMuscularis
ENSG00000185010	F8	-0.2530959253300862	0.02239684613869018	4.34339167867086	EsophagusMuscularis	11.05027027027027	9.285310880829016	9.285310880829016	partially reversible	EsophagusMuscularis
ENSG00000185985	SLITRK2	0.3734799057690607	1.672324819004714e-4	7.785541753634706	EsophagusMuscularis	1.250352702702703	1.595145595854922	1.595145595854922	partially reversible	EsophagusMuscularis
ENSG00000186197	EDARADD	0.523303805619529	0.02823237449204473	3.327545784372295	EsophagusMuscularis	0.1609337162162162	0.2009734196891192	0.2009734196891192	partially reversible	EsophagusMuscularis
ENSG00000186867	QRFPR	-0.7928057333889477	0.02937231695076561	3.738561963190433	EsophagusMuscularis	0.1337469594594595	0.06290512953367876	0.06290512953367876	partially reversible	EsophagusMuscularis
ENSG00000187017	ESPN	0.7164984621379006	1.706767839732463e-7	9.986096828860958	EsophagusMuscularis	0.2189861486486487	0.3943082383419689	0.3943082383419689	partially reversible	EsophagusMuscularis
ENSG00000188848	BEND4	-0.4239887780724427	0.04643027522969919	4.205560853112112	EsophagusMuscularis	0.09733985135135136	0.07369489119170984	0.07369489119170984	partially reversible	EsophagusMuscularis
ENSG00000189045	ANKDD1B	0.3840023095762151	0.003565131230931836	5.20525163032598	EsophagusMuscularis	0.5099572972972973	0.6553831088082902	0.6553831088082902	partially reversible	EsophagusMuscularis
ENSG00000196353	CPNE4	-0.5990064485647189	0.02458505887789017	4.985792911862655	EsophagusMuscularis	0.1537431756756757	0.09104656476683938	0.09104656476683938	partially reversible	EsophagusMuscularis
ENSG00000197253	TPSB2	0.774594904086434	0.002155653652899885	4.755666938845451	EsophagusMuscularis	64.3145195945946	94.96697409326424	94.96697409326424	partially reversible	EsophagusMuscularis
ENSG00000197977	ELOVL2	-0.3822398326004146	2.879006314960429e-4	6.542127677013069	EsophagusMuscularis	1.124587162162162	0.8407378238341969	0.8407378238341969	partially reversible	EsophagusMuscularis
ENSG00000204442	FAM155A	-0.3991098912255087	9.686815691726607e-4	6.826967686810363	EsophagusMuscularis	0.2994225	0.21586	0.21586	partially reversible	EsophagusMuscularis
ENSG00000221870	TMEM257	0.5512496118831246	0.02924778981292782	3.650435028306457	EsophagusMuscularis	0.1537541891891892	0.2076427461139896	0.2076427461139896	partially reversible	EsophagusMuscularis
ENSG00000226808	LINC00840	-0.4466486175197471	0.02937080723228746	3.429216013017085	EsophagusMuscularis	0.5317497972972973	0.432879585492228	0.432879585492228	partially reversible	EsophagusMuscularis
ENSG00000227036	LINC00511	0.667471612368804	1.658359608651051e-11	15.89453198647158	EsophagusMuscularis	0.3590787162162162	0.5324365284974093	0.5324365284974093	reversible	EsophagusMuscularis
ENSG00000229274	XXbac-BPG13B8.10	0.7398690849274191	0.02424936234328969	2.815631154784701	EsophagusMuscularis	1.994950810810811	2.534631865284974	2.534631865284974	partially reversible	EsophagusMuscularis
ENSG00000254401	RP11-179A10.1	0.4584441092515597	0.04459780475966592	3.065452373684229	EsophagusMuscularis	0.8648927027027027	1.12837585492228	1.12837585492228	partially reversible	EsophagusMuscularis
ENSG00000255587	RAB44	0.5220409760587065	0.029943705916513928	2.596977868550064	EsophagusMuscularis	1.617372297297297	1.962763212435233	1.962763212435233	partially reversible	EsophagusMuscularis
ENSG00000259070	LINC00639	-0.5609189535027705	5.570431549744078e-6	9.192074649896504	EsophagusMuscularis	0.5806983108108108	0.4265716580310881	0.4265716580310881	partially reversible	EsophagusMuscularis
ENSG00000263961	C1orf186	0.5922732206065384	0.01496011402688506	3.16787031714372	EsophagusMuscularis	2.91295195945946	3.814753005181347	3.814753005181347	partially reversible	EsophagusMuscularis
ENSG00000265043	RP11-728E14.3	0.5998679540448777	0.04486915892083864	4.221772981356328	EsophagusMuscularis	0.03658372972972973	0.0492759896373057	0.0492759896373057	partially reversible	EsophagusMuscularis
ENSG00000267114	CTB-129P6.11	0.4592185481130769	0.01404336719992246	3.622974658239948	EsophagusMuscularis	0.5876660135135136	0.7015906735751295	0.7015906735751295	partially reversible	EsophagusMuscularis
ENSG00000273203	AC006946.16	0.282240594626502	0.02355408755166256	2.822531929069744	EsophagusMuscularis	0.808955	0.8752860103626943	0.8752860103626943	partially reversible	EsophagusMuscularis
ENSG00000063438	AHRR	1.666291033605847	1.743308428513675e-18	27.04213969427582	HeartAtrialAppendage	0.2747428407079646	0.6607291549295775	0.6607291549295775	reversible	HeartAtrialAppendage
ENSG00000081985	IL12RB2	-0.452993370351205	0.03438937834229475	5.302711964301426	HeartAtrialAppendage	0.1665670530973451	0.1323437042253521	0.1323437042253521	partially reversible	HeartAtrialAppendage
ENSG00000107736	CDH23	-0.3488350983525448	0.04573029268967473	5.1054667836161	HeartAtrialAppendage	1.451865486725664	1.255720422535211	1.255720422535211	partially reversible	HeartAtrialAppendage
ENSG00000111674	ENO2	0.2991838673535571	0.04713593972246369	4.271116620843731	HeartAtrialAppendage	33.66271681415929	43.12980985915493	43.12980985915493	partially reversible	HeartAtrialAppendage
ENSG00000115828	QPCT	0.3999399858904777	0.01695510588677633	6.475140211771128	HeartAtrialAppendage	3.06198407079646	4.154764788732394	4.154764788732394	partially reversible	HeartAtrialAppendage
ENSG00000121690	DEPDC7	0.3510477287930308	0.02278011683412513	8.006235716764735	HeartAtrialAppendage	0.8699363716814159	1.161750704225352	1.161750704225352	reversible	HeartAtrialAppendage
ENSG00000136573	BLK	0.9823859953470703	0.01932728020624131	5.474732568626163	HeartAtrialAppendage	0.1668733185840708	0.1880565985915493	0.1880565985915493	partially reversible	HeartAtrialAppendage
ENSG00000140465	CYP1A1	2.781405136701391	5.44546870765298e-18	27.43147846618105	HeartAtrialAppendage	0.2848981415929204	2.747861056338028	2.747861056338028	reversible	HeartAtrialAppendage
ENSG00000143340	FAM163A	-0.9024066173411396	0.01722537106589824	5.377958047372246	HeartAtrialAppendage	0.3547294336283186	0.203493661971831	0.203493661971831	partially reversible	HeartAtrialAppendage
ENSG00000143469	SYT14	0.9305906600000099	0.0212354417112356	6.449306749918822	HeartAtrialAppendage	0.01000892920353982	0.0257298661971831	0.0257298661971831	partially reversible	HeartAtrialAppendage
ENSG00000145506	NKD2	0.7146743538607662	2.276996169582649e-5	9.643750425540446	HeartAtrialAppendage	4.429103539823009	7.522392957746479	7.522392957746479	partially reversible	HeartAtrialAppendage
ENSG00000146859	TMEM140	0.2256835845258792	0.02260396218992215	5.340726904160563	HeartAtrialAppendage	11.20796460176991	14.06128169014085	14.06128169014085	partially reversible	HeartAtrialAppendage
ENSG00000147256	ARHGAP36	1.230975122774575	0.003134116208967488	7.439692141967772	HeartAtrialAppendage	0.04956334513274336	0.1774104225352113	0.1774104225352113	partially reversible	HeartAtrialAppendage
ENSG00000154165	GPR15	2.267583535638156	1.67550154639303e-18	25.04203816611751	HeartAtrialAppendage	0.02441150442477876	0.2628621830985916	0.2628621830985916	reversible	HeartAtrialAppendage
ENSG00000154493	C10orf90	1.30975746398287	4.591327594783563e-6	11.09323799903221	HeartAtrialAppendage	0.0113406017699115	0.03819091549295775	0.03819091549295775	reversible	HeartAtrialAppendage
ENSG00000155511	GRIA1	0.6239188776074097	0.008320611916932242	8.323786727372704	HeartAtrialAppendage	0.3805609734513274	0.5628009154929577	0.5628009154929577	reversible	HeartAtrialAppendage
ENSG00000157404	KIT	0.49507053664534	0.01932728020624131	5.69721795222115	HeartAtrialAppendage	1.10940796460177	1.64872676056338	1.64872676056338	partially reversible	HeartAtrialAppendage
ENSG00000163249	CCNYL1	-0.2378755250916159	0.03433010324508289	5.302576201301382	HeartAtrialAppendage	3.832228318584071	3.482907042253521	3.482907042253521	partially reversible	HeartAtrialAppendage
ENSG00000166793	YPEL4	0.3685796713523953	0.0250051800357788	5.00914536629107	HeartAtrialAppendage	0.9319831858407079	1.255955633802817	1.255955633802817	partially reversible	HeartAtrialAppendage
ENSG00000167483	FAM129C	0.6272484115684491	0.04642407194461547	5.741220499084452	HeartAtrialAppendage	0.1604527876106195	0.2416200985915493	0.2416200985915493	partially reversible	HeartAtrialAppendage
ENSG00000169282	KCNAB1	-0.3822032082462024	0.02278011683412513	5.366141924377037	HeartAtrialAppendage	1.487253982300885	1.203689436619718	1.203689436619718	partially reversible	HeartAtrialAppendage
ENSG00000180008	SOCS4	-0.1324693396542549	0.04642407194461547	7.163219483286047	HeartAtrialAppendage	5.340690265486725	5.194507042253521	5.194507042253521	reversible	HeartAtrialAppendage
ENSG00000187017	ESPN	0.4679145495495436	8.749150531530663e-4	7.758244265224695	HeartAtrialAppendage	0.2034711504424779	0.2988809084507043	0.2988809084507043	partially reversible	HeartAtrialAppendage
ENSG00000196890	HIST3H2BB	0.6277850406596481	0.00846373328537512	6.895252305076728	HeartAtrialAppendage	0.6742766371681416	1.025046830985916	1.025046830985916	partially reversible	HeartAtrialAppendage
ENSG00000006453	BAIAP2L1	-0.2455735031063661	0.04465881048707562	4.923420561293594	HeartLeftVentricle	2.752755	2.268701388888889	2.268701388888889	partially reversible	HeartLeftVentricle
ENSG00000050730	TNIP3	-0.6765929904869177	0.02592659379551004	5.206205573688621	HeartLeftVentricle	0.02467404166666667	0.006950166666666667	0.006950166666666667	partially reversible	HeartLeftVentricle
ENSG00000063438	AHRR	1.437955101470726	3.939184280692435e-17	24.22092503182677	HeartLeftVentricle	0.1255662	0.3666191666666667	0.3666191666666667	reversible	HeartLeftVentricle
ENSG00000063854	HAGH	0.1803144841155353	0.00710843032641278	5.234902684168635	HeartLeftVentricle	23.34553333333333	25.21773611111111	25.21773611111111	partially reversible	HeartLeftVentricle
ENSG00000065135	GNAI3	-0.1117071380723367	0.008261673691860724	5.282019772744255	HeartLeftVentricle	1.577283333333333	1.338881944444444	1.338881944444444	partially reversible	HeartLeftVentricle
ENSG00000066056	TIE1	-0.2368130400679687	0.01827013382077523	5.509280158703724	HeartLeftVentricle	14.95203333333333	12.09791666666667	12.09791666666667	partially reversible	HeartLeftVentricle
ENSG00000067064	IDI1	-0.1722228621504669	0.03687689157735907	5.484628081825787	HeartLeftVentricle	12.22343333333333	10.40979166666667	10.40979166666667	partially reversible	HeartLeftVentricle
ENSG00000067840	PDZD4	0.3240993045275584	0.003012166641859058	5.496590105409437	HeartLeftVentricle	2.28701	2.866413194444445	2.866413194444445	partially reversible	HeartLeftVentricle
ENSG00000072858	SIDT1	-0.4316792512663708	3.185422602553124e-5	10.16127632152351	HeartLeftVentricle	0.3219765	0.2427831944444444	0.2427831944444444	partially reversible	HeartLeftVentricle
ENSG00000074211	PPP2R2C	0.5093870186356252	0.03806106588116596	4.12487944967086	HeartLeftVentricle	1.14584625	1.481985625	1.481985625	partially reversible	HeartLeftVentricle
ENSG00000075340	ADD2	-0.3821603849807312	0.01791452369748187	4.882303958248835	HeartLeftVentricle	0.45708125	0.3062746527777778	0.3062746527777778	partially reversible	HeartLeftVentricle
ENSG00000075539	FRYL	-0.1843697313521303	0.01326978570911607	4.809379688248178	HeartLeftVentricle	4.259933333333334	3.851559027777778	3.851559027777778	partially reversible	HeartLeftVentricle
ENSG00000078725	BRINP1	0.6820581270960944	0.04697308374527673	4.114260652977018	HeartLeftVentricle	0.1818314166666667	0.285017	0.285017	partially reversible	HeartLeftVentricle
ENSG00000079332	SAR1A	-0.07980242371568294	0.02065119628476552	5.517504616137043	HeartLeftVentricle	14.44416666666667	13.34648611111111	13.34648611111111	partially reversible	HeartLeftVentricle
ENSG00000095917	TPSD1	1.053439193757263	0.01472037386233596	6.433217520601489	HeartLeftVentricle	0.4682575	0.6850196527777778	0.6850196527777778	partially reversible	HeartLeftVentricle
ENSG00000099822	HCN2	0.5719603405085818	0.01150649232984314	5.635874422039449	HeartLeftVentricle	6.458156416666667	8.804044444444445	8.804044444444445	partially reversible	HeartLeftVentricle
ENSG00000101746	NOL4	-0.9271582765253203	0.009696868317244383	5.169399975370461	HeartLeftVentricle	0.04629740833333333	0.03182868055555556	0.03182868055555556	partially reversible	HeartLeftVentricle
ENSG00000104177	MYEF2	0.2454353348900554	0.007383633239715524	5.334732997010671	HeartLeftVentricle	1.029543166666667	1.130160069444444	1.130160069444444	partially reversible	HeartLeftVentricle
ENSG00000105698	USF2	0.1095281826516521	0.04139777971492593	3.789210408897456	HeartLeftVentricle	62.04255833333333	66.8966875	66.8966875	partially reversible	HeartLeftVentricle
ENSG00000106733	NMRK1	-0.2335535219888707	0.04836238050619374	4.383947687200059	HeartLeftVentricle	3.880665833333333	3.224727083333333	3.224727083333333	partially reversible	HeartLeftVentricle
ENSG00000107821	KAZALD1	-0.4629009665794905	0.003639924152955415	7.817959946290555	HeartLeftVentricle	3.288670833333333	2.600960416666667	2.600960416666667	partially reversible	HeartLeftVentricle
ENSG00000112972	HMGCS1	-0.1888975168292706	0.02277535801093407	4.617836986701747	HeartLeftVentricle	8.30014	6.758743055555556	6.758743055555556	partially reversible	HeartLeftVentricle
ENSG00000113161	HMGCR	-0.1626850970689012	0.00712735056223489	5.851827823231814	HeartLeftVentricle	3.22101	2.781288888888889	2.781288888888889	partially reversible	HeartLeftVentricle
ENSG00000113231	PDE8B	0.4846204693277051	0.01204449660085494	3.968805443712579	HeartLeftVentricle	1.0161025	1.332603958333333	1.332603958333333	partially reversible	HeartLeftVentricle
ENSG00000116031	CD207	-1.13937439114536	0.001126830142303951	6.897012443277811	HeartLeftVentricle	0.2458243166666667	0.08434069444444445	0.08434069444444445	partially reversible	HeartLeftVentricle
ENSG00000116039	ATP6V1B1	-0.5487947461097088	0.02277535801093407	5.425403346598913	HeartLeftVentricle	0.7824340833333333	0.409505	0.409505	partially reversible	HeartLeftVentricle
ENSG00000117090	SLAMF1	-0.8331417307771288	0.02174338420710163	5.895356202465766	HeartLeftVentricle	0.8199156666666667	0.3802867361111111	0.3802867361111111	partially reversible	HeartLeftVentricle
ENSG00000120949	TNFRSF8	-0.5256308364475877	0.002867202381646714	7.711747045675926	HeartLeftVentricle	0.4509370833333333	0.3444740277777778	0.3444740277777778	partially reversible	HeartLeftVentricle
ENSG00000124785	NRN1	-0.2321241714078616	0.02059136015128667	5.842903708924853	HeartLeftVentricle	8.097333333333333	6.976145833333334	6.976145833333334	partially reversible	HeartLeftVentricle
ENSG00000128266	GNAZ	-0.3454349818700286	0.0264912324363588	4.720402552179348	HeartLeftVentricle	1.190538333333333	0.9848979166666667	0.9848979166666667	partially reversible	HeartLeftVentricle
ENSG00000129465	RIPK3	-0.254007776258555	0.001035201073613942	6.84018429261238	HeartLeftVentricle	3.032054166666667	2.357329861111111	2.357329861111111	partially reversible	HeartLeftVentricle
ENSG00000131203	IDO1	-1.414624775918745	6.331510331902086e-5	9.203036689231043	HeartLeftVentricle	0.7938336666666667	1.002386472222222	1.002386472222222	partially reversible	HeartLeftVentricle
ENSG00000132563	REEP2	-0.4152582670459319	0.01150649232984314	5.84863595281061	HeartLeftVentricle	3.830764166666667	2.860031944444445	2.860031944444445	partially reversible	HeartLeftVentricle
ENSG00000133019	CHRM3	0.9226270612349688	9.141092557981544e-5	8.836836352298306	HeartLeftVentricle	0.02884933333333333	0.04883594444444445	0.04883594444444445	partially reversible	HeartLeftVentricle
ENSG00000134986	NREP	-0.3867872610781226	0.04031489136818	4.092137918481993	HeartLeftVentricle	5.04095	3.697054166666667	3.697054166666667	partially reversible	HeartLeftVentricle
ENSG00000135334	AKIRIN2	0.119260253455482	0.02538042905932213	4.743857096308723	HeartLeftVentricle	18.585875	19.48565277777778	19.48565277777778	partially reversible	HeartLeftVentricle
ENSG00000135502	SLC26A10	-0.4816364670009835	0.001085126794756667	7.131089094215894	HeartLeftVentricle	6.0842775	4.90225	4.90225	partially reversible	HeartLeftVentricle
ENSG00000137507	LRRC32	-0.3967054133030722	9.141092557981544e-5	9.199461936630211	HeartLeftVentricle	32.63945	24.86884027777778	24.86884027777778	partially reversible	HeartLeftVentricle
ENSG00000138061	CYP1B1	0.6967075717767941	2.515203641534959e-5	10.90223988147311	HeartLeftVentricle	11.0859625	13.8296	13.8296	reversible	HeartLeftVentricle
ENSG00000139200	PIANP	0.4740156310322486	0.00246651759113131	6.688421125568587	HeartLeftVentricle	0.337342	0.5035401388888889	0.5035401388888889	partially reversible	HeartLeftVentricle
ENSG00000140465	CYP1A1	2.597746510240481	3.060390906707785e-11	19.06552049856959	HeartLeftVentricle	0.1973114916666667	6.353816798611112	6.353816798611112	reversible	HeartLeftVentricle
ENSG00000140859	KIFC3	0.1659804147558086	0.03401133645583661	4.494376858093894	HeartLeftVentricle	12.67413333333333	13.79229861111111	13.79229861111111	partially reversible	HeartLeftVentricle
ENSG00000143341	HMCN1	-0.4718550460653226	0.001442002011273205	6.964996427355754	HeartLeftVentricle	1.485204166666667	0.9660326388888889	0.9660326388888889	partially reversible	HeartLeftVentricle
ENSG00000143416	SELENBP1	-0.1932879816873103	0.03806106588116596	4.765397031010166	HeartLeftVentricle	38.95079166666667	37.02649305555556	37.02649305555556	partially reversible	HeartLeftVentricle
ENSG00000145506	NKD2	0.766238476967072	1.46392807914747e-8	12.53598346767505	HeartLeftVentricle	2.364685	3.905045833333333	3.905045833333333	partially reversible	HeartLeftVentricle
ENSG00000146950	SHROOM2	0.3473602509330037	0.03503314535885016	4.595135740367087	HeartLeftVentricle	0.22651625	0.2572650694444444	0.2572650694444444	partially reversible	HeartLeftVentricle
ENSG00000152672	CLEC4F	-0.9608019735275851	0.01912256367784317	4.630342599167082	HeartLeftVentricle	0.7979296666666666	0.3564736944444444	0.3564736944444444	partially reversible	HeartLeftVentricle
ENSG00000154065	ANKRD29	-0.2803170770958435	0.0319757057269288	5.843464778996134	HeartLeftVentricle	2.4923775	2.058793055555555	2.058793055555555	partially reversible	HeartLeftVentricle
ENSG00000154165	GPR15	0.8263874971798846	0.003251331488253593	5.788139891510781	HeartLeftVentricle	0.01947508333333333	0.05126416666666667	0.05126416666666667	partially reversible	HeartLeftVentricle
ENSG00000154493	C10orf90	0.8711893335642199	0.003158070474810156	6.897056474139671	HeartLeftVentricle	0.007739058333333333	0.01746	0.01746	partially reversible	HeartLeftVentricle
ENSG00000155511	GRIA1	0.7856532622208485	0.001126830142303951	6.492854142915381	HeartLeftVentricle	0.07169143333333333	0.1089113402777778	0.1089113402777778	partially reversible	HeartLeftVentricle
ENSG00000156639	ZFAND3	0.09403315318260427	0.002234598719603142	6.570145027143619	HeartLeftVentricle	20.63746666666667	21.54348611111111	21.54348611111111	partially reversible	HeartLeftVentricle
ENSG00000157388	CACNA1D	-0.4668543058893267	0.02664221717895883	4.532021559445068	HeartLeftVentricle	0.05425629166666666	0.04410677777777778	0.04410677777777778	partially reversible	HeartLeftVentricle
ENSG00000157404	KIT	0.4335770489530154	0.02639834280825621	4.405350135286262	HeartLeftVentricle	0.9498071666666666	1.061772916666667	1.061772916666667	partially reversible	HeartLeftVentricle
ENSG00000157470	FAM81A	-0.5499270835608637	0.003012166641859058	5.709847657436267	HeartLeftVentricle	0.6850470833333333	0.5810343055555556	0.5810343055555556	partially reversible	HeartLeftVentricle
ENSG00000157483	MYO1E	-0.1964983850835247	0.003012166641859058	6.018716914772511	HeartLeftVentricle	3.151986666666667	2.449929861111111	2.449929861111111	partially reversible	HeartLeftVentricle
ENSG00000159307	SCUBE1	0.7915195573353726	4.01840200440665e-5	9.298603272840293	HeartLeftVentricle	0.065931175	0.1261601180555555	0.1261601180555555	partially reversible	HeartLeftVentricle
ENSG00000160469	BRSK1	0.2997186492945927	0.004989676786836619	5.456451165095396	HeartLeftVentricle	1.938924166666667	2.278134027777778	2.278134027777778	partially reversible	HeartLeftVentricle
ENSG00000163687	DNASE1L3	0.5774697528512454	0.03806106588116596	3.005870930617889	HeartLeftVentricle	0.634038	0.8170932638888889	0.8170932638888889	partially reversible	HeartLeftVentricle
ENSG00000163735	CXCL5	-0.7695021823988534	0.02855180898032699	4.405907385152809	HeartLeftVentricle	0.4848374333333333	0.09673836805555555	0.09673836805555555	partially reversible	HeartLeftVentricle
ENSG00000164683	HEY1	-0.3102551897534233	0.02538042905932213	5.038656385873035	HeartLeftVentricle	12.12694166666667	9.651958333333333	9.651958333333333	partially reversible	HeartLeftVentricle
ENSG00000164749	HNF4G	-0.8857751828082506	0.005628773623087894	5.382654604886418	HeartLeftVentricle	0.01758455833333333	0.01013670833333333	0.01013670833333333	partially reversible	HeartLeftVentricle
ENSG00000165272	AQP3	0.6037128141205289	0.01140994417532676	5.579871243885004	HeartLeftVentricle	9.49135	14.48048611111111	14.48048611111111	partially reversible	HeartLeftVentricle
ENSG00000165810	BTNL9	-0.3575211665784397	0.04281163641660411	4.376170506929048	HeartLeftVentricle	50.04963333333333	41.00885416666667	41.00885416666667	partially reversible	HeartLeftVentricle
ENSG00000166793	YPEL4	0.4597591946305569	8.328739260597458e-4	9.207450030275556	HeartLeftVentricle	0.59721125	0.6545655555555555	0.6545655555555555	partially reversible	HeartLeftVentricle
ENSG00000166825	ANPEP	0.6514718285929885	2.379482190390809e-5	11.71635612284746	HeartLeftVentricle	4.432384166666667	4.116325694444445	4.116325694444445	partially reversible	HeartLeftVentricle
ENSG00000167157	PRRX2	0.4649419860701204	0.03893810768128136	4.086317379505252	HeartLeftVentricle	1.014511416666667	1.097112708333333	1.097112708333333	partially reversible	HeartLeftVentricle
ENSG00000167695	FAM57A	-0.1803474202246436	0.03174804528294428	3.931315272269884	HeartLeftVentricle	2.903995833333333	2.291045138888889	2.291045138888889	partially reversible	HeartLeftVentricle
ENSG00000167900	TK1	-0.414579085251383	0.03893810768128136	2.426373343751905	HeartLeftVentricle	2.881366666666667	1.528351388888889	1.528351388888889	partially reversible	HeartLeftVentricle
ENSG00000168032	ENTPD3	-0.4960581061759912	0.02065119628476552	4.804349977524237	HeartLeftVentricle	0.3224174166666667	0.2484557638888889	0.2484557638888889	partially reversible	HeartLeftVentricle
ENSG00000170312	CDK1	-0.4154283362374556	0.03806106588116596	3.670203114572927	HeartLeftVentricle	1.0691575	0.6057276388888889	0.6057276388888889	partially reversible	HeartLeftVentricle
ENSG00000170540	ARL6IP1	-0.2259025581216451	0.02141223709562262	4.945568967404079	HeartLeftVentricle	17.55231666666667	13.98488888888889	13.98488888888889	partially reversible	HeartLeftVentricle
ENSG00000170667	RASA4B	0.4147499529952281	0.03699126923338941	4.22257166359723	HeartLeftVentricle	0.3901053833333333	0.4027768055555556	0.4027768055555556	partially reversible	HeartLeftVentricle
ENSG00000171631	P2RY6	0.4366247649657287	0.04704155775419338	4.954367248355936	HeartLeftVentricle	0.9396041666666667	0.8477461805555555	0.8477461805555555	partially reversible	HeartLeftVentricle
ENSG00000172236	TPSAB1	0.5699571341373518	0.005494978218459353	5.545874030390677	HeartLeftVentricle	3.319934	3.998315277777778	3.998315277777778	partially reversible	HeartLeftVentricle
ENSG00000173114	LRRN3	-0.6285038465277395	0.02664221717895883	4.508445848619303	HeartLeftVentricle	1.38434625	0.9575977083333334	0.9575977083333334	partially reversible	HeartLeftVentricle
ENSG00000177570	SAMD12	0.3004444166839585	0.02571782424714569	3.907482894109292	HeartLeftVentricle	0.8166200833333334	0.9708295833333334	0.9708295833333334	partially reversible	HeartLeftVentricle
ENSG00000177675	CD163L1	0.6140275826486268	0.00246651759113131	7.624144135706369	HeartLeftVentricle	0.4978531666666667	0.5585592638888889	0.5585592638888889	partially reversible	HeartLeftVentricle
ENSG00000183092	BEGAIN	0.3478901909933325	0.03806106588116596	4.441703065994314	HeartLeftVentricle	0.4368114166666667	0.4994485416666667	0.4994485416666667	partially reversible	HeartLeftVentricle
ENSG00000184160	ADRA2C	-0.4910525599148434	0.001085126794756667	7.597948781411969	HeartLeftVentricle	4.330508333333333	3.191096527777778	3.191096527777778	partially reversible	HeartLeftVentricle
ENSG00000184497	TMEM255B	0.2853580008663358	0.009696868317244383	4.859307527340787	HeartLeftVentricle	2.011020833333333	2.159066666666666	2.159066666666666	partially reversible	HeartLeftVentricle
ENSG00000185352	HS6ST3	0.7123818737724253	0.01204449660085494	4.777290075387777	HeartLeftVentricle	0.6053677333333334	0.8590274652777777	0.8590274652777777	partially reversible	HeartLeftVentricle
ENSG00000186314	PRELID2	-0.4069296560225452	0.01912256367784317	5.985603802065127	HeartLeftVentricle	0.482683	0.337465625	0.337465625	partially reversible	HeartLeftVentricle
ENSG00000187017	ESPN	0.3810927056777046	0.03893810768128136	5.705336971032117	HeartLeftVentricle	0.061841075	0.08202852777777778	0.08202852777777778	partially reversible	HeartLeftVentricle
ENSG00000188848	BEND4	-1.18496618399029	2.515203641534959e-5	9.878692665979647	HeartLeftVentricle	0.020176175	0.01081877083333333	0.01081877083333333	partially reversible	HeartLeftVentricle
ENSG00000189058	APOD	0.4583355327540841	0.03174804528294428	6.082550472480195	HeartLeftVentricle	337.23125	418.8313194444444	418.8313194444444	partially reversible	HeartLeftVentricle
ENSG00000197253	TPSB2	0.668919070768918	0.002867202381646714	5.934494927877791	HeartLeftVentricle	2.451239833333333	3.413415277777778	3.413415277777778	partially reversible	HeartLeftVentricle
ENSG00000198885	ITPRIPL1	-0.3249447584968601	0.01887841308149864	4.872481674690877	HeartLeftVentricle	0.5324183333333333	0.4404734722222222	0.4404734722222222	partially reversible	HeartLeftVentricle
ENSG00000205038	PKHD1L1	0.8181092613826287	0.03806106588116596	3.783151027597879	HeartLeftVentricle	0.30065185	0.3899101388888889	0.3899101388888889	partially reversible	HeartLeftVentricle
ENSG00000226808	LINC00840	-0.5155742106915354	0.003537158644268768	6.764304446303345	HeartLeftVentricle	0.4016435833333333	0.3240422916666666	0.3240422916666666	partially reversible	HeartLeftVentricle
ENSG00000227036	LINC00511	0.5183181114975935	0.03893810768128136	3.916012135828996	HeartLeftVentricle	0.04170255	0.05046448611111111	0.05046448611111111	partially reversible	HeartLeftVentricle
ENSG00000244694	PTCHD4	0.7506136195952331	6.975517962508456e-4	7.932590712603277	HeartLeftVentricle	0.2142271666666667	0.1806912708333333	0.1806912708333333	partially reversible	HeartLeftVentricle
ENSG00000249797	LINC02147	0.6759417596191075	0.01827013382077523	4.683429413999916	HeartLeftVentricle	0.1121554166666667	0.1546665277777778	0.1546665277777778	partially reversible	HeartLeftVentricle
ENSG00000250337	LINC01021	1.339311392257159	3.560717351729661e-7	11.79254585814172	HeartLeftVentricle	0.104182275	0.1357726388888889	0.1357726388888889	partially reversible	HeartLeftVentricle
ENSG00000259070	LINC00639	-0.5655931372200395	3.560532422884061e-4	8.471228234850187	HeartLeftVentricle	0.9377666666666666	0.7286472222222222	0.7286472222222222	partially reversible	HeartLeftVentricle
ENSG00000263146	LINC01896	0.8453326508790365	0.03125092895533737	5.21342834968851	HeartLeftVentricle	0.05987025	0.08324754861111111	0.08324754861111111	partially reversible	HeartLeftVentricle
ENSG00000276476	LINC00540	-0.6438423835631213	0.004407827759754045	5.316163431536125	HeartLeftVentricle	0.6651099166666666	0.4844654166666666	0.4844654166666666	partially reversible	HeartLeftVentricle
ENSG00000277494	GPIHBP1	-0.6018906182936926	0.007420028675915874	6.012497496695798	HeartLeftVentricle	22.63794166666667	17.4584375	17.4584375	partially reversible	HeartLeftVentricle
ENSG00000282608	ADORA3	0.6197279123997849	0.01086444151159721	6.820665055450694	HeartLeftVentricle	1.003317408333333	1.041838958333333	1.041838958333333	partially reversible	HeartLeftVentricle
ENSG00000283632	EXOC3L2	0.3541181900104958	0.02912025762754732	4.174636073157374	HeartLeftVentricle	0.8000026666666666	0.8800451388888889	0.8800451388888889	partially reversible	HeartLeftVentricle
ENSG00000074966	TXK	-0.5234298899353806	0.04447091963143934	9.87856760433396	Liver	1.156011940298507	0.9378439024390244	0.9378439024390244	partially reversible	Liver
ENSG00000121207	LRAT	-0.6287146674186496	0.007464428798786111	10.82456986157663	Liver	1.440759701492537	1.061446341463415	1.061446341463415	partially reversible	Liver
ENSG00000134769	DTNA	0.7604599088758721	0.04447091963143934	8.310100164060575	Liver	0.6177688059701493	0.8825993902439024	0.8825993902439024	partially reversible	Liver
ENSG00000143669	LYST	-0.2493263981599358	0.01398779423028166	10.48422289225775	Liver	2.205222388059701	2.017023170731707	2.017023170731707	partially reversible	Liver
ENSG00000154165	GPR15	2.449176481141536	1.457291344969046e-7	21.70378910569751	Liver	0.07997373134328359	0.3960931707317073	0.3960931707317073	partially reversible	Liver
ENSG00000165023	DIRAS2	1.350720698420022	0.01159757801506165	9.994237135182356	Liver	0.2542902388059701	0.4863335365853659	0.4863335365853659	partially reversible	Liver
ENSG00000165138	ANKS6	0.3854439234931749	0.02259610278821387	9.021762230798865	Liver	1.3890955223880599	1.782054878048781	1.782054878048781	partially reversible	Liver
ENSG00000167555	ZNF528	0.331414166706652	0.04164434704916619	7.025767369621112	Liver	1.306702985074627	1.692348780487805	1.692348780487805	partially reversible	Liver
ENSG00000179774	ATOH7	-0.8129943456730931	0.04164434704916619	9.671554578129708	Liver	2.330277611940299	1.86475987804878	1.86475987804878	partially reversible	Liver
ENSG00000182986	ZNF320	0.5029713116988923	0.01051763552927483	11.21292172611616	Liver	0.6489477611940299	0.9402219512195122	0.9402219512195122	partially reversible	Liver
ENSG00000183943	PRKX	0.3495847579778999	0.03066419139241428	7.318790932163053	Liver	1.245271641791045	1.540473170731707	1.540473170731707	partially reversible	Liver
ENSG00000186205	MARC1	-0.5477399921109953	0.01961677127576701	7.925093778994477	Liver	10.5465223880597	9.311667073170732	9.311667073170732	partially reversible	Liver
ENSG00000198131	ZNF544	0.3892376985586727	0.007464428798786111	12.03653076543548	Liver	1.92314328358209	2.525756097560976	2.525756097560976	partially reversible	Liver
ENSG00000198538	ZNF28	0.4510450795379934	0.03978006722298214	9.095195658259884	Liver	0.5604283582089552	0.7214414634146341	0.7214414634146341	partially reversible	Liver
ENSG00000267221	CTD-2132N18.2	0.5379852936593511	0.04723727532244825	5.894527859898631	Liver	0.3320497014925373	0.4642371951219512	0.4642371951219512	partially reversible	Liver
ENSG00000267508	ZNF285	0.5882125562596457	0.04587826449227617	8.571897715951907	Liver	0.1857479104477612	0.2845084146341463	0.2845084146341463	partially reversible	Liver
ENSG00000278464	RP11-96A15.1	1.252438181141647	0.04723727532244825	7.490949571398667	Liver	1.889340298507463	2.890440243902439	2.890440243902439	partially reversible	Liver
ENSG00000000938	FGR	0.3149209630148812	1.379942420790191e-4	4.375938842039809	Lung	137.9442767295598	155.0775369458128	155.0775369458128	partially reversible	Lung
ENSG00000000971	CFH	-0.1983677075842162	0.02499765491512302	2.055766420814161	Lung	114.9480503144654	91.23536945812808	91.23536945812808	partially reversible	Lung
ENSG00000001561	ENPP4	0.1924343451189387	0.003489322419706067	3.708831909241731	Lung	24.22281761006289	25.94215763546798	25.94215763546798	partially reversible	Lung
ENSG00000002587	HS3ST1	-0.3371909999267589	0.001469739587156744	4.05957912877983	Lung	2.771564779874214	2.236466502463054	2.236466502463054	partially reversible	Lung
ENSG00000002726	AOC1	0.721951937818162	1.468663316446821e-4	5.448248635261819	Lung	0.2591270440251572	0.4066599507389163	0.4066599507389163	reversible	Lung
ENSG00000002822	MAD1L1	0.09779845434404305	0.03800702797884958	2.145359485635341	Lung	7.634088050314466	8.18528078817734	8.18528078817734	partially reversible	Lung
ENSG00000003056	M6PR	0.07935766480922264	0.01800029049686361	2.426950099073419	Lung	72.27528301886792	73.8611330049261	73.8611330049261	partially reversible	Lung
ENSG00000004660	CAMKK1	0.1475869853153975	0.01898609835970482	3.141149903904873	Lung	8.715169811320754	10.05775369458128	10.05775369458128	partially reversible	Lung
ENSG00000005421	PON1	0.3920504768427399	0.02817877322487349	2.150248356155481	Lung	0.5390583018867925	0.7239904926108375	0.7239904926108375	partially reversible	Lung
ENSG00000005486	RHBDD2	0.09644034362466254	0.03800702797884958	1.813826158832984	Lung	106.3666666666667	107.7539408866995	107.7539408866995	partially reversible	Lung
ENSG00000005513	SOX8	-0.2781903452403803	0.02130811225246121	2.219900615428715	Lung	1.688769182389937	1.242865517241379	1.242865517241379	partially reversible	Lung
ENSG00000005844	ITGAL	0.4364092903176295	8.96844808550742e-7	6.876246291910479	Lung	37.61698742138365	42.51546798029557	42.51546798029557	reversible	Lung
ENSG00000005981	ASB4	0.3464574690536894	0.03422677485314518	2.305839440190232	Lung	0.3571212578616352	0.4067341379310345	0.4067341379310345	partially reversible	Lung
ENSG00000006015	C19orf60	0.1696064218062016	0.01124542460282442	1.887699615091853	Lung	84.18811320754718	92.77167487684729	92.77167487684729	partially reversible	Lung
ENSG00000006016	CRLF1	1.143298190163685	7.824999194392646e-11	12.1755585710656	Lung	14.18778364779874	31.66869458128079	31.66869458128079	reversible	Lung
ENSG00000006555	TTC22	-0.2399788227839	0.01156645408823682	3.342024813569287	Lung	3.762885471698113	3.198816256157635	3.198816256157635	partially reversible	Lung
ENSG00000006638	TBXA2R	-0.3711791642339171	2.243286924396242e-5	6.18554012023673	Lung	10.79901886792453	7.546137931034483	7.546137931034483	partially reversible	Lung
ENSG00000007038	PRSS21	0.9901230727725205	9.436716916350183e-7	6.668401277050013	Lung	2.820401509433962	6.205047783251231	6.205047783251231	partially reversible	Lung
ENSG00000007129	CEACAM21	0.5123856810252452	1.431175650518541e-7	7.6609529416302	Lung	5.159361635220126	7.349137931034483	7.349137931034483	partially reversible	Lung
ENSG00000007171	NOS2	-0.5659075828626859	6.575155555265833e-5	5.165644528806109	Lung	5.932987421383648	2.830166502463054	2.830166502463054	partially reversible	Lung
ENSG00000007255	TRAPPC6A	0.1375027595979669	0.0495044490326018	1.066817204796151	Lung	29.95847798742138	32.78443349753694	32.78443349753694	partially reversible	Lung
ENSG00000007866	TEAD3	-0.127917177255824	0.007251619260134829	2.891863358605509	Lung	71.2045283018868	56.18679802955665	56.18679802955665	partially reversible	Lung
ENSG00000008277	ADAM22	-0.2776037259456625	9.034678912200486e-5	4.5240970111714	Lung	1.761377358490566	1.347746798029557	1.347746798029557	partially reversible	Lung
ENSG00000008283	CYB561	-0.1237635446609086	0.04122696462885887	2.429802804742786	Lung	45.2459748427673	41.75492610837438	41.75492610837438	partially reversible	Lung
ENSG00000008382	MPND	0.2241796411650256	1.65982495225092e-6	5.908030186225457	Lung	14.72267295597484	17.36706403940887	17.36706403940887	partially reversible	Lung
ENSG00000008394	MGST1	0.3528082232944197	3.767844460067627e-6	6.645883968576991	Lung	40.752767295597486	51.32283743842365	51.32283743842365	reversible	Lung
ENSG00000008710	PKD1	-0.1104825068503027	0.0373788052656132	3.179337270057346	Lung	36.30522012578616	31.79940886699507	31.79940886699507	reversible	Lung
ENSG00000008869	HEATR5B	0.1108156966857753	0.00585125983522851	3.298905376531604	Lung	17.55965408805032	19.16700492610838	19.16700492610838	partially reversible	Lung
ENSG00000008988	RPS20	0.1032739190884281	0.003272457666184962	3.146897392393811	Lung	552.2754716981132	562.9246305418719	562.9246305418719	partially reversible	Lung
ENSG00000009413	REV3L	0.1500721905402753	0.002271539718592673	3.954851779965265	Lung	13.05645283018868	13.56420689655172	13.56420689655172	partially reversible	Lung
ENSG00000009694	TENM1	0.1986334759577586	0.04184552095578264	2.036184641836608	Lung	3.35054465408805	3.155388669950739	3.155388669950739	partially reversible	Lung
ENSG00000009844	VTA1	-0.09195611949022826	0.04080785162731911	1.469593689139386	Lung	8.43720754716981	8.334408866995075	8.334408866995075	partially reversible	Lung
ENSG00000010219	DYRK4	0.1062187699617996	0.01651034656646654	2.2492572381525062	Lung	7.61640251572327	8.305068965517242	8.305068965517242	partially reversible	Lung
ENSG00000010295	IFFO1	0.2372252802127698	4.756311559003067e-6	5.811831325048238	Lung	36.99735220125786	44.25054187192118	44.25054187192118	partially reversible	Lung
ENSG00000010379	SLC6A13	0.314443333769217	0.01333609476695983	3.262148356585989	Lung	0.7249496855345912	0.9204898029556651	0.9204898029556651	partially reversible	Lung
ENSG00000010671	BTK	0.3643400811664022	2.89334482768536e-7	7.587106956903419	Lung	16.35898113207547	20.88531034482759	20.88531034482759	reversible	Lung
ENSG00000011304	PTBP1	-0.07620859955153711	0.02377776667027571	2.473850394664708	Lung	198.5022012578616	175.0370443349754	175.0370443349754	partially reversible	Lung
ENSG00000011405	PIK3C2A	-0.1217416209026596	0.02132445140129045	1.562923459341799	Lung	37.21729559748427	30.88852216748769	30.88852216748769	partially reversible	Lung
ENSG00000011478	QPCTL	0.102000821865877	0.04566970359118805	1.610102896113615	Lung	14.5258679245283	14.27084729064039	14.27084729064039	partially reversible	Lung
ENSG00000011485	PPP5C	-0.07446466427410986	0.0406591937343984	2.054094915557855	Lung	61.16805031446541	57.41970443349754	57.41970443349754	partially reversible	Lung
ENSG00000011566	MAP4K3	-0.1152998685452311	0.009172580172725838	2.021045010545609	Lung	26.11654088050314	22.89627093596059	22.89627093596059	partially reversible	Lung
ENSG00000011600	TYROBP	0.3532207302403174	1.925629523633858e-5	5.216936868360829	Lung	387.4400628930817	468.0443349753695	468.0443349753695	partially reversible	Lung
ENSG00000012124	CD22	0.4480803870611403	1.763277020632158e-5	5.718885548144822	Lung	7.505049056603774	9.868305418719212	9.868305418719212	partially reversible	Lung
ENSG00000012504	NR1H4	0.960947437507536	8.571206098996949e-5	5.497694139470298	Lung	0.1356696226415094	0.2038764532019705	0.2038764532019705	reversible	Lung
ENSG00000012779	ALOX5	0.5451654547337906	2.047562326582514e-10	10.83467521011202	Lung	113.505786163522	155.9023645320197	155.9023645320197	partially reversible	Lung
ENSG00000012822	CALCOCO1	0.1524552453560291	0.0188440825281955	2.246417110963919	Lung	91.51754716981132	93.78231527093595	93.78231527093595	partially reversible	Lung
ENSG00000012963	UBR7	-0.1019587941842444	0.001016407319520328	3.439289856895601	Lung	23.77100628930818	21.63518226600985	21.63518226600985	partially reversible	Lung
ENSG00000013375	PGM3	-0.1067028229203825	0.02586277737063227	4.653541903414449	Lung	23.67433962264151	20.12204433497537	20.12204433497537	reversible	Lung
ENSG00000013523	ANGEL1	0.2046884400603683	4.111424086814748e-5	5.389067993811492	Lung	18.48888679245283	20.2344236453202	20.2344236453202	partially reversible	Lung
ENSG00000013619	MAMLD1	-0.2201604962394424	0.03041245550172352	2.300131294339185	Lung	17.66329559748428	12.80242857142857	12.80242857142857	partially reversible	Lung
ENSG00000014914	MTMR11	0.1790840548699474	0.004501307566719854	2.914103965263779	Lung	22.83235220125786	21.7360197044335	21.7360197044335	partially reversible	Lung
ENSG00000015285	WAS	0.1690119086961018	0.0368052933869373	1.613939646946326	Lung	38.02276100628931	40.5635960591133	40.5635960591133	partially reversible	Lung
ENSG00000016391	CHDH	0.259210854334994	0.001289816286952253	3.060608012396854	Lung	4.485100628930818	5.437044334975369	5.437044334975369	partially reversible	Lung
ENSG00000016402	IL20RA	-0.3072396799942384	0.04952641063802166	1.693568426740597	Lung	5.27484213836478	4.493761083743842	4.493761083743842	partially reversible	Lung
ENSG00000018280	SLC11A1	0.5449117968728229	6.373730233241994e-8	7.884226893890389	Lung	249.9886163522013	314.9553201970443	314.9553201970443	partially reversible	Lung
ENSG00000019144	PHLDB1	-0.1451234288593383	0.03357050239042127	2.232659606424382	Lung	67.05207547169812	55.86857142857143	55.86857142857143	partially reversible	Lung
ENSG00000019169	MARCO	0.5384450917239261	5.391226706638002e-4	4.383956393935295	Lung	139.9816981132076	209.6678374384236	209.6678374384236	partially reversible	Lung
ENSG00000019485	PRDM11	-0.1764649644628809	0.008131882737706344	2.5610521909002	Lung	5.137955974842767	4.679384236453202	4.679384236453202	partially reversible	Lung
ENSG00000019505	SYT13	-1.280853642238317	6.793009644984389e-8	7.572036627351123	Lung	0.6748503773584905	0.3365021674876847	0.3365021674876847	partially reversible	Lung
ENSG00000019582	CD74	0.2997335627183524	6.124310164123082e-4	4.023532176569475	Lung	2437.595597484277	2732.825123152709	2732.825123152709	partially reversible	Lung
ENSG00000020633	RUNX3	0.2755107773191017	0.002580865347914603	3.198966772052922	Lung	18.55994968553459	18.11956650246306	18.11956650246306	partially reversible	Lung
ENSG00000022840	RNF10	-0.05236230950331825	0.0391766128388592	1.828472333329749	Lung	114.4418238993711	101.5627093596059	101.5627093596059	partially reversible	Lung
ENSG00000023734	STRAP	-0.06342609621176235	0.03597248497961232	2.029633260668122	Lung	136.6530188679245	122.6259113300493	122.6259113300493	partially reversible	Lung
ENSG00000023892	DEF6	0.1878960919085942	0.01190877254390909	2.298057698455872	Lung	30.4674213836478	32.21205418719212	32.21205418719212	partially reversible	Lung
ENSG00000025039	RRAGD	0.2320928209203181	8.62534436299292e-4	3.8187941913334442	Lung	12.88804402515723	15.0448275862069	15.0448275862069	partially reversible	Lung
ENSG00000026652	AGPAT4	0.1635488478877601	0.001210882807835735	3.93653113227062	Lung	9.910679245283019	10.52924137931035	10.52924137931035	partially reversible	Lung
ENSG00000028116	VRK2	0.09450546985768973	0.02346055016362975	2.418467405627418	Lung	8.086949685534591	8.390463054187192	8.390463054187192	partially reversible	Lung
ENSG00000030110	BAK1	0.130936181929035	0.02549752079117263	1.4703602118531791	Lung	23.08007547169811	23.53793103448276	23.53793103448276	partially reversible	Lung
ENSG00000030304	MUSK	0.3138700200077588	0.04549577503743012	2.49737484913163	Lung	1.547357547169811	1.824262512315271	1.824262512315271	partially reversible	Lung
ENSG00000030419	IKZF2	0.1291456777841818	0.0493232128143922	1.7815573154053581	Lung	3.483959119496856	3.441033990147783	3.441033990147783	partially reversible	Lung
ENSG00000030582	GRN	0.2890310490013232	1.665442062063322e-5	5.769682129430675	Lung	357.9752201257862	433.5714285714286	433.5714285714286	partially reversible	Lung
ENSG00000032444	PNPLA6	0.3386246835123415	3.768011247301919e-11	11.36669865037446	Lung	69.52811320754716	83.52650246305419	83.52650246305419	reversible	Lung
ENSG00000032742	IFT88	-0.1495520728218528	0.006424298066724003	3.507156261317145	Lung	6.852125786163522	6.199733990147783	6.199733990147783	partially reversible	Lung
ENSG00000033627	ATP6V0A1	0.1076622883536186	0.02404518520614086	1.729452624788195	Lung	52.42930817610063	50.79399014778325	50.79399014778325	partially reversible	Lung
ENSG00000034053	APBA2	0.2146965353334853	0.001903140650541696	2.655894673306384	Lung	5.400903773584906	5.507733990147783	5.507733990147783	partially reversible	Lung
ENSG00000034677	RNF19A	-0.1179247972765954	5.754210224593323e-4	4.252133379604304	Lung	63.00591194968553	51.85349753694581	51.85349753694581	reversible	Lung
ENSG00000035681	NSMAF	0.1286343008459905	3.987570552643376e-5	5.923472728497365	Lung	23.28798742138365	25.18216748768473	25.18216748768473	reversible	Lung
ENSG00000035720	STAP1	0.3709706284331913	0.001627439470451635	3.559249086016655	Lung	1.696364465408805	2.069321674876847	2.069321674876847	partially reversible	Lung
ENSG00000036257	CUL3	-0.07769638739411407	0.01454664698953851	2.455266542628252	Lung	17.33252830188679	15.86809359605911	15.86809359605911	partially reversible	Lung
ENSG00000038945	MSR1	0.6677058384903553	8.277885524241482e-9	9.219604510669546	Lung	31.44469182389937	46.67475862068966	46.67475862068966	reversible	Lung
ENSG00000040199	PHLPP2	-0.1068402975117016	0.01903923140801414	2.070782168825192	Lung	7.407415094339623	5.913605911330049	5.913605911330049	partially reversible	Lung
ENSG00000040933	INPP4A	0.09302228642529303	0.005961983398503162	3.192540475350297	Lung	11.79058490566038	11.88199014778325	11.88199014778325	partially reversible	Lung
ENSG00000041880	PARP3	0.08605311292835433	0.01190244193232932	2.399802637549998	Lung	25.37994339622642	27.22710837438424	27.22710837438424	partially reversible	Lung
ENSG00000041982	TNC	-0.4600308817395278	0.01545909699931433	2.283640749324002	Lung	102.2013899371069	66.72520197044335	66.72520197044335	partially reversible	Lung
ENSG00000042062	FAM65C	0.5012591534839592	3.784638370629694e-5	5.410179453392783	Lung	11.11282389937107	14.06125123152709	14.06125123152709	partially reversible	Lung
ENSG00000042493	CAPG	0.3662893361247967	5.951860415589719e-6	6.272462099220764	Lung	147.278679245283	193.3339408866995	193.3339408866995	partially reversible	Lung
ENSG00000043039	BARX2	-0.5909825528985695	0.03040487968562586	1.983775406053106	Lung	0.8010635849056603	0.6007075862068966	0.6007075862068966	partially reversible	Lung
ENSG00000044446	PHKA2	0.07154615012639098	0.04326228367883672	1.764804231465248	Lung	13.28962893081761	13.72224137931035	13.72224137931035	partially reversible	Lung
ENSG00000046889	PREX2	-0.1680525266045482	0.01825163441362072	1.867751167505614	Lung	10.80796226415094	8.744709359605912	8.744709359605912	partially reversible	Lung
ENSG00000047249	ATP6V1H	0.06937041462690498	0.04193891093388797	2.23502032302562	Lung	31.67704402515723	33.11630541871921	33.11630541871921	partially reversible	Lung
ENSG00000047579	DTNBP1	0.08282981307371344	0.04721525259996848	1.277651430240864	Lung	17.0874213836478	17.11085714285714	17.11085714285714	partially reversible	Lung
ENSG00000047849	MAP4	-0.07599835308204257	0.03219648821340027	2.14700373781631	Lung	82.72962264150944	72.36029556650246	72.36029556650246	partially reversible	Lung
ENSG00000048052	HDAC9	0.2018860249742623	0.01493340534970136	3.260364256123689	Lung	1.295112578616352	1.454659113300493	1.454659113300493	partially reversible	Lung
ENSG00000048392	RRM2B	0.1439877935025416	0.004629537880434786	3.484711383394269	Lung	20.89201257861635	22.13400492610837	22.13400492610837	partially reversible	Lung
ENSG00000048540	LMO3	0.2369524360044903	0.01387480216894067	2.878283960141162	Lung	25.19917610062893	30.81631034482758	30.81631034482758	partially reversible	Lung
ENSG00000049323	LTBP1	-0.2809538402198328	1.297197308408303e-4	4.964467107747528	Lung	49.78198113207547	37.59729064039409	37.59729064039409	partially reversible	Lung
ENSG00000049860	HEXB	0.2028126694364869	3.137809646423662e-6	6.917075805601473	Lung	106.3976729559748	121.3396059113301	121.3396059113301	partially reversible	Lung
ENSG00000050730	TNIP3	0.543877204565478	0.01494762435175142	2.917878797345256	Lung	2.467770188679245	2.757663546798029	2.757663546798029	partially reversible	Lung
ENSG00000050767	COL23A1	0.3506104134696929	6.640093024685924e-5	4.632279595525321	Lung	3.672165408805031	4.320204926108374	4.320204926108374	partially reversible	Lung
ENSG00000051382	PIK3CB	0.09219075011303653	0.04747688026815845	1.95200952058932	Lung	10.61833962264151	11.17296551724138	11.17296551724138	partially reversible	Lung
ENSG00000051523	CYBA	0.2741619674104495	3.130220787337161e-5	4.947316827613191	Lung	134.4827044025157	158.2194581280788	158.2194581280788	partially reversible	Lung
ENSG00000053524	MCF2L2	0.2298802299742035	0.02506324409722168	2.966535166052534	Lung	0.5305976100628931	0.616968472906404	0.616968472906404	partially reversible	Lung
ENSG00000054118	THRAP3	-0.06827268355620625	0.00468543999384929	2.794402799649316	Lung	80.72761006289308	73.41024630541872	73.41024630541872	partially reversible	Lung
ENSG00000054277	OPN3	0.3310571547927126	1.52441557848777e-4	4.876998020076458	Lung	4.706542767295598	5.569044334975369	5.569044334975369	partially reversible	Lung
ENSG00000054282	SDCCAG8	0.1443838188354519	9.271174672912456e-4	4.225676568996308	Lung	13.1394465408805	14.99986699507389	14.99986699507389	partially reversible	Lung
ENSG00000054654	SYNE2	-0.1530872966553644	0.006304184733477076	3.10976134595396	Lung	23.51741509433962	19.07812315270936	19.07812315270936	partially reversible	Lung
ENSG00000054967	RELT	0.2405865105870843	5.323796228829075e-4	4.404906194054148	Lung	21.35414465408805	20.44500492610837	20.44500492610837	partially reversible	Lung
ENSG00000055917	PUM2	-0.06355313251638543	0.04399715117466625	1.396171483356884	Lung	48.11477987421384	44.62871921182266	44.62871921182266	partially reversible	Lung
ENSG00000055955	ITIH4	0.1783986925546759	0.04449746495668828	1.461668726062571	Lung	20.48344025157233	21.4995960591133	21.4995960591133	partially reversible	Lung
ENSG00000056998	GYG2	-0.3263004107213161	0.02898216180983625	3.299436559593058	Lung	1.471917610062893	1.076444334975369	1.076444334975369	partially reversible	Lung
ENSG00000057252	SOAT1	0.1167488839090698	0.03961058445430869	1.99176052518484	Lung	25.54138364779874	27.07242857142857	27.07242857142857	partially reversible	Lung
ENSG00000058056	USP13	-0.1490769376305977	0.04597670512434109	1.603452408482288	Lung	9.815534591194968	8.710379310344827	8.710379310344827	partially reversible	Lung
ENSG00000058085	LAMC2	-0.3511575764246604	0.001837320937126466	4.671575507329985	Lung	31.33998742138365	22.72719704433498	22.72719704433498	partially reversible	Lung
ENSG00000058668	ATP2B4	-0.1013953162112784	0.04867389386430989	2.370165823981503	Lung	94.90836477987422	72.54443349753694	72.54443349753694	partially reversible	Lung
ENSG00000059377	TBXAS1	0.2781278849710675	2.566793965832643e-4	4.45879782153658	Lung	20.6799748427673	25.04774384236453	25.04774384236453	partially reversible	Lung
ENSG00000059378	PARP12	0.1584670113380509	0.001687087726817008	3.782278250643512	Lung	39.81354716981132	41.86399014778325	41.86399014778325	partially reversible	Lung
ENSG00000060491	OGFR	0.129649411218964	0.009878987940953689	2.174557533642568	Lung	75.56836477987422	66.67827586206897	66.67827586206897	partially reversible	Lung
ENSG00000060971	ACAA1	0.07745468419855524	0.04127261122759397	1.493583143729922	Lung	56.8277358490566	58.5751724137931	58.5751724137931	partially reversible	Lung
ENSG00000060982	BCAT1	0.3810791045995196	3.959068925806435e-5	5.60649995776943	Lung	13.71181132075472	17.83574384236453	17.83574384236453	partially reversible	Lung
ENSG00000061273	HDAC7	-0.10135359305877541	0.02584587711654948	2.116410913157475	Lung	144.7182389937107	117.427684729064	117.427684729064	partially reversible	Lung
ENSG00000061676	NCKAP1	-0.1296016417801103	0.001245429202896471	3.66012415681474	Lung	23.52647798742138	19.87049261083744	19.87049261083744	partially reversible	Lung
ENSG00000063438	AHRR	2.507943607896818	9.070597200591651e-64	46.85887282297116	Lung	1.213035220125786	7.278543349753694	7.278543349753694	partially reversible	Lung
ENSG00000063761	ADCK1	0.2118404124922477	8.670320006517012e-5	4.389050357415625	Lung	7.504867924528302	8.83634975369458	8.83634975369458	partially reversible	Lung
ENSG00000063854	HAGH	0.1256486130234384	0.006311411001947165	2.31857441734077	Lung	23.74308176100629	25.48684729064039	25.48684729064039	partially reversible	Lung
ENSG00000064201	TSPAN32	0.2756283224504503	0.01044294570200014	1.964071985976668	Lung	6.492044025157233	7.232553694581281	7.232553694581281	partially reversible	Lung
ENSG00000064225	ST3GAL6	0.2454269076213614	0.001812652269814504	3.865137976978829	Lung	5.503125786163522	6.802886699507389	6.802886699507389	partially reversible	Lung
ENSG00000064419	TNPO3	-0.06057380760497033	0.03541406004668795	1.651845281661767	Lung	27.21786163522012	25.59783251231527	25.59783251231527	partially reversible	Lung
ENSG00000064651	SLC12A2	-0.2156086390113694	0.003379191375379627	3.252972542233178	Lung	12.64198113207547	10.2221921182266	10.2221921182266	partially reversible	Lung
ENSG00000064687	ABCA7	0.1997143132319115	0.01183915801911531	2.044300029394648	Lung	29.58510691823899	30.94195073891625	30.94195073891625	partially reversible	Lung
ENSG00000064726	BTBD1	-0.06971914027729695	0.04460991165556543	1.539509139109389	Lung	42.17031446540881	38.4823645320197	38.4823645320197	partially reversible	Lung
ENSG00000064763	FAR2	0.1461877699772909	0.01330531896922731	2.617431277181568	Lung	6.714578616352202	7.513512315270936	7.513512315270936	partially reversible	Lung
ENSG00000065029	ZNF76	0.1273287589057731	2.10518106909257e-4	4.305695346007232	Lung	26.44893081761006	27.51024630541872	27.51024630541872	partially reversible	Lung
ENSG00000065150	IPO5	-0.08818835324184325	0.01402591476761615	2.285460719952021	Lung	47.40163522012578	40.79965517241379	40.79965517241379	partially reversible	Lung
ENSG00000065183	WDR3	-0.1307729202282359	0.04784683798430652	1.427196389836974	Lung	6.363842767295598	6.018158620689655	6.018158620689655	partially reversible	Lung
ENSG00000065717	TLE2	-0.1890777382223458	9.370671362972854e-4	3.890907700435906	Lung	82.06446540880503	67.53467980295567	67.53467980295567	partially reversible	Lung
ENSG00000065923	SLC9A7	0.2554706467407103	0.003170164359639513	3.480401813737836	Lung	1.971242767295597	2.380402955665025	2.380402955665025	partially reversible	Lung
ENSG00000065989	PDE4A	0.1767648921761004	1.639052011092957e-6	6.770689093878866	Lung	21.37827044025157	22.53866995073892	22.53866995073892	partially reversible	Lung
ENSG00000066248	NGEF	-0.4389505154595772	0.03456693237813227	2.340254339589423	Lung	0.9300925786163522	0.712075763546798	0.712075763546798	partially reversible	Lung
ENSG00000066336	SPI1	0.3591645655849626	2.66006917302694e-6	6.453334783373172	Lung	127.4401886792453	148.5533497536946	148.5533497536946	partially reversible	Lung
ENSG00000066379	ZNRD1	0.1057757200018103	0.04051383668314189	1.283129720204554	Lung	44.54383647798742	45.75620689655172	45.75620689655172	partially reversible	Lung
ENSG00000066382	MPPED2	-0.465051640941366	5.433875951701821e-5	5.288620683342786	Lung	0.3900638364779874	0.2758899014778325	0.2758899014778325	partially reversible	Lung
ENSG00000066629	EML1	-0.2398226275851365	7.071762242810403e-5	4.901225871894658	Lung	15.41233962264151	13.60766995073892	13.60766995073892	partially reversible	Lung
ENSG00000067141	NEO1	-0.1333563005632818	0.01829284258840952	2.113586812768368	Lung	23.06217610062893	19.96704433497537	19.96704433497537	partially reversible	Lung
ENSG00000067177	PHKA1	-0.1347767988761958	0.04628611562955554	1.483290198588455	Lung	3.865018867924528	3.42743842364532	3.42743842364532	partially reversible	Lung
ENSG00000067182	TNFRSF1A	-0.1086384465405867	0.01339840091264466	2.571206105488897	Lung	184.43	151.4110837438424	151.4110837438424	partially reversible	Lung
ENSG00000067191	CACNB1	0.1872871454658127	0.01330784355838309	1.927923806593335	Lung	16.53277987421384	19.22413300492611	19.22413300492611	partially reversible	Lung
ENSG00000067248	DHX29	-0.06965120185155799	0.03413062059602182	1.572343127591032	Lung	26.54578616352201	23.91724137931034	23.91724137931034	partially reversible	Lung
ENSG00000067842	ATP2B3	-0.509689524636856	0.001619413343911867	3.25406721988453	Lung	0.1087969622641509	0.06274297044334975	0.06274297044334975	partially reversible	Lung
ENSG00000068097	HEATR6	0.1236593246335933	0.01752705374344108	2.486986825945612	Lung	9.661685534591195	10.54808374384236	10.54808374384236	partially reversible	Lung
ENSG00000068383	INPP5A	-0.1313674912212774	0.009873373444532272	2.98964116614383	Lung	43.12182389937107	37.80615763546798	37.80615763546798	partially reversible	Lung
ENSG00000068400	GRIPAP1	0.07051061360863506	0.02201376039756697	2.137932284384448	Lung	62.0348427672956	59.06827586206897	59.06827586206897	partially reversible	Lung
ENSG00000068796	KIF2A	-0.1079211142167501	0.02499765491512302	1.88977557706845	Lung	13.45032075471698	11.64774384236453	11.64774384236453	partially reversible	Lung
ENSG00000069424	KCNAB2	0.3312628270263974	5.523920585731609e-5	5.095351576927419	Lung	28.00600628930817	34.91423645320197	34.91423645320197	partially reversible	Lung
ENSG00000069812	HES2	0.697323129689275	6.562134536567048e-5	4.633024882746866	Lung	1.14853679245283	1.59706	1.59706	reversible	Lung
ENSG00000069869	NEDD4	-0.1234374166175311	0.04218138224531399	1.373376311255352	Lung	9.013440251572327	7.740600985221675	7.740600985221675	partially reversible	Lung
ENSG00000070081	NUCB2	-0.1669053550795759	0.0192590977680485	2.170617165556171	Lung	18.38625157232704	16.08866009852217	16.08866009852217	partially reversible	Lung
ENSG00000070190	DAPP1	0.2526929594462998	0.009982283908841224	2.56233623487058	Lung	8.448938364779874	9.306103448275863	9.306103448275863	partially reversible	Lung
ENSG00000070601	FRMPD1	0.4254595704539472	0.03951829620191358	1.851120914690766	Lung	0.1160251698113208	0.1645136699507389	0.1645136699507389	partially reversible	Lung
ENSG00000070778	PTPN21	-0.1447808172281047	0.0209750498423455	1.871205969182419	Lung	28.27169811320755	24.49808866995074	24.49808866995074	partially reversible	Lung
ENSG00000070808	CAMK2A	-0.3000222136020942	0.003254584949276114	2.593707638613348	Lung	2.400248427672956	1.912131527093596	1.912131527093596	partially reversible	Lung
ENSG00000071246	VASH1	0.1855523355297046	0.04566970359118805	1.743956420577484	Lung	20.76599371069182	21.93166502463054	21.93166502463054	partially reversible	Lung
ENSG00000071553	ATP6AP1	0.1733147750842782	1.3941433304212551e-07	7.947104795799734	Lung	108.4700628930818	117.7161083743842	117.7161083743842	reversible	Lung
ENSG00000071859	FAM50A	0.1084194844442389	0.02851382146406461	1.486186249630399	Lung	122.4789937106918	125.9224630541872	125.9224630541872	partially reversible	Lung
ENSG00000072041	SLC6A15	-1.191823206710157	4.744884298024266e-8	8.322075571360529	Lung	0.1246022389937107	0.061561	0.061561	partially reversible	Lung
ENSG00000072121	ZFYVE26	0.176180403924746	1.009308028430158e-5	6.048813739996199	Lung	12.23772955974843	13.90002463054187	13.90002463054187	partially reversible	Lung
ENSG00000072133	RPS6KA6	-0.249981605173107	7.749084464048875e-4	3.786243728772332	Lung	1.041751572327044	0.8362241379310345	0.8362241379310345	partially reversible	Lung
ENSG00000072135	PTPN18	0.09549868242483901	0.006974771634860667	2.728527463134251	Lung	51.32540880503144	57.63211822660099	57.63211822660099	partially reversible	Lung
ENSG00000072274	TFRC	0.2748568929120757	0.003576071193650619	2.894577135358067	Lung	96.0893396226415	106.2987142857143	106.2987142857143	partially reversible	Lung
ENSG00000072501	SMC1A	-0.1054148538325961	5.190019287960637e-4	4.47665634503075	Lung	21.9781572327044	18.88990147783251	18.88990147783251	partially reversible	Lung
ENSG00000072694	FCGR2B	0.6085367343423396	3.070484827084822e-8	8.709492899609836	Lung	9.741467924528301	14.11382266009852	14.11382266009852	partially reversible	Lung
ENSG00000072803	FBXW11	-0.05346118779964708	0.04894726197422938	1.545394375570744	Lung	31.23842767295598	27.28522167487685	27.28522167487685	partially reversible	Lung
ENSG00000072954	TMEM38A	0.2456491500087902	0.006575067026934779	2.865422755410441	Lung	9.494471698113207	11.17810837438424	11.17810837438424	partially reversible	Lung
ENSG00000073060	SCARB1	0.3581621324142	0.002048617552390671	3.705211289682366	Lung	21.96772955974843	26.93658128078818	26.93658128078818	partially reversible	Lung
ENSG00000073150	PANX2	0.3347300938477608	1.918349169923837e-4	4.256867224715124	Lung	5.009321383647799	5.692788177339901	5.692788177339901	reversible	Lung
ENSG00000073331	ALPK1	0.1617661735622744	0.008237090499636293	2.579008912166384	Lung	13.21496855345912	14.23435960591133	14.23435960591133	partially reversible	Lung
ENSG00000073417	PDE8A	0.1310446931752928	0.009044432321356615	2.577762046771082	Lung	38.92106918238994	37.06679802955665	37.06679802955665	partially reversible	Lung
ENSG00000073605	GSDMB	0.1533694493159724	0.01703007251617319	2.01962072525187	Lung	27.996	27.82878325123153	27.82878325123153	partially reversible	Lung
ENSG00000073712	FERMT2	-0.1510500033885203	0.003469886282305576	3.026536520161704	Lung	103.0100628930818	84.56512315270936	84.56512315270936	partially reversible	Lung
ENSG00000073754	CD5L	0.4977683766295893	0.004284970707670006	2.785274694445995	Lung	1.13845679245283	1.52714039408867	1.52714039408867	partially reversible	Lung
ENSG00000074590	NUAK1	-0.2772762282076335	0.01598512525160775	1.723657042040224	Lung	22.09584905660378	19.51917733990148	19.51917733990148	partially reversible	Lung
ENSG00000074964	ARHGEF10L	0.2775200364695601	1.335248567918962e-7	7.282820036357474	Lung	21.05401886792453	24.25014778325123	24.25014778325123	reversible	Lung
ENSG00000075340	ADD2	-0.4274354651559411	7.95236451808726e-4	4.188778774843717	Lung	1.09070251572327	0.7251907389162562	0.7251907389162562	partially reversible	Lung
ENSG00000075945	KIFAP3	-0.1005013982289046	0.0074025971285614	2.318390123491409	Lung	17.7751572327044	16.72769950738916	16.72769950738916	partially reversible	Lung
ENSG00000076053	RBM7	-0.09027612175648796	0.01636822465750049	2.173984878660822	Lung	11.40477358490566	9.812004926108374	9.812004926108374	partially reversible	Lung
ENSG00000076928	ARHGEF1	0.1289421088194166	0.003155119295523102	3.187940017703671	Lung	132.4005660377358	137.18	137.18	partially reversible	Lung
ENSG00000076944	STXBP2	0.218904932107775	8.320577490593646e-5	5.313878446826321	Lung	93.19176100628931	104.1439408866995	104.1439408866995	partially reversible	Lung
ENSG00000077063	CTTNBP2	0.322312725240967	3.32965701312268e-5	6.03401312491888	Lung	2.800039622641509	3.496204433497537	3.496204433497537	partially reversible	Lung
ENSG00000077235	GTF3C1	-0.0785040941524546	0.006252694534256521	2.586047177986796	Lung	32.17138364779874	29.26364532019705	29.26364532019705	partially reversible	Lung
ENSG00000077264	PAK3	-0.2671276007408779	0.003778191261013727	2.705097856842236	Lung	0.8445396226415094	0.6698171428571429	0.6698171428571429	partially reversible	Lung
ENSG00000077274	CAPN6	-0.8302429313880346	4.089331300101982e-4	3.836132157933784	Lung	0.5475050314465408	0.3475233497536946	0.3475233497536946	partially reversible	Lung
ENSG00000077348	EXOSC5	0.1668410278026244	0.005595358124093099	2.531427017621993	Lung	13.65807547169811	15.62833004926108	15.62833004926108	partially reversible	Lung
ENSG00000077454	LRCH4	0.1099251043961162	0.01333609476695983	2.275073416106837	Lung	125.2995597484277	124.2331527093596	124.2331527093596	partially reversible	Lung
ENSG00000077463	SIRT6	0.1075796696062012	0.01870928183781443	1.765496791138677	Lung	19.74921383647799	21.1311921182266	21.1311921182266	partially reversible	Lung
ENSG00000077585	GPR137B	0.2153451639192741	3.984871470245745e-4	4.35676052125081	Lung	23.81918238993711	26.38742857142857	26.38742857142857	partially reversible	Lung
ENSG00000077684	JADE1	-0.1867029189225329	0.02094960874507161	2.295732404220626	Lung	19.53950314465409	17.07664532019704	17.07664532019704	partially reversible	Lung
ENSG00000077782	FGFR1	-0.1283930658478856	0.01873750200099777	2.822676398618379	Lung	79.33547169811321	60.12029556650246	60.12029556650246	partially reversible	Lung
ENSG00000077935	SMC1B	-0.4452600609576925	0.00917007275467081	1.995157074596869	Lung	0.09897501257861635	0.07465216748768473	0.07465216748768473	partially reversible	Lung
ENSG00000078018	MAP2	-0.226221244661767	0.01758021435082347	2.167613345844988	Lung	15.86805660377359	12.5928802955665	12.5928802955665	partially reversible	Lung
ENSG00000078070	MCCC1	0.232988679444283	0.002708572806918804	3.618938855321597	Lung	22.1247106918239	28.21940886699507	28.21940886699507	partially reversible	Lung
ENSG00000078124	ACER3	0.1422349461867397	0.002489726192074278	4.637533047814804	Lung	17.25118238993711	17.42526108374384	17.42526108374384	reversible	Lung
ENSG00000078237	TIGAR	0.1926092899739613	3.149724114635372e-4	4.279897053232086	Lung	5.946553459119497	6.771906403940886	6.771906403940886	partially reversible	Lung
ENSG00000078295	ADCY2	-0.6738192355314367	1.86126785948918e-10	10.84196435176355	Lung	0.7183177358490566	0.4326485221674877	0.4326485221674877	reversible	Lung
ENSG00000078549	ADCYAP1R1	0.3900238641212871	0.03536876128819082	3.773298146627819	Lung	1.686752767295598	1.784931034482759	1.784931034482759	reversible	Lung
ENSG00000078589	P2RY10	0.2844652091739547	0.01266660019498974	3.193017514175726	Lung	3.362687421383648	3.343510837438424	3.343510837438424	partially reversible	Lung
ENSG00000078596	ITM2A	-0.2673836748436935	0.001789547486725223	3.550922397859027	Lung	71.14138364779875	55.17906896551724	55.17906896551724	partially reversible	Lung
ENSG00000078699	CBFA2T2	0.07976144628072902	0.03599600788674782	1.795775705259645	Lung	13.76486163522013	13.29910837438424	13.29910837438424	partially reversible	Lung
ENSG00000078725	BRINP1	-0.9754513021888672	4.387676439821681e-4	3.70760840113512	Lung	4.606351698113207	3.00337275862069	3.00337275862069	partially reversible	Lung
ENSG00000079112	CDH17	0.4984948669572297	0.02217983602300201	2.000507165902893	Lung	0.09889630817610062	0.128987960591133	0.128987960591133	partially reversible	Lung
ENSG00000079156	OSBPL6	-0.4182796429192461	1.139916126477576e-5	6.442792496231217	Lung	3.645249685534591	2.692960591133005	2.692960591133005	partially reversible	Lung
ENSG00000079263	SP140	0.340911841583785	2.166290956480374e-5	5.044888037998541	Lung	4.855564779874213	5.075891625615764	5.075891625615764	partially reversible	Lung
ENSG00000079277	MKNK1	0.1100870508882717	0.02511027225993711	2.179060176612351	Lung	53.68937106918239	55.2171921182266	55.2171921182266	partially reversible	Lung
ENSG00000079785	DDX1	-0.09931973804003029	0.002443618556483633	2.982826665277662	Lung	65.34194968553459	62.15576354679803	62.15576354679803	partially reversible	Lung
ENSG00000079805	DNM2	0.08795073827208741	0.04743919375584293	1.637969483978236	Lung	112.6230817610063	111.4506896551724	111.4506896551724	partially reversible	Lung
ENSG00000079819	EPB41L2	-0.1115025920999362	0.01598512525160775	2.6839589481312	Lung	70.02528301886792	59.37039408866995	59.37039408866995	partially reversible	Lung
ENSG00000079950	STX7	0.09213568506464896	0.02062576037883551	2.769291493352911	Lung	14.82257232704402	15.62673891625616	15.62673891625616	partially reversible	Lung
ENSG00000080031	PTPRH	0.6476680691214344	3.722611611357534e-4	3.371304274964397	Lung	0.1816623270440252	0.2868464729064039	0.2868464729064039	partially reversible	Lung
ENSG00000080224	EPHA6	-0.5054229819169882	0.01636822465750049	2.472290116779706	Lung	0.1097600691823899	0.06939285221674876	0.06939285221674876	partially reversible	Lung
ENSG00000080293	SCTR	0.4559891819092241	0.009309645819297142	2.643709129961826	Lung	7.117607295597484	10.26027586206897	10.26027586206897	partially reversible	Lung
ENSG00000080298	RFX3	-0.1775213479205545	0.04193891093388797	2.22721139612602	Lung	7.632188679245283	6.125384236453202	6.125384236453202	partially reversible	Lung
ENSG00000080822	CLDND1	0.1609385616084029	4.60974739449811e-6	6.93603997878563	Lung	53.13930817610063	55.69162561576355	55.69162561576355	partially reversible	Lung
ENSG00000080823	MOK	-0.2624507353179135	0.00954844661297435	3.571184529584571	Lung	6.536006289308176	5.371684729064039	5.371684729064039	partially reversible	Lung
ENSG00000080845	DLGAP4	-0.0947325774047277	0.01563007660891401	2.665030986542667	Lung	55.62911949685535	44.89064039408867	44.89064039408867	partially reversible	Lung
ENSG00000081237	PTPRC	0.1664369091372217	0.04315188178804239	1.863221226346477	Lung	78.10276729559749	69.5563054187192	69.5563054187192	partially reversible	Lung
ENSG00000081277	PKP1	-0.9639940119827227	3.119105930685016e-8	8.572423604595821	Lung	13.73325974842767	6.234498522167487	6.234498522167487	reversible	Lung
ENSG00000081803	CADPS2	-0.1985847349470404	2.434210978263298e-6	6.808991437141263	Lung	20.72645283018868	17.33724630541872	17.33724630541872	reversible	Lung
ENSG00000081818	PCDHB4	-0.1637730128069897	0.02528784847161374	2.03130940850696	Lung	5.246333333333333	4.058004926108374	4.058004926108374	partially reversible	Lung
ENSG00000082397	EPB41L3	0.1298820429472805	0.02669511192293256	2.34378973491276	Lung	17.65609433962264	17.30566502463054	17.30566502463054	partially reversible	Lung
ENSG00000082482	KCNK2	0.580805954131134	0.0270172902178744	2.645333749070088	Lung	0.124682465408805	0.1916266502463054	0.1916266502463054	partially reversible	Lung
ENSG00000082497	SERTAD4	-0.2745945816222488	0.01070370417345993	3.031330677533511	Lung	2.642305660377358	2.141073891625616	2.141073891625616	partially reversible	Lung
ENSG00000082516	GEMIN5	-0.1212615183413175	0.02826192870982508	2.339085664350854	Lung	10.33320754716981	9.670536945812808	9.670536945812808	partially reversible	Lung
ENSG00000082805	ERC1	-0.1000393300003319	0.002604215970173772	3.831456601276198	Lung	13.59220125786164	11.85091133004926	11.85091133004926	partially reversible	Lung
ENSG00000083067	TRPM3	-0.3019263094249169	0.01087628626085722	3.403733905520116	Lung	0.1190383647798742	0.09477108374384237	0.09477108374384237	reversible	Lung
ENSG00000083168	KAT6A	-0.09494095740154683	0.02026508786506408	1.900708317456019	Lung	35.0548427672956	27.42077832512315	27.42077832512315	partially reversible	Lung
ENSG00000083457	ITGAE	0.5955266890720896	1.446188516256526e-23	22.18842964687482	Lung	9.122836477987422	13.88144827586207	13.88144827586207	reversible	Lung
ENSG00000083544	TDRD3	0.141212103731448	0.02499765491512302	2.536911955598582	Lung	11.71281132075472	13.66248275862069	13.66248275862069	partially reversible	Lung
ENSG00000083642	PDS5B	-0.08386047223352647	0.02024106230274548	1.490860416143821	Lung	17.16772327044025	15.18295073891626	15.18295073891626	partially reversible	Lung
ENSG00000083720	OXCT1	-0.1281035207403084	0.02874316157644671	1.611074195076585	Lung	15.98364779874214	14.611	14.611	partially reversible	Lung
ENSG00000084710	EFR3B	-0.238437483549572	0.03198259850210257	1.808365042345418	Lung	3.051596226415094	2.553668472906404	2.553668472906404	partially reversible	Lung
[truncated: 4,396 more rows]
