# Supplementary material for: The molecular impact of cigarette smoking resembles aging across tissues
Source: Genome Med. 2025 Jun 2;17:66. doi: 10.1186/s13073-025-01485-x (PMC12131351; doi:10.1186/s13073-025-01485-x)
Supplement: Supplementary file 11 — Additional File 11: Table S10: DMPs per tissue. [file 13073_2025_1485_MOESM11_ESM.xlsx]

## Sheet: Sheet1
CpG	logFC	adj.P.Val	tissue	reversability
cg08840017	-0.897737931719369	2.60655957857041e-05	ColonTransverse	partially reversible
cg19798735	-0.360922825707522	9.58643313923158e-05	ColonTransverse	partially reversible
cg25748521	-0.335702119213928	9.58643313923158e-05	ColonTransverse	partially reversible
cg04141806	-0.840928691663962	0.000120638770644172	ColonTransverse	partially reversible
cg11936289	-0.513907694670378	0.000539186216262619	ColonTransverse	partially reversible
cg22556683	0.868920348533103	0.00101445174609843	ColonTransverse	partially reversible
cg17287155	-0.505241410019647	0.00132209555645844	ColonTransverse	partially reversible
cg06035956	-0.70866872643043	0.00283615436710571	ColonTransverse	partially reversible
cg04180924	-0.793793873475824	0.00283615436710571	ColonTransverse	partially reversible
cg24155515	-0.514715865654224	0.00501407192552754	ColonTransverse	partially reversible
cg03092631	-0.667027014952979	0.00501407192552754	ColonTransverse	partially reversible
cg12705693	-0.339757932224093	0.00501407192552754	ColonTransverse	partially reversible
cg22103736	-1.17438062113653	0.00501407192552754	ColonTransverse	partially reversible
cg02385153	0.421363619938328	0.00501407192552754	ColonTransverse	partially reversible
cg08491889	-0.66217871966016	0.00547895170357853	ColonTransverse	partially reversible
cg25512107	-0.928225143482361	0.00547895170357853	ColonTransverse	partially reversible
cg16062877	-0.340996443687249	0.00550550516224551	ColonTransverse	partially reversible
cg25013095	-0.567903798829061	0.00554847382790361	ColonTransverse	partially reversible
cg17323298	-0.378483191139884	0.00554847382790361	ColonTransverse	partially reversible
cg19859270	-0.528869612664427	0.00557613934382413	ColonTransverse	partially reversible
cg10206344	0.420928132915879	0.00622101758854776	ColonTransverse	partially reversible
cg17810176	0.442929697465894	0.00693912517110923	ColonTransverse	partially reversible
cg14128479	-0.463568368809429	0.00693912517110923	ColonTransverse	partially reversible
cg11421768	-0.673381133814042	0.00724764616332328	ColonTransverse	partially reversible
cg21179895	-0.40217960021122	0.00724764616332328	ColonTransverse	partially reversible
cg24064224	-0.347441054325729	0.00867624314734768	ColonTransverse	partially reversible
cg07444280	0.556711665353545	0.00893928092318612	ColonTransverse	partially reversible
cg26510500	-0.431666730321531	0.00996902441910288	ColonTransverse	partially reversible
cg15643983	-0.317916845055617	0.0132760131819304	ColonTransverse	partially reversible
cg19616007	-0.634423454301537	0.0132760131819304	ColonTransverse	partially reversible
cg12754457	0.368604715658518	0.0133738439567062	ColonTransverse	partially reversible
cg21159993	0.495236976149293	0.0139408218909938	ColonTransverse	partially reversible
cg14947478	0.468122656094732	0.0139408218909938	ColonTransverse	partially reversible
cg01920129	-0.520251289295247	0.0158223100848821	ColonTransverse	partially reversible
cg21208154	-0.67637178416475	0.0194257885186047	ColonTransverse	partially reversible
cg12329529	-0.306147423750981	0.0227790705386086	ColonTransverse	partially reversible
cg14999716	-0.578901902463294	0.0238300817889535	ColonTransverse	partially reversible
cg14234406	0.61119229936573	0.0238300817889535	ColonTransverse	partially reversible
cg18696720	0.354050843706298	0.0268226150300144	ColonTransverse	partially reversible
cg27424995	0.747192547051156	0.0279056088598972	ColonTransverse	partially reversible
cg03209642	0.825738211317342	0.0293688088602329	ColonTransverse	partially reversible
cg14400768	-0.565530410840456	0.0293688088602329	ColonTransverse	partially reversible
cg23383281	-0.483650531495156	0.0293688088602329	ColonTransverse	partially reversible
cg18754985	-0.568808029627234	0.0293688088602329	ColonTransverse	partially reversible
cg24106636	-0.853671348022465	0.0324621156778602	ColonTransverse	partially reversible
cg26487191	0.445137463152605	0.0324621156778602	ColonTransverse	partially reversible
cg00164641	0.594933294626331	0.0324621156778602	ColonTransverse	partially reversible
cg15199134	-0.315239017010473	0.0351388269853439	ColonTransverse	partially reversible
cg10060399	0.338784214705933	0.0370779403990445	ColonTransverse	partially reversible
cg13574580	-0.638135465710819	0.0370779403990445	ColonTransverse	partially reversible
cg13681792	-0.38727039322313	0.0370779403990445	ColonTransverse	partially reversible
cg05963773	-0.472278532085144	0.0370779403990445	ColonTransverse	partially reversible
cg27298253	-0.427272869517592	0.0370779403990445	ColonTransverse	partially reversible
cg17465616	0.421294716546937	0.0384607103783386	ColonTransverse	partially reversible
cg24218109	-0.603172552884858	0.0385249704590594	ColonTransverse	partially reversible
cg14391737	-0.361597399109187	0.0390132372119263	ColonTransverse	partially reversible
cg07441773	-0.602978795382518	0.042997464290451	ColonTransverse	partially reversible
cg15179499	0.373609814152072	0.0433935382305137	ColonTransverse	partially reversible
cg16232702	-0.416179160902322	0.0433935382305137	ColonTransverse	partially reversible
cg21497594	-0.452283244954946	0.0433935382305137	ColonTransverse	partially reversible
cg00436050	-0.400669953622012	0.0433935382305137	ColonTransverse	partially reversible
cg07943658	0.500356498457967	0.0440471028656722	ColonTransverse	partially reversible
cg23162675	-0.53018111137617	0.0440471028656722	ColonTransverse	partially reversible
cg04545296	0.549784925968301	0.0440471028656722	ColonTransverse	partially reversible
cg27312979	0.349905393261281	0.0440471028656722	ColonTransverse	partially reversible
cg12621745	-0.240413588855675	0.0440471028656722	ColonTransverse	partially reversible
cg15025123	-0.413941969338	0.0440471028656722	ColonTransverse	partially reversible
cg11210357	-0.513946042695057	0.0443032821976301	ColonTransverse	partially reversible
cg16947819	-0.344328887595367	0.0447394832949575	ColonTransverse	partially reversible
cg10841124	0.310280485068319	0.0447394832949575	ColonTransverse	partially reversible
cg14270401	-0.644811317264933	0.0448841508444721	ColonTransverse	partially reversible
cg17900199	-0.266482741103608	0.0448841508444721	ColonTransverse	partially reversible
cg21426686	-0.404302545613958	0.0448841508444721	ColonTransverse	partially reversible
cg05495949	-0.752800255350552	0.0448841508444721	ColonTransverse	partially reversible
cg20255817	0.31206092069695	0.0448841508444721	ColonTransverse	partially reversible
cg04339837	0.481490169485217	0.0448841508444721	ColonTransverse	partially reversible
cg20843601	-0.420685564413944	0.0450698568249776	ColonTransverse	partially reversible
cg04235126	-0.605101160357277	0.0450698568249776	ColonTransverse	partially reversible
cg03680790	-0.314786220122184	0.0450698568249776	ColonTransverse	partially reversible
cg11908294	0.400040013523463	0.0458434196095071	ColonTransverse	partially reversible
cg17367776	0.376506895536305	0.0465400206317472	ColonTransverse	partially reversible
cg22149610	0.424440055963296	0.0465400206317472	ColonTransverse	partially reversible
cg07498426	0.428618159731579	0.0467242695723174	ColonTransverse	partially reversible
cg14448919	0.827177330029716	0.0473177152780741	ColonTransverse	partially reversible
cg15653143	-0.335165407900916	0.0478745667369352	ColonTransverse	partially reversible
cg04510874	0.503104813182995	0.0482924420140329	ColonTransverse	partially reversible
cg27106909	0.402237836409382	0.0493342417812893	ColonTransverse	partially reversible
cg26843110	-0.879427410476119	1.19214715187592e-17	Lung	non-reversible
cg23655854	-0.794586349712519	3.48195099654798e-17	Lung	non-reversible
cg23262831	-1.12005248051177	1.51326399307765e-15	Lung	partially reversible
cg16167478	-1.34175475233757	1.51326399307765e-15	Lung	non-reversible
cg03224163	-1.38210677636054	1.57062507326807e-15	Lung	non-reversible
cg01100061	-0.870634474583395	1.67869999066437e-15	Lung	non-reversible
cg04135110	0.681323133565546	7.24406263425751e-15	Lung	non-reversible
cg08965631	-1.60259227330928	8.27338627538053e-15	Lung	reversible
cg00699559	1.31167948023557	3.12560831426269e-14	Lung	non-reversible
cg01584760	-1.91432547575787	3.20974110220816e-14	Lung	non-reversible
cg07943658	1.32355525067525	3.67485988420969e-14	Lung	non-reversible
cg24081180	0.575762253452599	5.13085832841156e-14	Lung	non-reversible
cg14219121	1.25356324240883	5.13085832841156e-14	Lung	non-reversible
cg11525450	-1.2153754084989	6.26862861293238e-14	Lung	non-reversible
cg21081352	-1.25453877963729	6.26862861293238e-14	Lung	non-reversible
cg14120703	-0.581105085328973	1.27205809326092e-13	Lung	reversible
cg23680900	-0.990577389462144	1.57140456350331e-13	Lung	non-reversible
cg14690983	1.37539977820925	1.76445821184342e-13	Lung	non-reversible
cg07339236	-1.46546423872338	1.8586353100206e-13	Lung	partially reversible
cg11152412	-0.889951243970629	1.8959936573479e-13	Lung	non-reversible
cg01979352	-0.842672815647039	2.23277703972375e-13	Lung	non-reversible
cg10982049	-0.755837517997117	2.30952807236299e-13	Lung	reversible
cg05271188	-0.732154906267861	2.32368035186486e-13	Lung	reversible
cg22539670	-0.499445210775094	2.69735205585494e-13	Lung	non-reversible
cg19857361	-1.33972552100458	3.53998072320389e-13	Lung	partially reversible
cg00370022	-0.646802354649091	3.62806056257668e-13	Lung	non-reversible
cg04807685	-1.00635849560891	4.12385707164061e-13	Lung	partially reversible
cg22851031	-1.73088119440238	7.22582437219591e-13	Lung	reversible
cg16714481	-0.459109480650343	1.13203713590358e-12	Lung	partially reversible
cg06725641	-1.18261519195181	1.62684535393241e-12	Lung	non-reversible
cg26144569	-0.794176334929087	1.62684535393241e-12	Lung	non-reversible
cg21611682	-0.523103242669732	1.70824550332265e-12	Lung	partially reversible
cg00381511	-1.2621616733056	2.24657743509943e-12	Lung	partially reversible
cg19613578	0.509845161064692	3.12972102361932e-12	Lung	reversible
cg07992500	-0.828848775736961	4.20644432799435e-12	Lung	partially reversible
cg25490594	-0.89787891169322	4.5082901008718e-12	Lung	partially reversible
cg02486145	-0.681587781995282	4.52837700887168e-12	Lung	non-reversible
cg26850624	0.699582592489091	5.34964455416129e-12	Lung	non-reversible
cg14604066	-0.772995413800006	6.18925448275233e-12	Lung	non-reversible
cg26954197	0.534593741394378	7.314469454132e-12	Lung	non-reversible
cg05480110	-1.61986827214405	7.92877518687261e-12	Lung	partially reversible
cg16518729	-1.25208876227562	7.92877518687261e-12	Lung	partially reversible
cg12503836	-1.71919474980865	1.0025949188687e-11	Lung	partially reversible
cg02206695	-1.29666377958097	1.0025949188687e-11	Lung	partially reversible
cg18866616	-0.89120881474709	1.21155197258618e-11	Lung	partially reversible
cg11365548	-0.875465366932846	1.21155197258618e-11	Lung	non-reversible
cg08051996	-1.20482894671381	1.37463851730278e-11	Lung	non-reversible
cg08651937	-0.940430557979383	1.9774985589138e-11	Lung	reversible
cg05575921	-0.721659731528604	3.27996533226956e-11	Lung	reversible
cg14209764	-0.810680180227846	3.73291736996218e-11	Lung	partially reversible
cg09341046	-0.686736320949968	4.59625034661024e-11	Lung	non-reversible
cg15474579	-0.495984974261349	4.66304745486771e-11	Lung	partially reversible
cg21858526	-0.964811252791484	4.75001149889936e-11	Lung	partially reversible
cg10699177	-0.669839232507722	7.05319630090801e-11	Lung	partially reversible
cg03598297	-1.25542854251011	8.70836111624935e-11	Lung	non-reversible
cg21637761	-0.721429894299865	8.70836111624935e-11	Lung	partially reversible
cg02539609	-1.43927139610127	1.04649736515771e-10	Lung	non-reversible
cg05164406	-0.897460319631824	1.14084673508866e-10	Lung	partially reversible
cg15036328	-0.987348073281657	1.15657178771837e-10	Lung	partially reversible
cg06077226	-1.41480451028332	1.2842023711229e-10	Lung	non-reversible
cg22595738	-1.12873714909523	1.31234616107472e-10	Lung	non-reversible
cg11445754	1.15347557649716	1.32467164162561e-10	Lung	non-reversible
cg14798390	-1.04574091249051	1.32467164162561e-10	Lung	non-reversible
cg14485923	-0.56086096051038	1.365686218531e-10	Lung	reversible
cg20773915	-0.804106234635779	1.49535801986652e-10	Lung	non-reversible
cg13623664	-1.35935689126071	1.77795315240626e-10	Lung	partially reversible
cg08578734	1.04484252638457	1.79694754934536e-10	Lung	partially reversible
cg02061950	-1.01606180462649	1.82245906634493e-10	Lung	partially reversible
cg02814691	-1.6440253349319	1.96945287906928e-10	Lung	partially reversible
cg03792561	-1.01762379742596	1.96945287906928e-10	Lung	partially reversible
cg26803289	-0.901828562226637	2.57334954567149e-10	Lung	partially reversible
cg08413495	-0.967148730393087	3.29238561823881e-10	Lung	partially reversible
cg16158816	1.01809819914432	3.62019271470123e-10	Lung	reversible
cg02162897	-1.0605216668784	4.89942094471434e-10	Lung	non-reversible
cg22111043	-0.652405639583147	5.7218048840785e-10	Lung	partially reversible
cg22849158	-1.10390668421143	7.03963232458515e-10	Lung	partially reversible
cg26591384	1.36126933432231	7.92840277444344e-10	Lung	partially reversible
cg04843690	-0.843793400427317	7.98671401001124e-10	Lung	partially reversible
cg24688690	0.492461915242392	8.15194770435583e-10	Lung	non-reversible
cg26618699	-0.931866177274267	8.70679763670105e-10	Lung	non-reversible
cg05000748	0.71925238638231	8.70679763670105e-10	Lung	non-reversible
cg00605306	-1.95527305220802	8.9153303150576e-10	Lung	partially reversible
cg03584202	-1.24167696593609	9.64519117641929e-10	Lung	partially reversible
cg11988476	-1.42413258069726	9.64519117641929e-10	Lung	partially reversible
cg27415945	-0.838099218576646	9.64519117641929e-10	Lung	partially reversible
cg25068915	-1.25050606511732	1.10793525430105e-09	Lung	partially reversible
cg01169610	-0.916121662577483	1.13413745842022e-09	Lung	partially reversible
cg09643398	-0.408040906498944	1.2060420102812e-09	Lung	partially reversible
cg07999828	-0.792827597650565	1.22679911756153e-09	Lung	partially reversible
cg14444719	-0.615399630481713	1.22679911756153e-09	Lung	non-reversible
cg14891948	-1.13132925890378	1.22679911756153e-09	Lung	partially reversible
cg16427312	-0.701952510864643	1.25831119184311e-09	Lung	partially reversible
cg14448919	1.25866480886414	1.25831119184311e-09	Lung	non-reversible
cg05398321	-1.18703479169067	1.27804087364866e-09	Lung	reversible
cg01852765	-0.466537006093596	1.29268446512442e-09	Lung	partially reversible
cg07574216	-1.03663360943973	1.38891333536508e-09	Lung	reversible
cg21623028	0.395254128733906	1.40577830040568e-09	Lung	non-reversible
cg16634901	-0.665149074371179	1.52123979097626e-09	Lung	partially reversible
cg05485769	-1.47802183963887	1.53119352821549e-09	Lung	partially reversible
cg06654954	-1.19105769178478	1.66346696122555e-09	Lung	partially reversible
cg25738116	-0.758435763878109	1.67498767067436e-09	Lung	partially reversible
cg13199279	-0.439427845122395	1.93638118843216e-09	Lung	partially reversible
cg15952808	-0.743406979268643	1.98019352558922e-09	Lung	partially reversible
cg02220837	-1.2566322015426	1.98019352558922e-09	Lung	partially reversible
cg16651768	-1.11028329961314	1.99755709216429e-09	Lung	partially reversible
cg23369179	-0.430372999919133	2.01972203121993e-09	Lung	partially reversible
cg00401753	0.725804170815556	2.01972203121993e-09	Lung	non-reversible
cg20212364	-0.945777201335632	2.02706292717895e-09	Lung	partially reversible
cg12879160	-1.09037365779692	2.05098133787176e-09	Lung	partially reversible
cg00052385	-0.492828887608215	2.07005412004967e-09	Lung	non-reversible
cg10841124	0.446208067835237	2.1465516767876e-09	Lung	non-reversible
cg10387581	-0.939520090450487	2.21530497352609e-09	Lung	partially reversible
cg26717066	-1.14141336719517	2.25469417505127e-09	Lung	partially reversible
cg13787610	-1.22894595310962	2.37036331210175e-09	Lung	partially reversible
cg23369364	-0.560563490422396	2.41685490619754e-09	Lung	partially reversible
cg09654261	-0.775022318469787	2.59006800269115e-09	Lung	non-reversible
cg25923162	-0.749285281194301	2.59006800269115e-09	Lung	partially reversible
cg27013920	-1.05947517779295	2.67096516494696e-09	Lung	partially reversible
cg14710175	-0.608783256150064	2.69528636710477e-09	Lung	partially reversible
cg10801473	-1.4253753336751	2.74275390075796e-09	Lung	partially reversible
cg18110590	-1.06426779487197	2.82231157709802e-09	Lung	partially reversible
cg17738628	-0.653928506809339	2.84516656390741e-09	Lung	partially reversible
cg15618638	-0.71359963063693	2.91171109064807e-09	Lung	partially reversible
cg17486066	-0.892546806579901	2.98563502425459e-09	Lung	partially reversible
cg09610332	-1.18271639220777	3.05328979796327e-09	Lung	partially reversible
cg12053348	-0.639702957413151	3.29613860049296e-09	Lung	partially reversible
cg25569508	-0.659727262311548	3.29613860049296e-09	Lung	partially reversible
cg24303303	-0.770800899237715	3.32797839481558e-09	Lung	partially reversible
cg10009577	-0.537353761861049	3.39063949724467e-09	Lung	non-reversible
cg15049014	-1.15200745139855	3.55418086322164e-09	Lung	non-reversible
cg07251878	-1.1080585128427	3.61352811214335e-09	Lung	partially reversible
cg12963342	-1.51103343143535	3.85641240189252e-09	Lung	partially reversible
cg09548540	-0.815316692553015	3.9399868720527e-09	Lung	partially reversible
cg18768347	-1.26599917867652	3.9399868720527e-09	Lung	partially reversible
cg23507945	-0.867679718075394	3.9399868720527e-09	Lung	non-reversible
cg13136938	-1.26741040113127	3.9399868720527e-09	Lung	partially reversible
cg03964696	-0.458326196372381	3.9399868720527e-09	Lung	partially reversible
cg26472183	-0.597210834175267	3.94434235556127e-09	Lung	partially reversible
cg25211200	-0.804655493959226	4.10349807287139e-09	Lung	partially reversible
cg10798853	-0.769331271092683	4.12061260416285e-09	Lung	partially reversible
cg09109520	0.525726098995459	4.14330566981316e-09	Lung	partially reversible
cg01066494	-0.891610576500303	4.3665696174198e-09	Lung	partially reversible
cg21715189	-0.569465656815993	4.67936768004435e-09	Lung	partially reversible
cg08193650	1.92158787729598	4.88238572511163e-09	Lung	partially reversible
cg14654453	-1.1738865460643	4.90349213075256e-09	Lung	partially reversible
cg24901051	-0.834943771706882	4.92604844422954e-09	Lung	partially reversible
cg08239499	-1.0061223831209	4.97081139678303e-09	Lung	partially reversible
cg17576603	-1.1468470447869	5.12798469049743e-09	Lung	partially reversible
cg06009620	-0.861973763281644	5.45455639013297e-09	Lung	partially reversible
cg05093113	-0.956909446249844	5.4674694593567e-09	Lung	partially reversible
cg06511729	-0.712455888315955	5.4674694593567e-09	Lung	partially reversible
cg24881643	-0.943391455632661	5.4674694593567e-09	Lung	partially reversible
cg17739917	-0.962183874049341	5.50809547147121e-09	Lung	partially reversible
cg13787850	-1.18018200423254	5.60212716386346e-09	Lung	partially reversible
cg17220749	-0.525212291007953	5.78944332043666e-09	Lung	partially reversible
cg18866210	-0.550155451158869	5.82171537747828e-09	Lung	non-reversible
cg09728629	-0.483580835340579	5.89329349028771e-09	Lung	partially reversible
cg11753161	-1.19141517019636	6.02280740977021e-09	Lung	non-reversible
cg16335858	0.610191611392209	6.08051245078927e-09	Lung	non-reversible
cg18010085	-0.82637110543265	6.3320935373732e-09	Lung	partially reversible
cg10459202	-0.486553663553241	6.38388921917656e-09	Lung	partially reversible
cg10376106	-1.3570803703147	6.43192508812783e-09	Lung	partially reversible
cg01576688	-0.972834815495005	6.76774089664575e-09	Lung	partially reversible
cg24852049	-1.18945536228285	6.76774089664575e-09	Lung	partially reversible
cg00553917	-0.702544887455416	6.76774089664575e-09	Lung	partially reversible
cg09198634	-0.611977847871297	6.83917208754691e-09	Lung	partially reversible
cg21092846	-0.658021502126283	6.83917208754691e-09	Lung	partially reversible
cg15533029	-0.806208189320306	6.9535579184428e-09	Lung	partially reversible
cg08109333	-0.702687535868236	7.17373151394681e-09	Lung	partially reversible
cg13313697	0.664582771496249	7.18178449511496e-09	Lung	partially reversible
cg20174696	-0.75451196407179	7.18178449511496e-09	Lung	partially reversible
cg18584686	-0.693506172983479	7.18178449511496e-09	Lung	partially reversible
cg13286116	-1.02045773753126	7.2085992546825e-09	Lung	partially reversible
cg00486883	-0.795464327200558	7.62926047353964e-09	Lung	non-reversible
cg05386539	-0.531577964866476	7.75331889374646e-09	Lung	partially reversible
cg25145728	-0.771866135122231	7.76323918477236e-09	Lung	partially reversible
cg03491025	0.729618277680237	7.8775672427647e-09	Lung	non-reversible
cg15493612	-1.17022072103214	8.85002241898419e-09	Lung	non-reversible
cg27604975	-0.931362915228956	9.42164084765044e-09	Lung	partially reversible
cg22706610	1.15207369980316	9.50787557933182e-09	Lung	partially reversible
cg20310920	1.12596575646888	9.71579632254581e-09	Lung	non-reversible
cg05953639	-1.40787597826157	9.75337166021272e-09	Lung	partially reversible
cg10360854	-0.932737679571322	1.06673247190949e-08	Lung	reversible
cg08554295	1.68418298380203	1.07718217052292e-08	Lung	partially reversible
cg02462015	-0.573383067305517	1.11893795221477e-08	Lung	non-reversible
cg22301205	-0.435723592605547	1.11893795221477e-08	Lung	partially reversible
cg21566642	-0.493370981693567	1.12910099527784e-08	Lung	partially reversible
cg23482133	-1.33427334862974	1.18725418600409e-08	Lung	partially reversible
cg14038959	-0.657955812293661	1.20219129650691e-08	Lung	partially reversible
cg23232607	-0.636208997771852	1.20373505092759e-08	Lung	partially reversible
cg14921326	-0.570340487434809	1.2543408248934e-08	Lung	partially reversible
cg02723774	-0.923219660071559	1.2649108419202e-08	Lung	partially reversible
cg24718833	-0.887103156968419	1.26522634900857e-08	Lung	partially reversible
cg26253530	-1.07401348313666	1.27049871283253e-08	Lung	partially reversible
cg07391913	-0.868119144007868	1.27590467990426e-08	Lung	partially reversible
cg15393221	0.477215115439269	1.29052683514853e-08	Lung	partially reversible
cg24272313	-0.845079516587717	1.29052683514853e-08	Lung	partially reversible
cg05556020	-0.54231176257247	1.29052683514853e-08	Lung	partially reversible
cg16199746	-0.425429823137044	1.29052683514853e-08	Lung	partially reversible
cg04879308	0.886958133046328	1.29052683514853e-08	Lung	non-reversible
cg01433813	-0.834367366415315	1.29052683514853e-08	Lung	partially reversible
cg25711726	-1.13827673569059	1.29052683514853e-08	Lung	reversible
cg10703001	-1.17998798007939	1.29052683514853e-08	Lung	partially reversible
cg09464684	-0.479720471694933	1.29508951652325e-08	Lung	partially reversible
cg08408860	-0.699516661261593	1.29508951652325e-08	Lung	partially reversible
cg11601093	-0.870700551319328	1.29561786089994e-08	Lung	partially reversible
cg18407963	-0.68320608202587	1.29561786089994e-08	Lung	partially reversible
cg19874783	-0.753464451486308	1.29561786089994e-08	Lung	partially reversible
cg20091591	-0.420099492557282	1.29781242449018e-08	Lung	partially reversible
cg09835165	-1.04439005624376	1.29781242449018e-08	Lung	partially reversible
cg17353846	-0.921286816264673	1.30491119682506e-08	Lung	partially reversible
cg16626875	-1.10970391245272	1.30491119682506e-08	Lung	partially reversible
cg00672802	-0.372682839440324	1.31463778541597e-08	Lung	partially reversible
cg18355285	-0.862754857195747	1.32590510254192e-08	Lung	partially reversible
cg18809729	-1.72289918049618	1.32590510254192e-08	Lung	partially reversible
cg05573654	-0.656444036795401	1.32590510254192e-08	Lung	partially reversible
cg04069642	-0.851620096429616	1.32590510254192e-08	Lung	non-reversible
cg18767057	-0.41700364754393	1.33155638031599e-08	Lung	partially reversible
cg23927725	-1.00074836754692	1.35033629813449e-08	Lung	partially reversible
cg20265951	-0.54526375155819	1.3664173113175e-08	Lung	partially reversible
cg16475404	-0.587734688811751	1.37275266811231e-08	Lung	partially reversible
cg00238899	-1.23328074227325	1.38877313722281e-08	Lung	partially reversible
cg12423387	-1.45329165598342	1.39703406689993e-08	Lung	partially reversible
cg21170629	0.881121677698714	1.40589179477578e-08	Lung	partially reversible
cg00281273	-0.962982013994828	1.40589179477578e-08	Lung	partially reversible
cg08285677	-0.467669717006036	1.44361827883712e-08	Lung	non-reversible
cg07645892	-0.623568141886843	1.53182317681152e-08	Lung	non-reversible
cg25851453	-0.668756713511489	1.53611464231052e-08	Lung	partially reversible
cg17020834	0.918374538905037	1.56591526707783e-08	Lung	reversible
cg13648527	-0.367226112553408	1.60270897145919e-08	Lung	partially reversible
cg13649864	-0.498490999208238	1.60270897145919e-08	Lung	partially reversible
cg07020366	-0.733669179438467	1.60270897145919e-08	Lung	partially reversible
cg24130603	-0.994499807992418	1.60469133482797e-08	Lung	partially reversible
cg08882528	-0.59726781552859	1.60469133482797e-08	Lung	partially reversible
cg05435390	-1.07740770305208	1.60469133482797e-08	Lung	non-reversible
cg07429188	0.424406494143124	1.66546133631907e-08	Lung	partially reversible
cg11424376	-0.402262583209869	1.68472388665364e-08	Lung	partially reversible
cg08911444	-0.613864798636087	1.68472388665364e-08	Lung	partially reversible
cg24412297	-1.28276347346692	1.74151516121593e-08	Lung	partially reversible
cg24575776	-1.14313048292713	1.75555041623155e-08	Lung	partially reversible
cg13143440	-0.912191786939523	1.75555041623155e-08	Lung	partially reversible
cg02025747	-1.01670263888813	1.76118520903105e-08	Lung	partially reversible
cg27447874	0.653504209764216	1.76118520903105e-08	Lung	partially reversible
cg15883593	-0.814731096650327	1.79407736330627e-08	Lung	partially reversible
cg03609003	-0.684394856423384	1.83337066225946e-08	Lung	partially reversible
cg14387131	-0.906612990642478	1.84153866304093e-08	Lung	partially reversible
cg04975172	-1.47132504581483	1.84153866304093e-08	Lung	partially reversible
cg20763508	-0.449652143264604	1.85719440728528e-08	Lung	non-reversible
cg00299719	-0.575126193644055	1.85719440728528e-08	Lung	partially reversible
cg14364186	0.600833561496091	1.88031904774793e-08	Lung	partially reversible
cg09662922	-1.60671769031988	1.88660794316005e-08	Lung	partially reversible
cg08976687	-0.709629328162631	1.88660794316005e-08	Lung	partially reversible
cg06375077	-1.12031075167566	1.88660794316005e-08	Lung	partially reversible
cg22877509	0.984219824372518	1.88660794316005e-08	Lung	partially reversible
cg03722618	-0.747770318693469	1.93655875197954e-08	Lung	partially reversible
cg08875705	1.0733267712458	1.94394459889517e-08	Lung	partially reversible
cg14339007	-0.776551714585611	1.9805169635716e-08	Lung	partially reversible
cg07190535	0.797407671787919	2.11752207225717e-08	Lung	non-reversible
cg04513667	-0.894679784840067	2.11752207225717e-08	Lung	partially reversible
cg16745085	-0.501853328597524	2.12238657308817e-08	Lung	non-reversible
cg18704597	-0.698629008439067	2.14061936100564e-08	Lung	partially reversible
cg16500631	-0.346146742645116	2.20207770238634e-08	Lung	partially reversible
cg04901576	-1.09765305810441	2.20485348481354e-08	Lung	partially reversible
cg24628676	0.800513837936078	2.21899191511803e-08	Lung	non-reversible
cg24776498	-1.24642927164035	2.22656331635848e-08	Lung	partially reversible
cg22186128	-0.855217035933362	2.22656331635848e-08	Lung	partially reversible
cg05195823	-0.587657027743456	2.23530828273285e-08	Lung	partially reversible
cg14776168	-0.60513690740591	2.23530828273285e-08	Lung	partially reversible
cg23288298	1.27629329476156	2.29865259026335e-08	Lung	partially reversible
cg02654003	-0.992277651748081	2.30832278848162e-08	Lung	non-reversible
cg09980780	-1.22005646812649	2.30832278848162e-08	Lung	partially reversible
cg24983476	-0.943139882543301	2.30832278848162e-08	Lung	partially reversible
cg00650954	-1.19803356395743	2.37373987279907e-08	Lung	partially reversible
cg08899054	0.959630136337455	2.37373987279907e-08	Lung	partially reversible
cg11395867	-0.791367903747211	2.37791963228509e-08	Lung	partially reversible
cg13239514	-0.677162556121493	2.44803846237759e-08	Lung	partially reversible
cg21503141	-0.597338462276783	2.53016275600353e-08	Lung	partially reversible
cg10403394	0.555420464615285	2.54352059412706e-08	Lung	partially reversible
cg15112726	-0.266911077124459	2.60944903768678e-08	Lung	non-reversible
cg19554338	-0.521552614929736	2.71811876889246e-08	Lung	partially reversible
cg13351721	-0.774116745292223	2.71811876889246e-08	Lung	partially reversible
cg26078977	0.790571118665417	2.74156561972537e-08	Lung	partially reversible
cg05319308	-1.56404111589367	2.74938007312225e-08	Lung	partially reversible
cg13471831	-0.61475767326648	2.77183874065704e-08	Lung	partially reversible
cg21615780	-0.990291818027116	2.77183874065704e-08	Lung	non-reversible
cg05745508	-0.424604813220984	2.83617978419685e-08	Lung	partially reversible
cg00792251	-0.52686326787096	2.85649657809962e-08	Lung	partially reversible
cg10155522	0.439524445387566	2.91758335610097e-08	Lung	partially reversible
cg01882871	-0.798980132051373	2.98735361469703e-08	Lung	partially reversible
cg25665417	-1.18297836634554	3.00362525873498e-08	Lung	reversible
cg18075392	-0.422032631499374	3.00362525873498e-08	Lung	partially reversible
cg19513321	0.787159779135232	3.04510482138547e-08	Lung	partially reversible
cg07311394	-0.755737786097266	3.08827614403696e-08	Lung	partially reversible
cg02087944	-1.46039393752416	3.15154389541957e-08	Lung	partially reversible
cg05670717	-0.420482063702029	3.1695029485598e-08	Lung	partially reversible
cg26344982	-1.10313956400837	3.18879168542294e-08	Lung	partially reversible
cg25165975	-0.426110953844275	3.21874444750212e-08	Lung	partially reversible
cg26163722	-1.09403464685324	3.27465603569892e-08	Lung	partially reversible
cg15356336	-0.608683940952206	3.27669969458318e-08	Lung	partially reversible
cg24752487	-1.56313455569656	3.34932035592047e-08	Lung	partially reversible
cg10736020	-1.27688334538105	3.34932035592047e-08	Lung	partially reversible
cg22851561	-0.481943929959661	3.35614907457251e-08	Lung	partially reversible
cg11173668	-0.514990150137041	3.37194701428772e-08	Lung	partially reversible
cg00472879	-0.861039655078258	3.44384517152777e-08	Lung	partially reversible
cg10877385	-1.06903628005202	3.48651167945944e-08	Lung	partially reversible
cg09379146	-0.673793587215441	3.48651167945944e-08	Lung	partially reversible
cg12699756	-0.73001813896234	3.50627987982136e-08	Lung	partially reversible
cg11732301	-0.511741559390956	3.57178531142746e-08	Lung	partially reversible
cg19864764	-0.361989431184803	3.66287664527502e-08	Lung	partially reversible
cg04373334	0.467144366432657	3.69808399019321e-08	Lung	partially reversible
cg20642630	-0.646441778084047	3.69808399019321e-08	Lung	partially reversible
cg01078772	-0.720293655204298	3.81665396145445e-08	Lung	partially reversible
cg05385654	-0.402719012459444	3.96440618094967e-08	Lung	partially reversible
cg00897095	-0.548792338225784	3.9964442118894e-08	Lung	partially reversible
cg14906976	-0.944598576354961	4.12942948964296e-08	Lung	partially reversible
cg21188037	-0.662362910610862	4.12942948964296e-08	Lung	partially reversible
cg01308978	-0.484174602233864	4.14126199965294e-08	Lung	partially reversible
cg11892200	-0.885496679114358	4.15730179877232e-08	Lung	non-reversible
cg14995737	-0.683394150056135	4.19117164849653e-08	Lung	partially reversible
cg22301987	-0.647655600466121	4.25494961318714e-08	Lung	partially reversible
cg04113977	-0.539513400702694	4.27352004220712e-08	Lung	partially reversible
cg22185977	-0.619627442843006	4.44006262031001e-08	Lung	partially reversible
cg22855377	-1.50619564685681	4.44006262031001e-08	Lung	partially reversible
cg20857280	-0.508564480907916	4.6006323497881e-08	Lung	partially reversible
cg04788769	-0.651224024588639	4.79925795328801e-08	Lung	partially reversible
cg04354371	-0.423239715970856	4.79925795328801e-08	Lung	partially reversible
cg24380380	-0.419027982829271	4.8137191148217e-08	Lung	partially reversible
cg18949418	-0.502964413731057	4.86308353393339e-08	Lung	partially reversible
cg05395321	-0.618084002414218	4.92804649022118e-08	Lung	partially reversible
cg23202253	-1.22255168629775	4.95557435892105e-08	Lung	partially reversible
cg08577063	-0.648196609901408	5.07689780202237e-08	Lung	partially reversible
cg02320611	-0.735780133036938	5.1176268935059e-08	Lung	partially reversible
cg02905045	-0.425606174398825	5.14069954536001e-08	Lung	partially reversible
cg01032200	0.857047933461163	5.19989434142301e-08	Lung	partially reversible
cg03437311	-1.03748358191727	5.23462603155209e-08	Lung	partially reversible
cg04329351	-0.702601750941058	5.31894551663964e-08	Lung	partially reversible
cg04459499	-0.65449834722394	5.32666250156196e-08	Lung	partially reversible
cg01878963	-0.514873725029381	5.35076892313806e-08	Lung	non-reversible
cg21414174	-0.910162895205127	5.52022277688167e-08	Lung	partially reversible
cg03596178	-0.573731033565658	5.54537482638539e-08	Lung	partially reversible
cg07200851	-0.456511733931961	5.56154562803329e-08	Lung	partially reversible
cg07962679	-0.862865631025195	5.57362483973011e-08	Lung	partially reversible
cg00356435	1.06131089697208	5.74450001766609e-08	Lung	partially reversible
cg00592695	-1.45580136165247	5.75860547407955e-08	Lung	partially reversible
cg12146447	-0.649898052814788	5.76045286725377e-08	Lung	partially reversible
cg14683186	-0.679637405148432	5.81691836586661e-08	Lung	partially reversible
cg09729511	-0.667628027653556	5.8667880203804e-08	Lung	partially reversible
cg11258089	0.895199032909	5.8667880203804e-08	Lung	partially reversible
cg07465627	-0.591980701735807	5.8667880203804e-08	Lung	non-reversible
cg06206801	0.754037305371042	6.06497667360722e-08	Lung	partially reversible
cg22491111	-0.518253987361045	6.15131920798533e-08	Lung	partially reversible
cg26734848	-0.851981701483908	6.18940210517435e-08	Lung	partially reversible
cg16500637	-1.17447270403477	6.21486937144432e-08	Lung	partially reversible
cg22970457	-0.586710818830148	6.24627241475871e-08	Lung	partially reversible
cg18053481	-0.569811306165422	6.28272621887974e-08	Lung	partially reversible
cg17753877	-0.469263575914062	6.29105213094879e-08	Lung	partially reversible
cg00353432	-0.591389083347908	6.36212903616101e-08	Lung	partially reversible
cg01644499	0.773058914536633	6.44593131993786e-08	Lung	partially reversible
cg02646779	-0.605433049398026	6.44593131993786e-08	Lung	partially reversible
cg02925820	-0.694141089897482	6.44593131993786e-08	Lung	partially reversible
cg17591595	-0.391184286022072	6.59581194973169e-08	Lung	non-reversible
cg16749523	-0.519771677988293	6.62199080778201e-08	Lung	partially reversible
cg10842088	-0.779385292649437	6.66172611428924e-08	Lung	partially reversible
cg04123469	-0.948003280033345	6.74110920402714e-08	Lung	partially reversible
cg08574629	0.694310962576562	6.83983937797534e-08	Lung	partially reversible
cg24094501	-0.656128116394656	6.91971011742336e-08	Lung	partially reversible
cg21261875	-0.533321215892677	6.94845989381794e-08	Lung	partially reversible
cg17177084	-0.967936965083138	7.07321451814972e-08	Lung	partially reversible
cg13393661	-1.08649550471292	7.24861700667306e-08	Lung	partially reversible
cg09773473	-1.24543945882133	7.30142328628232e-08	Lung	partially reversible
cg05272324	-1.39829829240121	7.37022614503415e-08	Lung	partially reversible
cg09913284	-0.685503454240011	7.43584065402238e-08	Lung	partially reversible
cg19039843	0.722039849245236	7.43584065402238e-08	Lung	partially reversible
cg07183691	-0.832280888530191	7.81453406447281e-08	Lung	partially reversible
cg06301193	-0.367569583690969	7.83018884032792e-08	Lung	partially reversible
cg20269607	-0.910826117167167	7.92683565979132e-08	Lung	partially reversible
cg04293307	-0.660653820990494	7.96748877890516e-08	Lung	partially reversible
cg07769225	-1.18077326397247	8.06589956708489e-08	Lung	partially reversible
cg03314390	-0.867080427800208	8.09676247107533e-08	Lung	partially reversible
cg10696060	0.342750049826676	8.09676247107533e-08	Lung	reversible
cg19267825	-0.645926332130314	8.40280047809085e-08	Lung	partially reversible
cg15928524	-0.703563849752959	8.40280047809085e-08	Lung	partially reversible
cg26461267	0.667270813760214	8.5805649827048e-08	Lung	partially reversible
cg16261871	0.86991926068486	8.5805649827048e-08	Lung	partially reversible
cg02221517	-0.61732947040897	8.64435187981859e-08	Lung	partially reversible
cg20210354	-0.789641334425163	8.65178424704799e-08	Lung	partially reversible
cg13251913	0.508469516156138	8.75882016887054e-08	Lung	partially reversible
cg10421979	0.904299905183215	8.78462397615436e-08	Lung	partially reversible
cg25048241	-0.322969403387166	9.0838053124395e-08	Lung	partially reversible
cg10774331	-0.777066249440284	9.16511440238531e-08	Lung	partially reversible
cg02667577	-0.499137908153701	9.16511440238531e-08	Lung	partially reversible
cg06661574	-0.439855114517202	9.16511440238531e-08	Lung	partially reversible
cg12128420	-0.755220540054963	9.23795183047576e-08	Lung	partially reversible
cg20023049	-0.705169595436025	9.25512587962927e-08	Lung	partially reversible
cg04780157	-0.8355320181306	9.25600738851359e-08	Lung	partially reversible
cg06906087	-0.950814365818538	9.25600738851359e-08	Lung	partially reversible
cg17534464	-0.556205036418981	9.26975041097907e-08	Lung	partially reversible
cg00156032	-0.450649924254687	9.35365208128547e-08	Lung	partially reversible
cg10736330	-0.859819234452306	9.44629942539829e-08	Lung	partially reversible
cg06525046	-0.431033869257987	9.71289612844679e-08	Lung	partially reversible
cg00878011	-1.20880821796077	9.76604797802687e-08	Lung	partially reversible
cg07607446	-1.11253732394969	9.93211329082824e-08	Lung	partially reversible
cg24544490	0.60412142460216	1.01003690278253e-07	Lung	partially reversible
cg27504292	0.564550645471883	1.0125133131052e-07	Lung	partially reversible
cg17762770	-1.0737373490726	1.02011982925534e-07	Lung	partially reversible
cg07593434	-0.793363491410457	1.02011982925534e-07	Lung	partially reversible
cg25991066	-0.890052240770478	1.03030783017296e-07	Lung	partially reversible
cg23807641	-0.69231822936184	1.03410548478677e-07	Lung	reversible
cg23364246	-1.16595319758739	1.03623389611081e-07	Lung	partially reversible
cg05707561	-0.537644635499212	1.03623389611081e-07	Lung	partially reversible
cg15073759	-1.04712388161226	1.03623389611081e-07	Lung	partially reversible
cg17113147	-1.03535856466174	1.03755270839783e-07	Lung	partially reversible
cg00854273	0.656015970311688	1.05792645285905e-07	Lung	partially reversible
cg01470914	-0.758848044919444	1.0907251629685e-07	Lung	partially reversible
cg06362176	-0.568027099163794	1.10657550079777e-07	Lung	partially reversible
cg07014891	-0.616789081828923	1.12340417188855e-07	Lung	partially reversible
cg04066994	0.503184780569257	1.12340417188855e-07	Lung	non-reversible
cg16069924	-0.98020438235815	1.13641691756405e-07	Lung	partially reversible
cg24998804	-1.38107278032011	1.13641691756405e-07	Lung	partially reversible
cg09712306	-0.791741728388433	1.14972968514953e-07	Lung	partially reversible
cg26888222	-1.11183028468693	1.15959908581495e-07	Lung	partially reversible
cg04208750	0.737564312764912	1.1658754952583e-07	Lung	partially reversible
cg09709565	-0.695203131246348	1.19506369654535e-07	Lung	partially reversible
cg04505972	-0.915737910060623	1.19952290814762e-07	Lung	partially reversible
cg14403090	-0.840280923583429	1.19952290814762e-07	Lung	partially reversible
cg21894153	-0.814095132615157	1.20737320494259e-07	Lung	partially reversible
cg02300329	-0.824544321858187	1.20737320494259e-07	Lung	partially reversible
cg16667463	-0.547971526582932	1.24641873501846e-07	Lung	partially reversible
cg00174761	0.484962133633165	1.24641873501846e-07	Lung	partially reversible
cg24032619	-0.484963405354597	1.2584715257037e-07	Lung	partially reversible
cg08168844	-0.51528749064898	1.2584715257037e-07	Lung	partially reversible
cg06449729	0.762814694982389	1.26022797911668e-07	Lung	partially reversible
cg26365969	-0.418646206014896	1.2826312894117e-07	Lung	partially reversible
cg06690564	-0.705737297986048	1.31192368925626e-07	Lung	partially reversible
cg18509675	-1.18564991306382	1.31654862904371e-07	Lung	partially reversible
cg11906740	-0.918883983265445	1.3221844508984e-07	Lung	partially reversible
cg08912657	-0.361666750909463	1.34085535279729e-07	Lung	reversible
cg03502206	-0.926197610510572	1.34123344893052e-07	Lung	partially reversible
cg21386560	-0.610214941719701	1.35590379954885e-07	Lung	partially reversible
cg06626065	-0.490331032602045	1.36942413646978e-07	Lung	non-reversible
cg05106358	-1.08600363527002	1.37577142916469e-07	Lung	partially reversible
cg12878772	-1.12263864400448	1.43203465649544e-07	Lung	non-reversible
cg09530163	0.584781937382374	1.44141948893741e-07	Lung	partially reversible
cg21706021	0.641440809786453	1.45940283341345e-07	Lung	partially reversible
cg15033552	-0.787892513063882	1.47736200449943e-07	Lung	partially reversible
cg05634697	-1.33947398198258	1.47969877935182e-07	Lung	partially reversible
cg16336872	0.517053624169956	1.50220506571131e-07	Lung	partially reversible
cg17193237	-0.665388642053551	1.53358068729098e-07	Lung	partially reversible
cg26676401	0.74732122643009	1.54533544685034e-07	Lung	partially reversible
cg09126014	-0.404949311672583	1.54794963100382e-07	Lung	partially reversible
cg15617946	-0.820991698039429	1.55049664466074e-07	Lung	partially reversible
cg05162819	-0.875427705665007	1.56371406714366e-07	Lung	partially reversible
cg04526379	-1.16726234319748	1.57740233304739e-07	Lung	non-reversible
cg09955892	-0.346266210471663	1.58999664886726e-07	Lung	partially reversible
cg04152610	-0.37352738492303	1.58999664886726e-07	Lung	partially reversible
cg21146184	0.622825169099	1.59842085590294e-07	Lung	partially reversible
cg17960111	-0.5232214552857	1.61589395287032e-07	Lung	partially reversible
cg20332663	-0.702409482214771	1.62565947409654e-07	Lung	partially reversible
cg21651929	-1.17166661993347	1.66024470267112e-07	Lung	partially reversible
cg07005654	-0.353544364725228	1.66024470267112e-07	Lung	partially reversible
cg27253301	-0.726055825170379	1.66871164261379e-07	Lung	partially reversible
cg11302913	-0.502618046136365	1.681294118926e-07	Lung	partially reversible
cg16876647	1.72617880986733	1.6835355156019e-07	Lung	partially reversible
cg08431985	0.54976852992972	1.70072698773405e-07	Lung	partially reversible
cg19839049	-0.676188076396959	1.70072698773405e-07	Lung	partially reversible
cg16779321	-0.639295640476597	1.70072698773405e-07	Lung	partially reversible
cg12574423	-0.668476556940945	1.72246745323028e-07	Lung	partially reversible
cg22087406	0.404558857679446	1.74420314077844e-07	Lung	partially reversible
cg25677314	-0.285437786414252	1.7581164610619e-07	Lung	partially reversible
cg02978544	-0.880636370002247	1.7581164610619e-07	Lung	partially reversible
cg12092201	1.32674245016241	1.75917182066871e-07	Lung	partially reversible
cg01622722	-1.17944688256612	1.79920330855156e-07	Lung	partially reversible
cg19652406	0.86357285625234	1.81715236581742e-07	Lung	partially reversible
cg00996789	-0.704687418866428	1.8199290688946e-07	Lung	partially reversible
cg11263958	-0.82242750478837	1.82121991497814e-07	Lung	partially reversible
cg20074526	-0.584933886110393	1.823151055432e-07	Lung	partially reversible
cg13719885	0.518782825064843	1.83639552138603e-07	Lung	partially reversible
cg20010506	0.519375046634856	1.89003233920451e-07	Lung	partially reversible
cg12453076	0.415397398343706	1.89280880320247e-07	Lung	partially reversible
cg10497447	-0.683063288868202	1.92484375339357e-07	Lung	partially reversible
cg06754496	-1.05488570347415	1.93799530952053e-07	Lung	partially reversible
cg11468635	-0.909120963661393	1.93799530952053e-07	Lung	partially reversible
cg00480497	-0.788666737421438	1.94316200273853e-07	Lung	partially reversible
cg08150816	-0.893830774382075	1.94790219522641e-07	Lung	non-reversible
cg18810315	-0.714420644982487	1.94790219522641e-07	Lung	non-reversible
cg02390319	1.14208813879772	1.96077082432134e-07	Lung	partially reversible
cg16851766	-0.366569103017325	1.96920554703567e-07	Lung	partially reversible
cg18587465	-0.431511020628455	1.97271258617082e-07	Lung	partially reversible
cg27003921	-1.2615287201855	2.04164005984242e-07	Lung	partially reversible
cg18871165	-0.371730754291106	2.0653731369209e-07	Lung	partially reversible
cg01464186	-0.799148296949646	2.1133626050888e-07	Lung	non-reversible
cg22760287	-0.79333451953914	2.12242469372767e-07	Lung	partially reversible
cg00530671	-0.866964676354794	2.12913776015516e-07	Lung	partially reversible
cg25768750	0.549315252459479	2.14254119594681e-07	Lung	partially reversible
cg04189751	-1.03624168170205	2.16043433278654e-07	Lung	partially reversible
cg22303600	-0.671777099097764	2.16043433278654e-07	Lung	partially reversible
cg04223924	0.622986101641642	2.16043433278654e-07	Lung	partially reversible
cg12176787	-0.344004383013902	2.16532608691931e-07	Lung	partially reversible
cg15293422	-0.743342335079603	2.18590692509744e-07	Lung	partially reversible
cg01143068	0.51469028501282	2.20188356958793e-07	Lung	partially reversible
cg06864779	-0.45778009515265	2.20191027672837e-07	Lung	partially reversible
cg17069650	-1.23961309103795	2.21229909489745e-07	Lung	partially reversible
cg19572487	-0.839082685591606	2.21743394522845e-07	Lung	partially reversible
cg14618518	-1.13452344771584	2.2314897615169e-07	Lung	partially reversible
cg27280880	-0.851755641681187	2.2339573489577e-07	Lung	partially reversible
cg04487857	-0.295608623388485	2.23398002529828e-07	Lung	partially reversible
cg01080902	0.397256405518988	2.23691350869215e-07	Lung	partially reversible
cg14574568	-0.474424206062841	2.27659520377538e-07	Lung	partially reversible
cg23491433	-0.324399340135553	2.27659520377538e-07	Lung	partially reversible
cg06016151	-1.03504697022209	2.28012694159946e-07	Lung	partially reversible
cg08141959	-1.03867143615484	2.28227463809508e-07	Lung	partially reversible
cg22678361	-0.543600410449066	2.2824362039565e-07	Lung	partially reversible
cg22663660	-1.01602783549035	2.34077835972657e-07	Lung	partially reversible
cg06533329	-0.938834054553005	2.36489768384664e-07	Lung	partially reversible
cg16723982	-0.518554492635889	2.36489768384664e-07	Lung	partially reversible
cg01411934	-0.659718186195423	2.3828845914649e-07	Lung	partially reversible
cg26300517	-0.753938347347431	2.385552829823e-07	Lung	partially reversible
cg01354360	-0.986606135414456	2.38577693030782e-07	Lung	partially reversible
cg26846424	0.641112922628122	2.38577693030782e-07	Lung	partially reversible
cg19046826	0.650895389619466	2.38904277259025e-07	Lung	partially reversible
cg11960719	-0.643580875915707	2.3901836942926e-07	Lung	partially reversible
cg22922637	-0.806124527207209	2.4335539642576e-07	Lung	partially reversible
cg27292099	-0.450441558415869	2.44132220150023e-07	Lung	non-reversible
cg03458012	-0.603416237857709	2.4691702119007e-07	Lung	partially reversible
cg02008229	0.46622223920413	2.4691702119007e-07	Lung	partially reversible
cg22016357	-0.750314245939064	2.4691702119007e-07	Lung	partially reversible
cg01536010	-0.468186795028548	2.4691702119007e-07	Lung	partially reversible
cg05261296	-0.848820778238896	2.46929732720729e-07	Lung	partially reversible
cg21148281	-1.02548536923731	2.47347820026778e-07	Lung	partially reversible
cg11813387	-1.26463454080265	2.48882679111556e-07	Lung	partially reversible
cg22384423	-0.636731457831031	2.4905743938228e-07	Lung	partially reversible
cg08170787	0.520058225331439	2.49709413875839e-07	Lung	partially reversible
cg16719560	0.495866870487495	2.51494395762621e-07	Lung	partially reversible
cg08873865	-0.547516194744388	2.54277242131038e-07	Lung	partially reversible
cg23481102	-0.626085281079157	2.54750872119006e-07	Lung	non-reversible
cg17181119	-0.67684517384013	2.54750872119006e-07	Lung	partially reversible
cg10850792	0.453906071985418	2.54750872119006e-07	Lung	partially reversible
cg19440734	-0.55720888019265	2.54750872119006e-07	Lung	partially reversible
cg01687865	-0.455533004157	2.57338290269611e-07	Lung	partially reversible
cg02206983	-0.775764755510527	2.57338290269611e-07	Lung	partially reversible
cg26756949	-0.71488277816677	2.59033095094012e-07	Lung	partially reversible
cg00817829	-0.622295673347757	2.61144428196314e-07	Lung	partially reversible
cg24050531	-0.561733705287522	2.6150862614894e-07	Lung	partially reversible
cg00561673	-1.34243758604773	2.62006150420363e-07	Lung	partially reversible
cg08864105	-0.362405118986291	2.63189526136854e-07	Lung	partially reversible
cg02372613	-0.562878012253912	2.63306376233648e-07	Lung	partially reversible
cg08782899	-0.582942538420761	2.63914776713735e-07	Lung	partially reversible
cg23737737	0.829325164420973	2.65655563360236e-07	Lung	partially reversible
cg14039206	-0.556219510209601	2.67881202856313e-07	Lung	partially reversible
cg08013100	-0.880889210930418	2.67881202856313e-07	Lung	partially reversible
cg07326055	0.998690012422237	2.68611462221059e-07	Lung	partially reversible
cg16373141	-0.516065805537652	2.69697299587753e-07	Lung	partially reversible
cg06711298	-0.981468521581785	2.69697299587753e-07	Lung	partially reversible
cg00939617	-0.818430665299651	2.69697299587753e-07	Lung	partially reversible
cg14543017	-0.473121588746449	2.69697299587753e-07	Lung	partially reversible
cg03474251	-0.772933624487018	2.69702172160187e-07	Lung	partially reversible
cg07478000	-0.614195319545688	2.69702172160187e-07	Lung	partially reversible
cg24523685	-0.93826242706645	2.7067198310609e-07	Lung	partially reversible
cg10328244	-0.952645166756186	2.71488848326073e-07	Lung	partially reversible
cg01897036	-1.22094912752842	2.72168446173283e-07	Lung	partially reversible
cg15904673	-0.921274529597913	2.72490409352516e-07	Lung	partially reversible
cg06615524	-0.463730916756432	2.72490409352516e-07	Lung	partially reversible
cg10077708	-0.893410309624112	2.78277089960571e-07	Lung	partially reversible
cg08487909	-0.520625797708967	2.78749094828397e-07	Lung	partially reversible
cg18906405	0.601537748385175	2.79801791742731e-07	Lung	partially reversible
cg23821359	-0.553417006789689	2.88204157722299e-07	Lung	partially reversible
cg02385153	0.746080848106816	2.88204157722299e-07	Lung	partially reversible
cg20276370	-0.597381495681773	2.88827110210924e-07	Lung	partially reversible
cg23688350	-0.563753903346909	2.89586853888407e-07	Lung	partially reversible
cg24347276	-0.57457930968547	2.89813141744678e-07	Lung	partially reversible
cg00804354	-0.409697588621237	2.94986636619429e-07	Lung	partially reversible
cg22806403	-0.372405565431091	3.05370220835127e-07	Lung	partially reversible
cg06357773	-0.719740524658905	3.05613218363234e-07	Lung	partially reversible
cg00749531	-1.29740764231052	3.06526769097447e-07	Lung	partially reversible
cg21607308	-0.78138979200973	3.07631872463887e-07	Lung	partially reversible
cg08850922	0.572075836417156	3.08267248031762e-07	Lung	partially reversible
cg03047652	-0.934480018149537	3.09407742539449e-07	Lung	partially reversible
cg07346516	-0.953202191201813	3.14801856766607e-07	Lung	partially reversible
cg24310959	-0.455670631114171	3.17116283896555e-07	Lung	partially reversible
cg08858540	0.53611598337675	3.1762653948184e-07	Lung	non-reversible
cg09420254	-0.446619940654694	3.18823569910403e-07	Lung	partially reversible
cg07757007	-0.992657294450128	3.19958502966733e-07	Lung	partially reversible
cg15321250	-1.0252256175481	3.26731349674804e-07	Lung	partially reversible
cg20600009	-0.95230962912013	3.26731349674804e-07	Lung	reversible
cg00287009	-0.576864333522943	3.26731349674804e-07	Lung	partially reversible
cg03977586	-0.899109590827228	3.35234818485616e-07	Lung	partially reversible
cg05695699	-0.471568015257889	3.39919865659588e-07	Lung	partially reversible
cg15782451	-0.955171414280192	3.39919865659588e-07	Lung	partially reversible
cg05682942	-0.737536378063893	3.40659765776039e-07	Lung	partially reversible
cg04806584	-1.25410706147608	3.42106283182937e-07	Lung	partially reversible
cg08158262	-0.518749528859895	3.42284046101842e-07	Lung	partially reversible
cg27525524	0.445639720061339	3.42284046101842e-07	Lung	partially reversible
cg19232113	-0.834185415917495	3.47790813070308e-07	Lung	partially reversible
cg06818777	0.541843930952226	3.50452339609144e-07	Lung	partially reversible
cg19904014	-0.630241089082157	3.50452339609144e-07	Lung	partially reversible
cg23094620	-0.545889162462881	3.53259490030912e-07	Lung	partially reversible
cg07503593	-0.422560488075681	3.53259490030912e-07	Lung	partially reversible
cg03385479	-0.44030546920219	3.56314375503005e-07	Lung	partially reversible
cg02363950	0.705268666767807	3.58720099878605e-07	Lung	partially reversible
cg01975786	-0.610851739938688	3.61027884126013e-07	Lung	partially reversible
cg26785882	-0.72101761850014	3.65829380400715e-07	Lung	non-reversible
cg06715204	-0.762434606460659	3.66801733805969e-07	Lung	non-reversible
cg04451430	-0.852882076014101	3.67742580507184e-07	Lung	non-reversible
cg24175289	0.737857302184801	3.71483370773688e-07	Lung	partially reversible
cg06907708	1.17416053381052	3.7203292216664e-07	Lung	partially reversible
cg19066273	1.04340075834147	3.72481821430385e-07	Lung	partially reversible
cg20262306	0.492176996937061	3.7468372786419e-07	Lung	partially reversible
cg25965286	-0.706318776010715	3.7468372786419e-07	Lung	partially reversible
cg11750112	-0.746961609092639	3.75600794122619e-07	Lung	partially reversible
cg23565569	0.565033683018398	3.81007073970575e-07	Lung	partially reversible
cg13154147	-0.546253539669189	3.810688923962e-07	Lung	partially reversible
cg15488596	0.672859508861217	3.810688923962e-07	Lung	partially reversible
cg23167287	-0.914861635305315	3.831929637755e-07	Lung	partially reversible
cg11751719	-0.740541445708637	3.83617398727063e-07	Lung	partially reversible
cg20931951	-0.389620248370155	3.83617398727063e-07	Lung	partially reversible
cg17656763	-0.561329673588446	3.85403022707609e-07	Lung	non-reversible
cg02733267	-0.89027749820523	3.85403022707609e-07	Lung	partially reversible
cg19073708	-0.443312509274839	3.85403022707609e-07	Lung	partially reversible
cg08064672	-0.481238915274425	3.85403022707609e-07	Lung	partially reversible
cg02519044	-0.52449460570591	3.85403022707609e-07	Lung	reversible
cg15889548	-0.411477184017656	3.87683054600054e-07	Lung	partially reversible
cg10550166	-0.767403335194062	3.88181715205224e-07	Lung	partially reversible
cg13379195	-0.371602564163438	3.93339740354971e-07	Lung	partially reversible
cg08706746	-0.682808356881731	3.94814746287331e-07	Lung	partially reversible
cg23585605	-1.15215344710003	3.96503375655348e-07	Lung	partially reversible
cg08704366	-0.906519403325542	3.98223579828573e-07	Lung	partially reversible
cg17198308	0.620911114718125	4.00146968823795e-07	Lung	partially reversible
cg21596584	0.734302971936627	4.00584762957199e-07	Lung	partially reversible
cg08318842	0.706047997575537	4.01560320683968e-07	Lung	partially reversible
cg23246640	-0.367352243804306	4.08397629834929e-07	Lung	partially reversible
cg00566514	-0.373113094616901	4.0874203887298e-07	Lung	partially reversible
cg15680720	1.38144897788099	4.11042792867362e-07	Lung	partially reversible
cg14209728	-1.01521976602639	4.11131696930995e-07	Lung	partially reversible
cg19238161	-0.521365275437244	4.14103525862296e-07	Lung	partially reversible
cg12495368	-0.795122420070106	4.14103525862296e-07	Lung	partially reversible
cg00949794	-0.662517703356348	4.14209771837735e-07	Lung	partially reversible
cg23028772	0.423649599312274	4.15433327305136e-07	Lung	partially reversible
cg16438349	0.747309510842351	4.18421314072716e-07	Lung	partially reversible
cg21904709	-0.920895943158033	4.30344700713637e-07	Lung	partially reversible
cg13435118	-0.510941520512144	4.35530812384051e-07	Lung	partially reversible
cg18045512	-0.599793781941922	4.37446585028899e-07	Lung	partially reversible
cg12670963	-1.01633915525929	4.37446585028899e-07	Lung	partially reversible
cg07763737	-0.598524576472499	4.3789812749354e-07	Lung	non-reversible
cg24790419	-0.401679359971659	4.38881256657462e-07	Lung	partially reversible
cg12196315	-0.92386599350882	4.41141868449817e-07	Lung	partially reversible
cg12333189	0.428290803259685	4.45021232848337e-07	Lung	partially reversible
cg20991576	-0.607209362385836	4.46989966569538e-07	Lung	partially reversible
cg20043833	-0.907065603502227	4.49402590359004e-07	Lung	partially reversible
cg09851327	0.379539854429774	4.49402590359004e-07	Lung	partially reversible
cg06344992	0.571507901979137	4.49402590359004e-07	Lung	partially reversible
cg09706021	0.70642245296497	4.50985973029102e-07	Lung	partially reversible
cg16136400	-1.09513519477503	4.51105656350392e-07	Lung	partially reversible
cg14029170	0.838631726899669	4.54201833455322e-07	Lung	non-reversible
cg08901202	-1.00345744247202	4.58349126700999e-07	Lung	partially reversible
cg23772533	-0.696111689641932	4.60152097144571e-07	Lung	partially reversible
cg15413457	-0.3836737067124	4.61758395279004e-07	Lung	partially reversible
cg25756469	-0.543462665508355	4.61932140598972e-07	Lung	partially reversible
cg24751865	-1.13782797772175	4.62538310878273e-07	Lung	partially reversible
cg11886670	0.615043327285461	4.64714933891924e-07	Lung	partially reversible
cg27405128	-0.518868854515167	4.64784742840661e-07	Lung	partially reversible
cg24935896	-0.405456050850396	4.70102972248283e-07	Lung	partially reversible
cg17061822	-1.00133038353192	4.7163363865424e-07	Lung	partially reversible
cg03323088	-0.455163402751326	4.7163363865424e-07	Lung	partially reversible
cg22471376	-0.610327753059113	4.74080918675194e-07	Lung	partially reversible
cg05636058	0.524217374659595	4.79813149708087e-07	Lung	partially reversible
cg22235258	-0.557870461837363	4.8026212733055e-07	Lung	partially reversible
cg15241876	-0.415605022592377	4.86724027453467e-07	Lung	partially reversible
cg05169870	-0.742059667425413	4.89397869110803e-07	Lung	partially reversible
cg17066452	-0.424607152972041	4.96720820631379e-07	Lung	partially reversible
cg23023797	-0.390584759909216	4.96742405593243e-07	Lung	partially reversible
cg19110982	-0.530022877055287	4.9880553307244e-07	Lung	partially reversible
cg18405341	-0.256348427062145	5.00697423379849e-07	Lung	partially reversible
cg25423135	-0.656716560062698	5.00697423379849e-07	Lung	partially reversible
cg14167109	0.653555533754462	5.00697423379849e-07	Lung	partially reversible
cg15809488	0.631996484124231	5.01578357184778e-07	Lung	partially reversible
cg26968187	-1.22607984628801	5.01578357184778e-07	Lung	partially reversible
cg11557553	0.418307334508909	5.05348897335873e-07	Lung	partially reversible
cg18805734	0.503165693189639	5.0605676812599e-07	Lung	partially reversible
cg04202140	0.435591973144336	5.15365986252874e-07	Lung	partially reversible
cg02215242	1.01001508283706	5.15940769528381e-07	Lung	partially reversible
cg06901407	-0.843167183231502	5.15940769528381e-07	Lung	partially reversible
cg02015261	-1.11162309065404	5.15940769528381e-07	Lung	partially reversible
cg15529914	-0.447277706777462	5.15940769528381e-07	Lung	partially reversible
cg21547763	-0.746021226448409	5.20026181148118e-07	Lung	partially reversible
cg00608661	-0.579038363795953	5.21110197143546e-07	Lung	partially reversible
cg18758987	-0.374649303447851	5.22605996361777e-07	Lung	partially reversible
cg27469606	-0.437211190024058	5.22605996361777e-07	Lung	partially reversible
cg20956407	-0.504535056176361	5.22605996361777e-07	Lung	partially reversible
cg16688306	-0.714001282303557	5.22605996361777e-07	Lung	partially reversible
cg21703462	-0.866153607729316	5.22605996361777e-07	Lung	partially reversible
cg09758386	-0.514817910026594	5.22605996361777e-07	Lung	partially reversible
cg09084391	0.668536054238711	5.22605996361777e-07	Lung	non-reversible
cg14407177	-0.763188634020647	5.22605996361777e-07	Lung	partially reversible
cg25570509	-0.947321274717114	5.22605996361777e-07	Lung	partially reversible
cg09809922	-0.851666216019945	5.22605996361777e-07	Lung	partially reversible
cg06178709	-0.663556427997275	5.29392363662006e-07	Lung	partially reversible
cg23253756	-0.58194179896305	5.30007364167288e-07	Lung	partially reversible
cg15566373	-0.460240246829404	5.30007364167288e-07	Lung	partially reversible
cg11148839	0.553300703145498	5.30007364167288e-07	Lung	partially reversible
cg19872095	-0.429013018211892	5.30007364167288e-07	Lung	partially reversible
cg01056637	-0.963410830863829	5.30007364167288e-07	Lung	partially reversible
cg12404590	-0.430978814026114	5.30414741299603e-07	Lung	partially reversible
cg19778236	-0.92242018213903	5.33016952514417e-07	Lung	partially reversible
cg03107558	-0.769721590793591	5.33016952514417e-07	Lung	partially reversible
cg18030943	-0.601929820215352	5.35381715358621e-07	Lung	partially reversible
cg03876470	-1.07628962771244	5.35417693914039e-07	Lung	partially reversible
cg25380030	-0.421136052287141	5.37229719335727e-07	Lung	partially reversible
cg14626093	-0.473839436932974	5.37780803079584e-07	Lung	partially reversible
cg21327112	-0.597624821345089	5.37780803079584e-07	Lung	partially reversible
cg27472701	-0.854181083829588	5.38020404663046e-07	Lung	partially reversible
cg22484530	0.654455922684596	5.4044918460297e-07	Lung	partially reversible
cg11567001	0.87503136283209	5.4044918460297e-07	Lung	partially reversible
cg06016380	-0.906419844473879	5.40464395031306e-07	Lung	partially reversible
cg01842867	-0.440181638433455	5.41318030457961e-07	Lung	partially reversible
cg16128068	-1.02325673677234	5.42776754012333e-07	Lung	partially reversible
cg15880760	0.609507129090052	5.42776754012333e-07	Lung	partially reversible
cg02995766	0.514733707724186	5.51902015233292e-07	Lung	partially reversible
cg08204872	-1.30074098431453	5.5234023256121e-07	Lung	partially reversible
cg17387947	-0.64220005699666	5.57392106653567e-07	Lung	partially reversible
cg00349493	-0.449990279155953	5.60287922711689e-07	Lung	partially reversible
cg08925046	0.310682419954207	5.60287922711689e-07	Lung	partially reversible
cg00091633	0.230817576856365	5.61096879053125e-07	Lung	partially reversible
cg10559231	-0.337514824215411	5.61920473630381e-07	Lung	partially reversible
cg20296532	-0.395926211525677	5.61920473630381e-07	Lung	partially reversible
cg20289312	-0.457878114987319	5.63219586176803e-07	Lung	partially reversible
cg27638284	-0.553167234065456	5.69026562294499e-07	Lung	partially reversible
cg15883678	0.767435237222915	5.74255696995553e-07	Lung	partially reversible
cg17285703	-0.794652846382674	5.74481368143394e-07	Lung	partially reversible
cg06745001	-0.394519507330937	5.74699336022967e-07	Lung	partially reversible
cg22166728	0.85611793270319	5.74699336022967e-07	Lung	partially reversible
cg20885179	0.614023336091049	5.74699336022967e-07	Lung	partially reversible
cg11021822	-0.433012811648232	5.74699336022967e-07	Lung	partially reversible
cg13485112	-0.516971175331092	5.74699336022967e-07	Lung	partially reversible
cg19448908	-0.571359310964267	5.77564442366486e-07	Lung	partially reversible
cg17942618	0.387061658188579	5.82640414961895e-07	Lung	partially reversible
cg24776413	-0.448136947624633	5.82703446928046e-07	Lung	partially reversible
cg18300998	-0.766882940293175	5.82703446928046e-07	Lung	partially reversible
cg00053073	0.656867957232408	5.85728515584388e-07	Lung	partially reversible
cg02968537	-1.03477387735783	5.87810233460173e-07	Lung	partially reversible
cg04494791	-0.277525636372614	5.87810233460173e-07	Lung	partially reversible
cg13230009	-0.380710196914899	5.90561377682819e-07	Lung	partially reversible
cg19363360	-0.458692611478419	5.90561377682819e-07	Lung	partially reversible
cg19961043	0.91796905688955	5.92133590589198e-07	Lung	partially reversible
cg01115923	-0.451754561997261	5.92133590589198e-07	Lung	partially reversible
cg12317456	0.566434976578987	5.93252321177833e-07	Lung	partially reversible
cg08960706	-0.633032481654977	5.93252321177833e-07	Lung	partially reversible
cg11289645	-0.581723963357429	5.94175755089184e-07	Lung	partially reversible
cg02043966	-1.17390271752994	5.94175755089184e-07	Lung	partially reversible
cg13374701	-0.871962878856786	5.94175755089184e-07	Lung	partially reversible
cg27225997	-0.883219960379539	5.96783175410873e-07	Lung	partially reversible
cg00518468	-0.655885682736279	5.98309496195545e-07	Lung	partially reversible
cg10518627	-0.945638291571032	6.0116992917915e-07	Lung	partially reversible
cg26281789	-1.1104788669566	6.0120320882048e-07	Lung	partially reversible
cg17876645	0.537151993816701	6.0120320882048e-07	Lung	partially reversible
cg06838879	-0.533009567515096	6.0120320882048e-07	Lung	non-reversible
cg10236239	0.587011601632555	6.0120320882048e-07	Lung	partially reversible
cg02407266	0.708870776315628	6.0120320882048e-07	Lung	partially reversible
cg23916976	0.650161295715701	6.01864807179971e-07	Lung	partially reversible
cg13812733	-0.799231349184507	6.02745671003506e-07	Lung	partially reversible
cg23219704	-0.793684695690225	6.03636857661389e-07	Lung	partially reversible
cg10773212	-0.584587642541379	6.05251824456572e-07	Lung	partially reversible
cg14543212	-0.483111604919423	6.08731573972795e-07	Lung	partially reversible
cg19590483	-0.670297326354024	6.08857824598497e-07	Lung	partially reversible
cg18687314	-0.454440805274962	6.11809280333997e-07	Lung	partially reversible
cg09985344	-0.550669270846178	6.14715781308815e-07	Lung	partially reversible
cg24277788	-0.835995150709787	6.20056032706556e-07	Lung	partially reversible
cg12511580	0.684863587457266	6.20056032706556e-07	Lung	partially reversible
cg23851678	-0.683255316065578	6.21001515672742e-07	Lung	partially reversible
cg15106744	-0.649162473166661	6.2218165237921e-07	Lung	reversible
cg07951374	-0.978583011091169	6.2218165237921e-07	Lung	partially reversible
cg04718492	-0.444523079231087	6.23364261333754e-07	Lung	partially reversible
cg07001420	-0.648107021961959	6.23364261333754e-07	Lung	partially reversible
cg08903181	-0.50106855842506	6.23469493239251e-07	Lung	partially reversible
cg21846980	-0.533660554150419	6.299920672812e-07	Lung	partially reversible
cg21630144	-0.372144646409504	6.30394614037378e-07	Lung	partially reversible
cg08297686	-0.366317890233986	6.33592679299271e-07	Lung	non-reversible
cg16347270	-1.05106000505426	6.35389538071068e-07	Lung	partially reversible
cg02704103	0.897688968454873	6.35405731038239e-07	Lung	partially reversible
cg12803068	0.542818036379158	6.39280260226165e-07	Lung	partially reversible
cg26531709	-0.400404246920671	6.39617610932734e-07	Lung	partially reversible
cg16726577	-0.738859612461495	6.4361683868643e-07	Lung	partially reversible
cg12652971	-0.33351275124978	6.45527855792503e-07	Lung	partially reversible
cg02084467	-0.80165010795144	6.45797475019095e-07	Lung	partially reversible
cg01675121	-0.433257917386218	6.51537751743502e-07	Lung	partially reversible
cg11932029	-0.431228529329745	6.53546119728735e-07	Lung	partially reversible
cg00826536	0.584320405247305	6.5838735482346e-07	Lung	partially reversible
cg23719837	-0.384990849930568	6.63656846149667e-07	Lung	partially reversible
cg02085369	-0.570483958385445	6.67867062489841e-07	Lung	partially reversible
cg27220117	-0.344942579127568	6.67867062489841e-07	Lung	partially reversible
cg07361315	0.389449225269623	6.67867062489841e-07	Lung	partially reversible
cg14584215	0.655916210786103	6.68493767309332e-07	Lung	partially reversible
cg04253876	0.505238893887799	6.7598216086449e-07	Lung	partially reversible
cg09105193	0.408591666682575	6.80165601310474e-07	Lung	partially reversible
cg19163395	-0.55583611593081	6.83580291796114e-07	Lung	partially reversible
cg14603358	0.490527145693922	6.89108521516843e-07	Lung	partially reversible
cg06227638	-0.954463508978896	6.90381301992001e-07	Lung	partially reversible
cg01060950	-0.874141603133645	6.92614437451707e-07	Lung	partially reversible
cg09852060	-0.649728245785316	6.93193995576139e-07	Lung	partially reversible
cg10317380	-0.705609928676836	6.95564913387824e-07	Lung	partially reversible
cg18564167	-0.548958831418833	6.95564913387824e-07	Lung	partially reversible
cg23879164	-0.605091085539509	6.9684196215273e-07	Lung	partially reversible
cg11441832	0.341986325616199	7.01556775841735e-07	Lung	partially reversible
cg09826895	-0.417911016719044	7.04759566846228e-07	Lung	partially reversible
cg00955413	-0.377815868807924	7.10584299184835e-07	Lung	partially reversible
cg21473596	-0.89263557745752	7.13720303075402e-07	Lung	non-reversible
cg04892643	-0.753638741027562	7.17174398784959e-07	Lung	partially reversible
cg12382480	-0.541070317708707	7.18159204390871e-07	Lung	partially reversible
cg00287071	-0.861587341190763	7.2646708301223e-07	Lung	partially reversible
cg13673290	-0.628511056241736	7.26610919027669e-07	Lung	partially reversible
cg07011778	0.798316954367141	7.26610919027669e-07	Lung	partially reversible
cg10390871	-0.300284260107071	7.30086849632848e-07	Lung	partially reversible
cg21693464	-0.86200366745625	7.33112913031405e-07	Lung	partially reversible
cg18611245	-0.572337198324312	7.33298052559111e-07	Lung	partially reversible
cg16173067	-0.500074370666885	7.36564390524981e-07	Lung	partially reversible
cg07123870	-0.797367534013493	7.36564390524981e-07	Lung	partially reversible
cg08762484	0.31911198105548	7.43180831262212e-07	Lung	partially reversible
cg06361114	-1.19790420221505	7.43180831262212e-07	Lung	partially reversible
cg14622909	-0.843554688171329	7.44405164626099e-07	Lung	partially reversible
cg09594593	0.537555868929607	7.45974658572477e-07	Lung	partially reversible
cg11364273	1.20306774675177	7.45974658572477e-07	Lung	partially reversible
cg18941788	-0.509430698396254	7.45974658572477e-07	Lung	partially reversible
cg06110282	-0.584463023875877	7.45974658572477e-07	Lung	partially reversible
cg27076669	0.444305071525873	7.45974658572477e-07	Lung	partially reversible
cg05806884	-1.02365641557017	7.45974658572477e-07	Lung	partially reversible
cg09650138	-0.912624793219972	7.51520678500171e-07	Lung	partially reversible
cg23309843	-0.677889040040184	7.57490893811815e-07	Lung	partially reversible
cg14391737	-0.580788538001234	7.59891306228512e-07	Lung	partially reversible
cg20433154	0.506538580704149	7.64411076075564e-07	Lung	partially reversible
cg21032147	0.62672813296443	7.68774971924748e-07	Lung	partially reversible
cg26943214	-0.606719425825723	7.74063085749754e-07	Lung	partially reversible
cg13537590	-1.03352688499211	7.75717930240617e-07	Lung	partially reversible
cg07999056	-0.534181232333251	7.84384276455175e-07	Lung	partially reversible
cg12461379	-0.968587944320854	7.86093737873021e-07	Lung	partially reversible
cg12508994	-0.931551328529385	7.86151660538569e-07	Lung	reversible
cg22145459	-0.633375718064452	7.86151660538569e-07	Lung	reversible
cg25882572	-0.44470450016669	7.86151660538569e-07	Lung	partially reversible
cg01668008	-0.659371070148568	7.86151660538569e-07	Lung	partially reversible
cg03363318	-0.833959904610788	7.86463267422833e-07	Lung	partially reversible
cg23607608	-0.392241010727532	7.88083738181758e-07	Lung	partially reversible
cg01616876	0.363988017056923	8.01748862857928e-07	Lung	partially reversible
cg03191504	-0.976274671837105	8.04827674285627e-07	Lung	partially reversible
cg22838066	-0.532794536677176	8.04827674285627e-07	Lung	partially reversible
cg21576256	-0.730477366805904	8.06477832173479e-07	Lung	partially reversible
cg08396824	-0.818535708108062	8.08930248024336e-07	Lung	partially reversible
cg13442016	-0.543076703067699	8.09747828588569e-07	Lung	partially reversible
cg09143713	0.409255554583739	8.09747828588569e-07	Lung	partially reversible
cg05875421	-0.526496874677507	8.09747828588569e-07	Lung	partially reversible
cg19790020	-0.351260322972842	8.12781504011782e-07	Lung	partially reversible
cg07956968	-0.537599361303199	8.12781504011782e-07	Lung	partially reversible
cg19869707	-0.985081086779792	8.13122125289181e-07	Lung	partially reversible
cg14261291	-0.889387813654361	8.15677274237224e-07	Lung	partially reversible
cg05149279	-0.704623118648486	8.16220003708946e-07	Lung	partially reversible
cg22637658	-0.477591804610012	8.19259854843698e-07	Lung	partially reversible
cg07552354	-0.758646080158734	8.22250324343202e-07	Lung	non-reversible
cg22571034	-0.791155185783101	8.32948243933775e-07	Lung	partially reversible
cg07351541	-0.451105640391451	8.32948243933775e-07	Lung	partially reversible
cg07220280	-0.651913336406797	8.32948243933775e-07	Lung	partially reversible
cg13610455	-0.497943518052102	8.36071591253568e-07	Lung	partially reversible
cg04772644	-0.457887073458082	8.36127173881248e-07	Lung	partially reversible
cg08554974	-0.382701002845872	8.36742576148872e-07	Lung	partially reversible
cg04042305	-0.827204993675328	8.36742576148872e-07	Lung	partially reversible
cg16086109	-0.580496597930799	8.36908944682371e-07	Lung	partially reversible
cg19702785	0.395440248080258	8.37867710535923e-07	Lung	partially reversible
cg02452102	-1.02672066854387	8.39821471970165e-07	Lung	partially reversible
cg22341848	-0.543861009431864	8.47947188276074e-07	Lung	partially reversible
cg11015305	-0.605680651727343	8.47947188276074e-07	Lung	partially reversible
cg02353697	-0.605204755752915	8.710320075925e-07	Lung	partially reversible
cg04596071	-1.04847513827091	8.73405459908709e-07	Lung	partially reversible
cg02977812	-0.902622433334469	8.79141670378126e-07	Lung	partially reversible
cg05453148	-0.594626166209854	8.79733852682718e-07	Lung	partially reversible
cg20020848	-0.337923099628689	8.8477530260798e-07	Lung	partially reversible
cg22931433	-0.996168512376493	8.90264898174303e-07	Lung	partially reversible
cg11329371	-0.457159648459496	8.90264898174303e-07	Lung	partially reversible
cg25391492	-0.432609838005857	8.94481779885837e-07	Lung	partially reversible
cg08070646	0.321747067720264	8.95097547296851e-07	Lung	partially reversible
cg02428556	-0.623335182657429	8.98461909427139e-07	Lung	partially reversible
cg00871371	-0.405030122651272	8.9881142618876e-07	Lung	partially reversible
cg23205551	-0.723616928764023	9.01425056733096e-07	Lung	partially reversible
cg11621113	-0.350283113125959	9.02642149429485e-07	Lung	partially reversible
cg00388870	0.817245697938343	9.05185306824661e-07	Lung	partially reversible
cg05962003	0.630642677206397	9.05703847346972e-07	Lung	partially reversible
cg11858842	0.685418050414295	9.11262189443941e-07	Lung	partially reversible
cg00401491	-0.69133106588325	9.12134240830482e-07	Lung	partially reversible
cg06280578	-0.351270020517355	9.16466569587587e-07	Lung	reversible
cg08204702	0.561476322127638	9.17864632048709e-07	Lung	partially reversible
cg05064852	-0.7112591546622	9.17864632048709e-07	Lung	partially reversible
cg15080295	-0.491130199390897	9.18768410961079e-07	Lung	partially reversible
cg07243230	-0.823810623573113	9.24726292636735e-07	Lung	partially reversible
cg10896152	-0.557260993505085	9.2765656244466e-07	Lung	partially reversible
cg00823000	-0.532733187616369	9.27922025630668e-07	Lung	partially reversible
cg26993466	-0.975953678930103	9.31029751250262e-07	Lung	partially reversible
cg12307314	-0.424075899478603	9.327496320616e-07	Lung	partially reversible
cg06496769	-0.929294722099506	9.41755115286655e-07	Lung	partially reversible
cg21617516	0.390286969354183	9.41812212524685e-07	Lung	partially reversible
cg17290213	-0.361595237661857	9.4439767955977e-07	Lung	partially reversible
cg23937633	-0.661736552168929	9.44421884674399e-07	Lung	partially reversible
cg10673833	-0.348161458050772	9.44421884674399e-07	Lung	partially reversible
cg13992150	-0.440459757679311	9.44421884674399e-07	Lung	partially reversible
cg03508679	-0.794719525476798	9.44421884674399e-07	Lung	partially reversible
cg11553137	-0.776340021316879	9.44421884674399e-07	Lung	partially reversible
cg02077648	0.563500035338956	9.48561416714955e-07	Lung	partially reversible
cg18667929	-0.911248745346333	9.49261061350415e-07	Lung	partially reversible
cg09729065	-0.553028872985795	9.49498767434909e-07	Lung	partially reversible
cg02074974	0.820304697834116	9.49960853676425e-07	Lung	partially reversible
cg13804838	-0.809430037199967	9.49960853676425e-07	Lung	partially reversible
cg08101174	-0.469479925912453	9.52253787618102e-07	Lung	partially reversible
cg23674954	-0.376002686188139	9.52253787618102e-07	Lung	partially reversible
cg00961203	0.776572544351179	9.52936847081426e-07	Lung	partially reversible
cg21593690	-0.383934271632728	9.52936847081426e-07	Lung	partially reversible
cg11517630	-0.789512742614616	9.53996145194912e-07	Lung	partially reversible
cg07260017	-0.348476738035193	9.55578963092489e-07	Lung	partially reversible
cg15829423	-0.736493583922545	9.59722186685294e-07	Lung	partially reversible
cg26592816	0.30688354410653	9.62130194874478e-07	Lung	partially reversible
cg02615631	-0.904949719619797	9.62557967307684e-07	Lung	partially reversible
cg24794760	-0.75746670016326	9.6571122298084e-07	Lung	partially reversible
cg23457546	-0.410375582475087	9.6571122298084e-07	Lung	partially reversible
cg27449209	-0.336130948264206	9.6571122298084e-07	Lung	partially reversible
cg26519249	-0.66955937776291	9.6571122298084e-07	Lung	partially reversible
cg05062676	-0.867172415906679	9.6571122298084e-07	Lung	partially reversible
cg07573872	-0.425612541262444	9.75069496034022e-07	Lung	partially reversible
cg23688956	-0.920817289572205	9.75615683218519e-07	Lung	partially reversible
cg01644254	-1.01537723014975	9.76359997240258e-07	Lung	partially reversible
cg17470397	-0.938178872377887	9.79501802326874e-07	Lung	partially reversible
cg23692648	0.660120149144894	9.82968541106753e-07	Lung	partially reversible
cg22333722	-0.390343950427474	9.86104685021032e-07	Lung	partially reversible
cg10773780	-0.375762405001494	9.94152499041278e-07	Lung	partially reversible
cg03876258	-0.574559960153628	9.94152499041278e-07	Lung	partially reversible
cg11671621	-0.405481299582904	1.0041175160713e-06	Lung	partially reversible
cg21262065	-0.808318675337481	1.0041175160713e-06	Lung	partially reversible
cg20028245	0.907815127726375	1.0110104848632e-06	Lung	partially reversible
cg01992487	0.562903619574252	1.01387004327612e-06	Lung	partially reversible
cg13267324	0.267573042866551	1.02118019250287e-06	Lung	partially reversible
cg06525522	-0.410586542958166	1.02118019250287e-06	Lung	partially reversible
cg10960253	0.585620785254134	1.02118019250287e-06	Lung	partially reversible
cg27661212	-0.74198325020343	1.02118019250287e-06	Lung	partially reversible
cg07602008	-0.608665547552488	1.02118019250287e-06	Lung	partially reversible
cg26856023	0.486907412781908	1.02118019250287e-06	Lung	partially reversible
cg21856634	-1.37774696799135	1.02118019250287e-06	Lung	partially reversible
cg02862277	-0.793787167526443	1.03387250603113e-06	Lung	partially reversible
cg10334025	-0.985539142789187	1.03718794554597e-06	Lung	partially reversible
cg16723963	-0.360037996825842	1.03718794554597e-06	Lung	partially reversible
cg03292809	-0.827972558517	1.043557280527e-06	Lung	partially reversible
cg03351508	-0.808655931958566	1.04726808458026e-06	Lung	partially reversible
cg19559114	-0.347235879166275	1.05510474265157e-06	Lung	partially reversible
cg15858512	-0.571287756674805	1.07102994744781e-06	Lung	partially reversible
cg26934362	-0.727665159912207	1.07838704469435e-06	Lung	partially reversible
cg18301127	-1.03723282717788	1.08950675588176e-06	Lung	partially reversible
cg16963392	-0.383211871067409	1.08950675588176e-06	Lung	partially reversible
cg21172077	-0.538717513954642	1.09159259830561e-06	Lung	partially reversible
cg10841248	-0.938857569903221	1.09287728383241e-06	Lung	partially reversible
cg11663667	0.45778173916744	1.09287728383241e-06	Lung	partially reversible
cg15046755	-0.377032717339501	1.09331242453021e-06	Lung	partially reversible
cg11647370	-0.570797387200313	1.10308869979059e-06	Lung	non-reversible
cg07841119	0.443522148648544	1.10323596577677e-06	Lung	partially reversible
cg26001125	-0.463126725702294	1.1053413074357e-06	Lung	partially reversible
cg08012845	-0.818994614260019	1.1107595694834e-06	Lung	partially reversible
cg16126286	0.656404385846811	1.11641880078115e-06	Lung	partially reversible
cg12276118	0.713282569231064	1.12757457145346e-06	Lung	partially reversible
cg23746574	0.376251144148204	1.12757457145346e-06	Lung	partially reversible
cg26142490	-0.813167257972154	1.13181922063779e-06	Lung	partially reversible
cg01903515	-0.954281691227223	1.14114341021056e-06	Lung	partially reversible
cg14184975	-0.515737822196982	1.14114341021056e-06	Lung	partially reversible
cg19328954	-0.641430982672228	1.14659615715507e-06	Lung	partially reversible
cg27255659	-0.785080350684388	1.15325629079894e-06	Lung	partially reversible
cg00080578	-0.839781168881685	1.16702742986584e-06	Lung	partially reversible
cg17968257	-0.444002714436105	1.16857544189143e-06	Lung	partially reversible
cg04167225	-0.730158919781425	1.16857544189143e-06	Lung	partially reversible
cg12350863	-0.44503723055257	1.16857544189143e-06	Lung	partially reversible
cg03793270	0.721952928291357	1.17452883162655e-06	Lung	partially reversible
cg19402236	0.550890457102178	1.1919069032657e-06	Lung	partially reversible
cg13413982	-0.690469156141523	1.1919069032657e-06	Lung	partially reversible
cg06122825	-0.769742035430482	1.1919069032657e-06	Lung	partially reversible
cg10983146	0.617728524059958	1.2044971917874e-06	Lung	partially reversible
cg25516235	-0.484982640464414	1.21069448617589e-06	Lung	partially reversible
cg19831893	-0.819061742886064	1.2116990654313e-06	Lung	partially reversible
cg24637398	-0.413318696444578	1.21239898125949e-06	Lung	partially reversible
cg08918508	0.59853322190633	1.21311399458814e-06	Lung	partially reversible
cg11165820	-0.913989483098585	1.21926776868379e-06	Lung	partially reversible
cg06627717	-0.591940653462321	1.22142955390095e-06	Lung	partially reversible
cg13366567	-0.459852408172744	1.22142955390095e-06	Lung	partially reversible
cg23372723	-0.645333746074533	1.23706225803506e-06	Lung	partially reversible
cg00966522	-0.409111364301679	1.2378959696108e-06	Lung	partially reversible
cg16996571	-1.07162224239135	1.2398102220078e-06	Lung	partially reversible
cg11181330	-0.490870735302929	1.2505008722677e-06	Lung	partially reversible
cg11072637	-0.947251287799604	1.26165491710396e-06	Lung	partially reversible
cg12986253	-0.666287892736424	1.26223736956131e-06	Lung	partially reversible
cg04793090	-0.377046804103033	1.27787660504464e-06	Lung	partially reversible
cg27225309	0.52180746722702	1.27787660504464e-06	Lung	partially reversible
cg06038111	-0.63451022571279	1.27787660504464e-06	Lung	partially reversible
cg11554391	-0.503651207988562	1.29437581083097e-06	Lung	partially reversible
cg01251150	0.855494909214338	1.29437581083097e-06	Lung	partially reversible
cg12405088	0.369635475688444	1.30936813716145e-06	Lung	partially reversible
cg21863334	-0.306602071583355	1.30936813716145e-06	Lung	partially reversible
cg27296059	-0.967832776268418	1.30936813716145e-06	Lung	partially reversible
cg24234212	-0.630183526341488	1.30936813716145e-06	Lung	partially reversible
cg01183715	-0.991517873037408	1.30936813716145e-06	Lung	partially reversible
cg09854726	-0.655046459725031	1.30953165944286e-06	Lung	partially reversible
cg09630150	-0.719661208862183	1.31817159797795e-06	Lung	partially reversible
cg07302361	-0.364025769184662	1.3200200611827e-06	Lung	partially reversible
cg05295841	-0.578631849462958	1.32070924278547e-06	Lung	partially reversible
cg27236677	-0.496762134912496	1.32070924278547e-06	Lung	partially reversible
cg14665366	-0.941420101645241	1.32275096563056e-06	Lung	partially reversible
cg15945957	-0.803620528636067	1.32709807105139e-06	Lung	partially reversible
cg17958033	-1.15274025722362	1.32866406466308e-06	Lung	partially reversible
cg17859328	0.932970585434668	1.33111293459735e-06	Lung	partially reversible
cg14860871	-0.28364164223771	1.33358784506226e-06	Lung	partially reversible
cg25462845	-0.820132434037995	1.33686269005574e-06	Lung	partially reversible
cg07879062	-0.512006880490239	1.33686269005574e-06	Lung	partially reversible
cg20086666	-1.01121107516386	1.33740269832022e-06	Lung	partially reversible
cg04898302	-0.681644931848526	1.33740269832022e-06	Lung	partially reversible
cg25420952	-0.480102343179675	1.34255518265225e-06	Lung	partially reversible
cg19968202	-0.543003192628412	1.34661082570043e-06	Lung	partially reversible
cg19343783	-0.515797379626411	1.35171266662573e-06	Lung	non-reversible
cg26344383	-0.329112612394015	1.35384133128798e-06	Lung	partially reversible
cg06141400	-0.857736921546808	1.35384133128798e-06	Lung	partially reversible
cg01462856	-0.328491130553291	1.36450691699627e-06	Lung	partially reversible
cg14003627	-0.667028862465544	1.37181429848684e-06	Lung	partially reversible
cg10586317	-0.356014080487625	1.37187923135325e-06	Lung	partially reversible
cg06014336	-0.837052920124419	1.37603478709342e-06	Lung	partially reversible
cg00363813	0.455676706439029	1.38544499201913e-06	Lung	partially reversible
cg17028595	-0.496317327400057	1.40243136677099e-06	Lung	partially reversible
cg24598190	0.817796329119942	1.40321511296012e-06	Lung	partially reversible
cg15750163	-0.511127082944462	1.40931392505997e-06	Lung	partially reversible
cg19995038	-1.08514963456021	1.41458999178863e-06	Lung	partially reversible
cg13555491	0.662608014798199	1.41458999178863e-06	Lung	partially reversible
cg00740267	-0.755975017797758	1.41513525297441e-06	Lung	partially reversible
cg01708330	-0.915784237155693	1.41823036443297e-06	Lung	partially reversible
cg15540433	-0.511969292755605	1.42222550675874e-06	Lung	partially reversible
cg14444710	-0.745368398172178	1.42332800241629e-06	Lung	partially reversible
cg02021415	-0.949793502918102	1.42540631568764e-06	Lung	partially reversible
cg02880593	-0.462816254086327	1.42850938136685e-06	Lung	partially reversible
cg24974158	0.638282169469652	1.42961199258265e-06	Lung	partially reversible
cg21708254	-0.660459495752531	1.43284230180909e-06	Lung	partially reversible
cg11180810	-1.02278938234942	1.43866948495066e-06	Lung	partially reversible
cg00738815	-0.478211250674717	1.45290977200214e-06	Lung	partially reversible
cg18333461	-0.504699939546515	1.45290977200214e-06	Lung	partially reversible
cg00971447	-0.469396600262387	1.45376034642607e-06	Lung	partially reversible
cg25859045	-0.53375043452846	1.46180669941708e-06	Lung	partially reversible
cg17896824	-0.978431047760553	1.46377271923993e-06	Lung	partially reversible
cg00579036	0.808234067973654	1.46377271923993e-06	Lung	partially reversible
cg07805362	-0.754694631815348	1.47604972375945e-06	Lung	partially reversible
cg05186074	-1.02744737385101	1.48291699801739e-06	Lung	partially reversible
cg05946560	-0.635175019663499	1.48404134406444e-06	Lung	partially reversible
cg11687283	-0.695581826058222	1.49679053887695e-06	Lung	partially reversible
cg22022716	0.65516374285408	1.49814297121712e-06	Lung	partially reversible
cg08402963	-0.384427829515388	1.50016713573824e-06	Lung	partially reversible
cg14965300	1.1465622721351	1.50265008503782e-06	Lung	non-reversible
cg08135379	0.683825456481878	1.50644431947658e-06	Lung	partially reversible
cg18705279	0.550979798612602	1.51654846547951e-06	Lung	partially reversible
cg08393867	-0.370465940716455	1.52602447963648e-06	Lung	partially reversible
cg15233948	-0.491448337176306	1.53587609648969e-06	Lung	partially reversible
cg12396412	-1.077393183864	1.53743075431694e-06	Lung	partially reversible
cg20971407	-0.698941115607364	1.54178878842235e-06	Lung	partially reversible
cg00983904	0.71597357201436	1.54178878842235e-06	Lung	partially reversible
cg05972755	-0.476682422545968	1.54230760033031e-06	Lung	partially reversible
cg04858517	-0.5585521875374	1.54795359043911e-06	Lung	partially reversible
cg09980803	-0.538784304414687	1.55250954776907e-06	Lung	partially reversible
cg10675213	-0.699888701539235	1.55265789384199e-06	Lung	partially reversible
cg07584450	0.996105592226456	1.55265789384199e-06	Lung	partially reversible
cg02891046	0.900762887355987	1.55398473133386e-06	Lung	partially reversible
cg05356381	-0.705450582544621	1.55564851564482e-06	Lung	partially reversible
cg10508018	0.992681151659221	1.55919615062636e-06	Lung	partially reversible
cg20912123	-0.380261071270427	1.55919615062636e-06	Lung	partially reversible
cg15311651	-0.913783113963448	1.56130315977792e-06	Lung	partially reversible
cg23682432	-0.823141170894956	1.59717506517035e-06	Lung	partially reversible
cg19108304	-0.450793788936097	1.60028004163575e-06	Lung	partially reversible
cg01668099	-0.386631954022771	1.61765160143988e-06	Lung	partially reversible
cg14151197	-0.352111780341467	1.62253506310346e-06	Lung	partially reversible
cg13669723	-0.57904815388147	1.62253506310346e-06	Lung	partially reversible
cg24183811	-0.484139623190185	1.62253506310346e-06	Lung	partially reversible
cg06285439	-0.630387167532927	1.62253506310346e-06	Lung	partially reversible
cg14595618	0.509503232235206	1.62458835964327e-06	Lung	partially reversible
cg01228136	0.674305944144447	1.65738615157443e-06	Lung	partially reversible
cg25396518	-0.729059493854539	1.66511913590554e-06	Lung	partially reversible
cg16585333	0.669504544928532	1.66776543225704e-06	Lung	partially reversible
cg10727432	-0.650974528517712	1.66883663121827e-06	Lung	partially reversible
cg00950718	-0.80314060870511	1.66956711233446e-06	Lung	partially reversible
cg20910746	-0.625289268286127	1.66956711233446e-06	Lung	partially reversible
cg09781552	0.502936359505862	1.67575905146353e-06	Lung	partially reversible
cg18480699	-0.558391752075821	1.68303799791588e-06	Lung	partially reversible
cg17785523	-0.568351098533712	1.68433110143302e-06	Lung	partially reversible
cg02739280	-0.513439885409689	1.68755830264864e-06	Lung	partially reversible
cg17994788	-0.573511824199495	1.69562796905855e-06	Lung	partially reversible
cg07222248	-0.558141641462821	1.69574869795866e-06	Lung	partially reversible
cg18064706	-0.93793885874567	1.71298250953028e-06	Lung	reversible
cg04350382	-0.586711903441214	1.72472883943432e-06	Lung	partially reversible
cg04153193	-0.875991538631867	1.72721508702707e-06	Lung	partially reversible
cg08556091	-0.422688844123624	1.74062806441073e-06	Lung	partially reversible
cg08877257	-0.445210870968941	1.74062806441073e-06	Lung	partially reversible
cg07816687	0.548628296585558	1.74062806441073e-06	Lung	partially reversible
cg23186366	-0.490472109199188	1.74066661964728e-06	Lung	partially reversible
cg19282443	-0.47780795646092	1.74940903219863e-06	Lung	partially reversible
cg06958829	0.457154601907005	1.75867796194121e-06	Lung	partially reversible
cg10956147	-0.758480441668479	1.75867796194121e-06	Lung	partially reversible
cg06531559	-0.9172363120638	1.76242274787942e-06	Lung	partially reversible
cg02323805	0.412884755666048	1.7960652562414e-06	Lung	partially reversible
cg20734727	0.833672415820581	1.79961162768852e-06	Lung	partially reversible
cg01072912	-0.633028598103078	1.81056000684597e-06	Lung	partially reversible
cg14983463	-0.541528568745066	1.81748576678951e-06	Lung	non-reversible
cg05815419	-0.267798242715578	1.83134895056892e-06	Lung	partially reversible
cg24128371	-0.609324142353504	1.84078171239512e-06	Lung	partially reversible
cg16393760	0.604913114413372	1.85122101679947e-06	Lung	partially reversible
cg17243528	-1.07163147651093	1.8668729122004e-06	Lung	partially reversible
cg15411927	1.03632529605424	1.86855101529748e-06	Lung	partially reversible
cg19042338	-0.672244323480408	1.87222348679924e-06	Lung	partially reversible
cg16919130	-0.614881854961424	1.87222348679924e-06	Lung	partially reversible
cg14010829	-0.669177831512387	1.87222348679924e-06	Lung	partially reversible
cg07576409	0.889430969034566	1.87525167792459e-06	Lung	partially reversible
cg02781614	-1.15445257471261	1.8826421821162e-06	Lung	partially reversible
cg14962610	-0.349034726327471	1.88307771983495e-06	Lung	partially reversible
cg07750463	-0.649415132482797	1.88586315831391e-06	Lung	partially reversible
cg17890928	0.610704197739759	1.88643600166638e-06	Lung	partially reversible
cg12775233	-0.548795827620184	1.88643600166638e-06	Lung	partially reversible
cg22608179	-0.606103644930835	1.88858590590376e-06	Lung	partially reversible
cg13826459	-0.459812286770755	1.8886968147593e-06	Lung	partially reversible
cg04757345	-0.817642607617993	1.89772545181297e-06	Lung	partially reversible
cg10241937	-0.541649512798907	1.90444566941023e-06	Lung	partially reversible
cg05266989	-0.633321628192612	1.90545534051931e-06	Lung	partially reversible
cg21472830	0.70926948488145	1.9055452811455e-06	Lung	partially reversible
cg08621168	-0.750330400369664	1.91341912494926e-06	Lung	partially reversible
cg20704394	-0.710135052573196	1.91698380030025e-06	Lung	partially reversible
cg10140240	0.97419866967622	1.9274591832607e-06	Lung	partially reversible
cg17855943	-0.367248210907028	1.9274591832607e-06	Lung	partially reversible
cg17143606	-0.861430463115452	1.9274591832607e-06	Lung	partially reversible
cg05828278	-0.570232291001173	1.93535256349516e-06	Lung	partially reversible
cg15570745	0.373581402712524	1.95162257353187e-06	Lung	partially reversible
cg10215604	-0.401795171149713	1.95571418711892e-06	Lung	partially reversible
cg06733794	0.34423503875267	1.95980814570712e-06	Lung	partially reversible
cg15085729	-0.445281793169713	1.97822669170167e-06	Lung	partially reversible
cg02250200	-0.79584072522053	1.98102034325328e-06	Lung	partially reversible
cg17276289	-0.92681269073124	1.99538194642032e-06	Lung	partially reversible
cg13794882	-0.431059720607599	1.99538194642032e-06	Lung	partially reversible
cg18924738	-0.349179543815706	1.99538194642032e-06	Lung	partially reversible
cg13126926	-0.367153850350883	1.99538194642032e-06	Lung	partially reversible
cg22964097	-1.216911712265	1.9982388495046e-06	Lung	partially reversible
cg24366563	-0.475790107679788	2.00248009660552e-06	Lung	partially reversible
cg16291048	-0.439947726364514	2.01326966363936e-06	Lung	partially reversible
cg06159782	-0.59633910313044	2.03120073552479e-06	Lung	partially reversible
cg02699976	-1.09498294393287	2.05163191657047e-06	Lung	partially reversible
cg09199129	0.825580191962911	2.0543417201858e-06	Lung	partially reversible
cg19014941	0.387497267488819	2.05988721291232e-06	Lung	partially reversible
cg25658724	0.299725770835932	2.05988721291232e-06	Lung	partially reversible
cg02005619	-0.663442917254829	2.07575223259886e-06	Lung	partially reversible
cg14278787	0.828528037099163	2.08741296775156e-06	Lung	partially reversible
cg12052789	-0.633214868798241	2.08741296775156e-06	Lung	partially reversible
cg06966245	-0.571403123120944	2.09270212422139e-06	Lung	partially reversible
cg20791032	-0.444561643879905	2.09534527922589e-06	Lung	partially reversible
cg15342134	-0.742683317901377	2.09534527922589e-06	Lung	partially reversible
cg16806980	-0.712109776861262	2.09889722119935e-06	Lung	partially reversible
cg08441133	-0.603461630721964	2.09889722119935e-06	Lung	partially reversible
cg03548541	-0.78574757025887	2.11215792764608e-06	Lung	partially reversible
cg07085359	-0.488414317908014	2.11215792764608e-06	Lung	partially reversible
cg19581258	-0.300484681206102	2.11283014636377e-06	Lung	partially reversible
cg03252369	0.455391979675318	2.13291855490763e-06	Lung	partially reversible
cg12546700	-0.431873022048545	2.15290104991126e-06	Lung	partially reversible
cg08380850	-0.47860763192187	2.16555770132974e-06	Lung	partially reversible
cg01531398	-0.858100883679271	2.170724772989e-06	Lung	partially reversible
cg07060211	0.465702390658778	2.170724772989e-06	Lung	partially reversible
cg02085757	-0.545536163281946	2.17669874163101e-06	Lung	partially reversible
cg01254759	-0.676606083069544	2.17669874163101e-06	Lung	partially reversible
cg27222669	-0.415719028714142	2.17743165054207e-06	Lung	partially reversible
cg05632420	-0.649979350128692	2.18348431581839e-06	Lung	partially reversible
cg03819785	-0.518459505128679	2.19407996467324e-06	Lung	partially reversible
cg11782091	-0.415548926548091	2.19407996467324e-06	Lung	partially reversible
cg26113512	0.71684456471853	2.19407996467324e-06	Lung	partially reversible
cg22725222	-0.36639514568708	2.19407996467324e-06	Lung	partially reversible
cg20291548	0.534878631354094	2.22728848979653e-06	Lung	partially reversible
cg11915812	-0.491609394213141	2.22943134326613e-06	Lung	partially reversible
cg05229649	-0.879819283973597	2.23592763203529e-06	Lung	partially reversible
cg03995457	-0.571533086749653	2.24682725867052e-06	Lung	partially reversible
cg23388348	-0.969470256454532	2.24682725867052e-06	Lung	partially reversible
cg14073922	0.566138162852916	2.24705718731111e-06	Lung	partially reversible
cg10358623	-0.385061566620453	2.25674609915429e-06	Lung	partially reversible
cg09801681	-0.488793201905104	2.2721659090232e-06	Lung	partially reversible
cg08686879	-0.446251711024686	2.27420627224787e-06	Lung	partially reversible
cg18374944	-0.922906127002275	2.27420627224787e-06	Lung	partially reversible
cg27159678	-0.443243918560586	2.2783403773157e-06	Lung	partially reversible
cg07330114	0.966793267684272	2.28285342061988e-06	Lung	partially reversible
cg15786205	0.476730109177939	2.28667882516865e-06	Lung	partially reversible
cg13668129	-0.38150628200771	2.30173112459462e-06	Lung	partially reversible
cg04270747	0.419167610381849	2.31464970695048e-06	Lung	partially reversible
cg05875176	-1.05009100458501	2.31464970695048e-06	Lung	partially reversible
cg00508023	-0.630036383334012	2.3180744251139e-06	Lung	partially reversible
cg01068931	-0.58122673211787	2.3180744251139e-06	Lung	partially reversible
cg05180443	0.795097562563034	2.33697523310267e-06	Lung	partially reversible
cg04517343	-0.819692797526898	2.34300949712849e-06	Lung	partially reversible
cg11108890	0.459301710279413	2.34883216426019e-06	Lung	partially reversible
cg03816707	0.689064446716084	2.35245713633485e-06	Lung	partially reversible
cg17291251	0.355903175043879	2.354922436137e-06	Lung	partially reversible
cg17385497	-0.476007229708906	2.36632383846229e-06	Lung	partially reversible
cg00489424	-0.468539104033786	2.37100415355113e-06	Lung	partially reversible
cg04259259	-0.442426649539397	2.37658563438916e-06	Lung	non-reversible
cg06817454	-0.451198827704604	2.37833148617274e-06	Lung	partially reversible
cg14898614	-0.964719925628218	2.38195997297822e-06	Lung	partially reversible
cg18424134	0.386706177020093	2.40268146897677e-06	Lung	partially reversible
cg17147466	-0.621918754978846	2.40268146897677e-06	Lung	partially reversible
cg16982063	0.713400394490307	2.41806576579686e-06	Lung	partially reversible
cg06092869	-0.515183167478566	2.41893043522335e-06	Lung	partially reversible
cg01970322	-0.414217489850387	2.42743377066274e-06	Lung	partially reversible
cg03108005	-0.53660968682411	2.43217569210714e-06	Lung	partially reversible
cg10577380	-0.641849426413288	2.43217569210714e-06	Lung	partially reversible
cg14611086	-0.365828062478215	2.43258585640827e-06	Lung	partially reversible
cg17548261	-0.538843103205319	2.46906978774812e-06	Lung	partially reversible
cg01298304	-0.841899050286706	2.46922031737415e-06	Lung	partially reversible
cg24659758	-0.742279080804465	2.47221782135901e-06	Lung	partially reversible
cg26332797	-0.353950014945566	2.47221782135901e-06	Lung	partially reversible
cg21622913	-0.529825884141277	2.48990755804366e-06	Lung	partially reversible
cg25823083	-0.657591222469621	2.48990755804366e-06	Lung	partially reversible
cg14592798	-1.02888181229332	2.4922385930687e-06	Lung	partially reversible
cg16348824	-0.874875152202205	2.4922385930687e-06	Lung	partially reversible
cg04241034	-0.636592651682976	2.49513102789848e-06	Lung	partially reversible
cg21558485	-0.81939385469748	2.49851716964679e-06	Lung	partially reversible
cg17177837	-0.485998982555672	2.50604959519535e-06	Lung	partially reversible
cg06369624	0.376480617757726	2.51675506083678e-06	Lung	partially reversible
cg01049293	-0.66853245384111	2.5367313166292e-06	Lung	partially reversible
cg21581415	-0.384394375665315	2.5608535850603e-06	Lung	partially reversible
cg25722041	0.412084907834759	2.56144825093024e-06	Lung	partially reversible
cg14469574	0.427531575918845	2.56908072078889e-06	Lung	partially reversible
cg23517596	-0.791881229483361	2.56941415632248e-06	Lung	partially reversible
cg06588915	-0.594853674199986	2.57385988579086e-06	Lung	partially reversible
cg23606421	-0.428476550852472	2.57385988579086e-06	Lung	partially reversible
cg14496745	-0.815691016349518	2.58702660685162e-06	Lung	partially reversible
cg23996325	-0.396138817101099	2.5874077920243e-06	Lung	partially reversible
cg19271914	0.432516313055265	2.5874077920243e-06	Lung	partially reversible
cg07904045	-0.347633004701023	2.5874077920243e-06	Lung	partially reversible
cg00366716	-0.827255512395056	2.5874077920243e-06	Lung	partially reversible
cg11968045	0.43786606909215	2.5874077920243e-06	Lung	partially reversible
cg21542650	0.788101026590321	2.59026605922757e-06	Lung	partially reversible
cg08262993	-0.66092113660598	2.59026605922757e-06	Lung	partially reversible
cg07292413	0.338474528557688	2.59059584681208e-06	Lung	partially reversible
cg27230739	0.307277124571847	2.59221902893253e-06	Lung	partially reversible
cg06450181	-0.670266642532646	2.59324807635069e-06	Lung	partially reversible
cg15912732	-0.577703247646752	2.59770801579471e-06	Lung	partially reversible
cg17473962	-0.450755975797604	2.59770801579471e-06	Lung	partially reversible
cg19321522	0.405151793770584	2.59828894173916e-06	Lung	partially reversible
cg03323696	0.649813720466699	2.60790497257585e-06	Lung	partially reversible
cg25309041	-0.283555579738594	2.61225074849559e-06	Lung	partially reversible
cg07786675	-0.74770154936876	2.62428995868312e-06	Lung	partially reversible
cg17839901	-0.677405304261044	2.63609074800841e-06	Lung	partially reversible
cg03539501	1.0213787062418	2.6402823164707e-06	Lung	partially reversible
cg19433118	-0.262761385505856	2.64034083572287e-06	Lung	partially reversible
cg05663031	-0.502694388805838	2.65183261402789e-06	Lung	partially reversible
cg14898005	-1.28129466875994	2.65948418962886e-06	Lung	partially reversible
cg10255441	1.14715958591886	2.66485867743474e-06	Lung	partially reversible
cg11828218	-1.0242212677103	2.67050833585015e-06	Lung	partially reversible
cg16667678	0.32490997083779	2.67123034791779e-06	Lung	partially reversible
cg15442737	-0.469635128813936	2.67331371358614e-06	Lung	partially reversible
cg24242232	-0.697105497620469	2.68645775083037e-06	Lung	partially reversible
cg18666327	0.69716007702066	2.68645775083037e-06	Lung	partially reversible
cg05380855	-0.524664658695225	2.68717609240156e-06	Lung	partially reversible
cg04982781	-0.403857525218619	2.68886688477595e-06	Lung	partially reversible
cg22300619	-0.452586635283283	2.70479867171495e-06	Lung	partially reversible
cg18853645	0.460316964447403	2.70764515400809e-06	Lung	partially reversible
cg11722595	-0.417637201227278	2.71037219547457e-06	Lung	partially reversible
cg00712280	-0.592815631076298	2.71037219547457e-06	Lung	partially reversible
cg01684092	-0.374714301410227	2.73236327031885e-06	Lung	partially reversible
cg06219383	-0.323479174593412	2.73818744722791e-06	Lung	partially reversible
cg01771590	-0.636007001162288	2.73937924178077e-06	Lung	partially reversible
cg09575238	-0.541981937591113	2.73945834522303e-06	Lung	partially reversible
cg00686823	-0.644166543057169	2.74250974628376e-06	Lung	partially reversible
cg05898930	-0.89959373890226	2.74722811570771e-06	Lung	partially reversible
cg08180955	-0.655818422484054	2.76090068004699e-06	Lung	partially reversible
cg03041202	-0.543982781254249	2.76090068004699e-06	Lung	partially reversible
cg20587213	-0.467392032722497	2.77355583318109e-06	Lung	partially reversible
cg05036173	0.528413876284963	2.7766309227653e-06	Lung	partially reversible
cg09030672	0.611809207555713	2.8067358382875e-06	Lung	partially reversible
cg11114503	-0.691034102303074	2.81051790256706e-06	Lung	partially reversible
cg14001853	-0.412082404587718	2.81051790256706e-06	Lung	partially reversible
cg17226728	0.802181456478679	2.81653070645919e-06	Lung	partially reversible
cg19646165	-0.442302907950112	2.82179473369436e-06	Lung	partially reversible
cg20557183	0.557067877537279	2.82958684196182e-06	Lung	partially reversible
cg17633463	-0.321659694830384	2.83109494555281e-06	Lung	partially reversible
cg04981208	-0.52560186710712	2.83464929796728e-06	Lung	partially reversible
cg16965576	-0.775423232385067	2.83464929796728e-06	Lung	partially reversible
cg02883621	-0.579306884390591	2.83464929796728e-06	Lung	partially reversible
cg23264821	-0.505477139099693	2.83706472044251e-06	Lung	partially reversible
cg09394306	-0.685183976552173	2.85196321952158e-06	Lung	partially reversible
cg18262544	-0.476040781230438	2.86013460253584e-06	Lung	partially reversible
cg14894245	-0.463377112014066	2.86669730979234e-06	Lung	partially reversible
cg18950540	-0.33903803992258	2.86976356850343e-06	Lung	partially reversible
cg03630851	-0.447237093671727	2.87153074150553e-06	Lung	partially reversible
cg07168060	-0.377982727481466	2.87153074150553e-06	Lung	partially reversible
cg02419849	-0.593107397569836	2.8890601332155e-06	Lung	partially reversible
cg00740527	-0.50129861524105	2.89862649136607e-06	Lung	partially reversible
cg13612338	-0.337842588023762	2.91133294478206e-06	Lung	partially reversible
cg13333107	-0.610458802550245	2.92050884604637e-06	Lung	partially reversible
cg16938750	-0.333796693576688	2.93091442270219e-06	Lung	partially reversible
cg20216309	-0.80802563887456	2.9399030104881e-06	Lung	partially reversible
cg27612889	0.597282139369433	2.96682124802175e-06	Lung	partially reversible
cg04043826	-0.517783030364814	2.96838428879794e-06	Lung	partially reversible
cg13114683	-0.365910359168979	2.9746848628469e-06	Lung	partially reversible
cg09573852	-0.654771175190906	2.98778319600593e-06	Lung	partially reversible
cg08383749	-0.48081236674148	2.99493178625329e-06	Lung	partially reversible
cg13044450	-1.02136485420472	2.99493178625329e-06	Lung	partially reversible
cg15384716	-0.626914061360905	2.99577415661424e-06	Lung	partially reversible
cg16941430	-0.609615077807715	3.00571769898746e-06	Lung	partially reversible
cg07583490	-0.279107400599054	3.00765680898636e-06	Lung	partially reversible
cg20919773	-0.476264875680906	3.00765680898636e-06	Lung	partially reversible
cg09851121	-0.272883102941299	3.00765680898636e-06	Lung	partially reversible
cg04677882	-0.309073461971689	3.00765680898636e-06	Lung	partially reversible
cg04020296	-0.582971449467732	3.02304819361833e-06	Lung	partially reversible
cg24766744	-0.38423295561394	3.02736960581753e-06	Lung	partially reversible
cg08493160	-0.525518631801003	3.02924892232264e-06	Lung	partially reversible
cg21081175	-0.333447060813291	3.03691318848243e-06	Lung	partially reversible
cg17486314	-0.850371751669213	3.0383680210319e-06	Lung	partially reversible
cg07688463	-0.669692015176129	3.06076068608784e-06	Lung	partially reversible
cg26884027	0.754356312384862	3.06122476328331e-06	Lung	partially reversible
cg26631133	-0.44510378439825	3.07914879626295e-06	Lung	partially reversible
cg00740474	0.423596696714878	3.08891078870335e-06	Lung	partially reversible
cg04937070	0.48149074966733	3.09460957702016e-06	Lung	partially reversible
cg26417611	-0.555260113054543	3.10869949031553e-06	Lung	partially reversible
cg04518551	-1.01290126276939	3.12606323544201e-06	Lung	partially reversible
cg14428166	-0.423560475249607	3.14061692439144e-06	Lung	partially reversible
cg05294016	-1.04773424408367	3.14061692439144e-06	Lung	partially reversible
cg25146597	0.505960634300814	3.14061692439144e-06	Lung	partially reversible
cg09749684	-0.433508722793149	3.15321918722495e-06	Lung	partially reversible
cg10329200	-0.341095825445754	3.17102327890606e-06	Lung	partially reversible
cg21266502	0.726803031445866	3.1717262094456e-06	Lung	partially reversible
cg01024580	-0.666776070667469	3.1717262094456e-06	Lung	partially reversible
cg02153332	-0.641386920290053	3.1717262094456e-06	Lung	partially reversible
cg18878128	-0.598490085918503	3.17365557069405e-06	Lung	partially reversible
cg12329529	-0.463847792088617	3.18094772919671e-06	Lung	partially reversible
cg10889401	-0.547920189581585	3.18642255158117e-06	Lung	partially reversible
cg01937809	-0.492601780100378	3.18868390024366e-06	Lung	partially reversible
cg03804272	0.780274467618412	3.20711027171622e-06	Lung	partially reversible
cg19631762	0.376000031964027	3.21025782300431e-06	Lung	partially reversible
cg16825510	-1.19761364859615	3.21103466750956e-06	Lung	partially reversible
cg01662816	-0.593326526562306	3.22389989705606e-06	Lung	partially reversible
cg27541454	0.57347866899614	3.24874470426536e-06	Lung	partially reversible
cg23840053	0.366680683371331	3.24914022381873e-06	Lung	partially reversible
cg04756394	-0.499986147165791	3.25719451758406e-06	Lung	partially reversible
cg01597480	0.887219895395166	3.27345206119785e-06	Lung	partially reversible
cg05758467	0.466067589613105	3.29870609487627e-06	Lung	partially reversible
cg11291872	-0.654343983620934	3.30527583388051e-06	Lung	partially reversible
cg09415360	-0.313753509000698	3.30685250686479e-06	Lung	partially reversible
cg22301778	-0.469012951124511	3.32925491498507e-06	Lung	partially reversible
cg05122026	-0.345875102458099	3.33595160565078e-06	Lung	partially reversible
cg16415710	-0.95373324273982	3.35188008397887e-06	Lung	partially reversible
cg15748271	-0.924817815714955	3.35188008397887e-06	Lung	partially reversible
cg18644782	-0.526097487427019	3.35188008397887e-06	Lung	partially reversible
cg10682254	-0.462460041181712	3.35188008397887e-06	Lung	partially reversible
cg03272310	-0.632115227073794	3.35188008397887e-06	Lung	partially reversible
cg18380280	0.561448526606504	3.35188008397887e-06	Lung	partially reversible
cg15743292	-0.994733827461153	3.35188008397887e-06	Lung	partially reversible
cg19869818	-0.456573260627464	3.35223867880656e-06	Lung	partially reversible
cg07003284	-0.507666144960173	3.35223867880656e-06	Lung	partially reversible
cg04423347	-0.363135197598439	3.35223867880656e-06	Lung	partially reversible
cg08829348	-0.676965524963704	3.35294073192258e-06	Lung	partially reversible
cg24636476	-0.662291586760378	3.35840649285955e-06	Lung	partially reversible
cg26768182	-0.510053020182123	3.35840649285955e-06	Lung	partially reversible
cg16854616	0.738196367765884	3.35959159958279e-06	Lung	partially reversible
cg02868739	-0.766004790835096	3.37118100217352e-06	Lung	partially reversible
cg20138745	-0.75094905914907	3.37118100217352e-06	Lung	partially reversible
cg06757038	-0.449303801407147	3.37183572096394e-06	Lung	partially reversible
cg05050953	-0.554474390007133	3.37732631701424e-06	Lung	partially reversible
cg22681654	-0.372264475552314	3.37732631701424e-06	Lung	partially reversible
cg00639224	-0.383626707730887	3.38034956673262e-06	Lung	partially reversible
cg24055855	-0.79002652755468	3.38210549067234e-06	Lung	partially reversible
cg08390209	0.349347524763798	3.38786801349851e-06	Lung	partially reversible
cg26537639	1.86133331595613	3.38961430811528e-06	Lung	partially reversible
cg15714546	-0.642456191122682	3.38961430811528e-06	Lung	partially reversible
cg27417153	-0.350141793288824	3.40394874042237e-06	Lung	partially reversible
cg19669317	-0.774576944609262	3.41720921577763e-06	Lung	partially reversible
cg22015888	-0.375490655503442	3.41720921577763e-06	Lung	partially reversible
cg25376593	-0.677986016474961	3.41765486232587e-06	Lung	partially reversible
cg03423149	0.948104296631394	3.41951043202264e-06	Lung	partially reversible
cg02620769	0.589941790605249	3.41951043202264e-06	Lung	partially reversible
cg16177419	0.804304830929736	3.43164446798151e-06	Lung	partially reversible
cg17246275	-0.451630345966656	3.43805841022657e-06	Lung	partially reversible
cg14814637	0.695897835113015	3.44296343103739e-06	Lung	partially reversible
cg14397690	-0.55545336390707	3.44296343103739e-06	Lung	partially reversible
cg18944629	-0.808006993864813	3.45749293184431e-06	Lung	partially reversible
cg25576362	-0.450858058300481	3.46731523237629e-06	Lung	partially reversible
cg15338967	0.351803237479213	3.47564924789661e-06	Lung	partially reversible
cg07979675	-0.573869280236335	3.48161639429765e-06	Lung	partially reversible
cg21425003	-1.07622960406443	3.55038897370641e-06	Lung	partially reversible
cg06112074	-0.400641299065013	3.55038897370641e-06	Lung	partially reversible
cg09422450	0.551274638129541	3.55038897370641e-06	Lung	partially reversible
cg24805985	-0.662425702153693	3.55065601633409e-06	Lung	partially reversible
cg19790294	1.33861086922584	3.55828914425928e-06	Lung	partially reversible
cg15417365	0.434778677893845	3.5736016025248e-06	Lung	partially reversible
cg04110892	0.300791441665744	3.58418651383993e-06	Lung	partially reversible
cg02359574	-0.941601561823795	3.58905030609921e-06	Lung	partially reversible
cg13804478	-0.303830919878075	3.60135612242272e-06	Lung	partially reversible
cg10174333	0.596190109987488	3.61090080045767e-06	Lung	partially reversible
cg11165756	0.867035613679725	3.61090080045767e-06	Lung	partially reversible
cg10602654	-0.426492782836863	3.61715340582945e-06	Lung	partially reversible
cg13066983	0.444751070844018	3.64684818198335e-06	Lung	partially reversible
cg09195657	-0.591848937316525	3.65655009147014e-06	Lung	partially reversible
cg10039238	-0.425407090945693	3.72328890460071e-06	Lung	partially reversible
cg04933208	1.04200847173999	3.74002630757721e-06	Lung	partially reversible
cg20388732	0.778382283003937	3.7501129773783e-06	Lung	partially reversible
cg04366628	-0.749720901734514	3.7501129773783e-06	Lung	partially reversible
cg14764819	-0.432059660816066	3.7501129773783e-06	Lung	partially reversible
cg13475333	-0.445840238335483	3.75066722110247e-06	Lung	partially reversible
cg12526942	0.663320577038322	3.75066722110247e-06	Lung	partially reversible
cg19840494	-0.674267771958381	3.75078870244065e-06	Lung	partially reversible
cg11143552	-0.742916883367479	3.75689814807006e-06	Lung	partially reversible
cg22699026	0.545676602369208	3.75720348683167e-06	Lung	partially reversible
cg25339566	0.583084621828772	3.75720348683167e-06	Lung	partially reversible
cg14504774	-0.768835059679128	3.76032635235666e-06	Lung	partially reversible
cg25040843	-0.570337709386025	3.7622563394867e-06	Lung	partially reversible
cg24095312	-0.69746107041695	3.7622563394867e-06	Lung	partially reversible
cg16001165	0.421450572434205	3.76629079138574e-06	Lung	partially reversible
cg05045981	0.404824067998674	3.76936941889502e-06	Lung	partially reversible
cg13100449	-0.83280614646561	3.77242747865722e-06	Lung	partially reversible
cg17869789	-0.709076595805689	3.77292266389841e-06	Lung	partially reversible
cg02675546	1.07413993362629	3.81245221364827e-06	Lung	partially reversible
cg13767076	-0.527491550216076	3.81245221364827e-06	Lung	partially reversible
cg05930053	0.66339778341413	3.82457671834572e-06	Lung	partially reversible
cg08733152	0.599834028021761	3.84103350895056e-06	Lung	partially reversible
cg06427571	-0.46469954991852	3.84103350895056e-06	Lung	partially reversible
cg06806678	-0.66185109306712	3.84103350895056e-06	Lung	partially reversible
cg18889956	0.450753102098524	3.86512597423817e-06	Lung	partially reversible
cg19693677	0.628900308407481	3.88149307603363e-06	Lung	non-reversible
cg14994032	-0.630648703689155	3.88887886807871e-06	Lung	partially reversible
cg13645940	0.372818157739323	3.90590715003668e-06	Lung	partially reversible
cg23535784	0.690872658864961	3.90590715003668e-06	Lung	partially reversible
cg19680831	-0.904337101494494	3.91554406411517e-06	Lung	partially reversible
cg04880464	-0.692560197658433	3.93480012256219e-06	Lung	partially reversible
cg20296800	-0.414478924821905	3.93480012256219e-06	Lung	partially reversible
cg03438637	0.639566164890344	3.93480012256219e-06	Lung	partially reversible
cg20542333	-0.280435449002931	3.94961416997018e-06	Lung	partially reversible
cg11300754	-0.440273980543833	3.9520260909882e-06	Lung	partially reversible
cg13662778	-0.442778656711186	3.96712074095084e-06	Lung	partially reversible
cg20428713	-0.524224907768249	3.97165260997604e-06	Lung	partially reversible
cg23022457	0.516054206474304	3.97165260997604e-06	Lung	partially reversible
cg19173990	-0.942650967687261	3.97551773839954e-06	Lung	partially reversible
cg22203219	0.714904512953741	3.99690193892209e-06	Lung	partially reversible
cg25134859	0.459183651546643	4.00933504945163e-06	Lung	partially reversible
cg12292492	-0.549755183910703	4.02338489664182e-06	Lung	partially reversible
cg09414252	-0.706114447385724	4.04153667836195e-06	Lung	partially reversible
cg24354612	-0.31197598856052	4.0789058149496e-06	Lung	partially reversible
cg17385695	-0.821804608427805	4.08262422829927e-06	Lung	partially reversible
cg24069962	-0.371918721064103	4.08720103607006e-06	Lung	partially reversible
cg06191357	-0.61610210421844	4.09584696347326e-06	Lung	partially reversible
cg09793303	-0.768838376306217	4.09584696347326e-06	Lung	partially reversible
cg04568361	0.619869110757415	4.12140974765021e-06	Lung	partially reversible
cg06720949	-0.346133703745378	4.12140974765021e-06	Lung	partially reversible
cg25035104	-0.957180381276393	4.12140974765021e-06	Lung	partially reversible
cg05741766	-0.57218125865245	4.12140974765021e-06	Lung	partially reversible
cg05039004	0.899299665955733	4.12140974765021e-06	Lung	partially reversible
cg19434937	-0.382317519882664	4.12140974765021e-06	Lung	partially reversible
cg17124829	0.935805800223417	4.12140974765021e-06	Lung	partially reversible
cg18455249	0.37136390692266	4.15083070133222e-06	Lung	partially reversible
cg17336709	-1.00233210826087	4.15208811780525e-06	Lung	partially reversible
cg05681827	-0.478522011950556	4.15956485562819e-06	Lung	partially reversible
cg08452483	-0.787579411095762	4.16604194717294e-06	Lung	partially reversible
cg02984711	0.568104097193821	4.17254466422093e-06	Lung	partially reversible
cg10587480	-0.309135526026745	4.17254466422093e-06	Lung	partially reversible
cg08832220	0.3311932028047	4.17326938274842e-06	Lung	partially reversible
cg24959428	0.850791859623861	4.18977909128497e-06	Lung	partially reversible
cg04962892	-0.509007140165936	4.20126202284364e-06	Lung	partially reversible
cg08924004	-0.544871489087257	4.20406633708034e-06	Lung	partially reversible
cg25311974	-0.405449107393147	4.20406633708034e-06	Lung	partially reversible
cg01447828	0.311994448198271	4.20406633708034e-06	Lung	partially reversible
cg26189608	-0.804976058213027	4.20406633708034e-06	Lung	partially reversible
cg26657106	-0.752936933011495	4.20406633708034e-06	Lung	partially reversible
cg15189015	-0.739307300877908	4.20406633708034e-06	Lung	partially reversible
cg09079018	0.242113187686093	4.20754586174689e-06	Lung	partially reversible
cg06356912	0.68321891466807	4.20959242783345e-06	Lung	partially reversible
cg00647464	0.343250711888749	4.20973443336844e-06	Lung	partially reversible
cg08387204	0.617739637968567	4.21804184739288e-06	Lung	partially reversible
cg13922160	0.753252335491061	4.22117802080983e-06	Lung	partially reversible
cg20239912	-0.330543969519619	4.2213758372948e-06	Lung	partially reversible
cg01123214	-0.987273718487861	4.22897969682083e-06	Lung	partially reversible
cg24103651	-0.479549199038798	4.25155622094306e-06	Lung	partially reversible
cg05917732	0.562231431285314	4.26324078683111e-06	Lung	partially reversible
cg17715896	0.425811679505366	4.28143715396347e-06	Lung	partially reversible
cg26269286	-0.390969489362275	4.29927796218371e-06	Lung	partially reversible
cg14543200	-0.504709910504614	4.29927796218371e-06	Lung	partially reversible
cg19918842	-0.455266620101346	4.32845019353511e-06	Lung	partially reversible
cg07510327	0.754292471074937	4.36730563240664e-06	Lung	partially reversible
cg19399285	-0.479922356215821	4.36775951265944e-06	Lung	partially reversible
cg26470501	-0.368487812426873	4.36775951265944e-06	Lung	partially reversible
cg09744985	-0.857100949939929	4.36775951265944e-06	Lung	partially reversible
cg10248985	-0.671753644961733	4.36775951265944e-06	Lung	partially reversible
cg01110935	-0.607434334196449	4.37071636274548e-06	Lung	partially reversible
cg20209754	-0.503585698540629	4.37380996986942e-06	Lung	partially reversible
cg26919527	-0.949234266572413	4.37380996986942e-06	Lung	partially reversible
cg19516515	0.69716329388649	4.37478839390354e-06	Lung	partially reversible
cg20828207	0.422013924365589	4.38171459781146e-06	Lung	partially reversible
cg04120610	-0.742880933143533	4.39528913658756e-06	Lung	partially reversible
cg01020567	-0.504760854981887	4.39533520145923e-06	Lung	partially reversible
cg10801074	-0.435093799357649	4.40832974474941e-06	Lung	partially reversible
cg11450736	-0.297124512362656	4.41076653097789e-06	Lung	partially reversible
cg19056772	0.54447944956377	4.42331899575588e-06	Lung	partially reversible
cg02074943	-0.814527536639353	4.43925113677725e-06	Lung	partially reversible
cg23172995	-0.612737164777616	4.44077251494404e-06	Lung	partially reversible
cg03131732	0.851785815026237	4.44408833269451e-06	Lung	partially reversible
cg10047182	-0.805930294929948	4.44736622410731e-06	Lung	partially reversible
cg06977072	-0.372863266013143	4.46010909329399e-06	Lung	partially reversible
cg20483578	0.669900098969635	4.47208101061833e-06	Lung	partially reversible
cg17799760	-0.424149381493455	4.47833167288051e-06	Lung	partially reversible
cg00748072	0.387331060885324	4.4878874581234e-06	Lung	partially reversible
cg01633216	-0.384850782848267	4.49280290390838e-06	Lung	partially reversible
cg03536711	0.460224329915576	4.50320849789929e-06	Lung	partially reversible
cg15885703	-0.484697472018724	4.52334409358218e-06	Lung	partially reversible
cg27095974	-0.393722284752123	4.52706592330275e-06	Lung	non-reversible
cg08106124	-0.429849656356354	4.5481724255527e-06	Lung	partially reversible
cg04519327	-0.688052202057337	4.5481724255527e-06	Lung	partially reversible
cg25665749	0.335844867467883	4.5481724255527e-06	Lung	partially reversible
cg19682276	0.619713741937064	4.56260156871029e-06	Lung	partially reversible
cg19506253	-0.530407089198501	4.56324155535065e-06	Lung	partially reversible
cg02330424	-0.781868920691753	4.57556101184973e-06	Lung	partially reversible
cg02839206	-0.689627639128248	4.57867687069058e-06	Lung	partially reversible
cg11610050	0.631254582439792	4.59283020276417e-06	Lung	partially reversible
cg27581031	-0.375775334846685	4.59283020276417e-06	Lung	partially reversible
cg25483271	-0.667043817479718	4.59671143233696e-06	Lung	partially reversible
cg18626954	-0.819015110470463	4.62134857218867e-06	Lung	partially reversible
cg08607482	-0.322509077152932	4.63253504995278e-06	Lung	partially reversible
cg00832327	-0.747108426079173	4.63253504995278e-06	Lung	partially reversible
cg02681260	-1.02786719745127	4.71570812411733e-06	Lung	partially reversible
cg06694678	-0.366170227785735	4.71716140255548e-06	Lung	partially reversible
cg07209871	0.331052288655516	4.71947105592145e-06	Lung	partially reversible
cg08031549	-0.695941898016526	4.72099459659986e-06	Lung	partially reversible
cg01864791	-0.832595135224877	4.72759843339734e-06	Lung	partially reversible
cg16649560	-0.599904919643631	4.72788802222296e-06	Lung	partially reversible
cg24260606	-0.359412581121956	4.74138173369203e-06	Lung	partially reversible
cg12134682	-0.514032096068616	4.74804576483634e-06	Lung	partially reversible
cg03903987	-0.371746027992577	4.74804576483634e-06	Lung	partially reversible
cg11588538	-0.496484264983179	4.76597499388401e-06	Lung	partially reversible
cg18092474	-0.639079892760749	4.78297241913213e-06	Lung	partially reversible
cg05384053	0.643258001058997	4.80950549601346e-06	Lung	partially reversible
cg13666648	-0.558072124287763	4.8246547180409e-06	Lung	partially reversible
cg26138342	0.570540809828015	4.84926055474751e-06	Lung	partially reversible
cg11059973	-0.445330387717462	4.87044678828968e-06	Lung	partially reversible
cg10448109	-1.03611408034876	4.87044678828968e-06	Lung	partially reversible
cg10085948	-0.8610657810612	4.87353684092105e-06	Lung	partially reversible
cg26065362	-0.315509930264746	4.87740364946442e-06	Lung	partially reversible
cg14433849	-0.53662315340407	4.8850103257478e-06	Lung	partially reversible
cg02578087	-0.652983516340056	4.90109524157563e-06	Lung	partially reversible
cg07082701	-0.490658330979032	4.90425845129826e-06	Lung	partially reversible
cg09963645	-0.667809780942256	4.90425845129826e-06	Lung	partially reversible
cg16155883	-0.503220009029289	4.90736973113523e-06	Lung	partially reversible
cg17910564	-0.476346863757567	4.90736973113523e-06	Lung	partially reversible
cg14517873	-0.936812029535931	4.93169893735217e-06	Lung	partially reversible
cg20315150	0.354993217914852	4.93297993050321e-06	Lung	partially reversible
cg25255113	-0.359787864759186	4.93297993050321e-06	Lung	partially reversible
cg16134988	-0.553388356744093	4.93297993050321e-06	Lung	partially reversible
cg04357896	0.640222645287261	4.9591999744219e-06	Lung	partially reversible
cg25563256	0.448273309158752	4.96977125623654e-06	Lung	partially reversible
cg09686331	-0.455370198120617	4.99144471647501e-06	Lung	partially reversible
cg11896799	0.58315757575108	4.99144471647501e-06	Lung	partially reversible
cg00538691	-0.536522106625632	4.9919916191725e-06	Lung	partially reversible
cg14405435	-0.474522444834927	5.0028757763277e-06	Lung	partially reversible
cg05105906	-0.90253169843013	5.00434322320589e-06	Lung	non-reversible
cg00387133	-0.355791532749202	5.00434322320589e-06	Lung	partially reversible
cg04758852	-0.984497021065303	5.03519266648882e-06	Lung	partially reversible
cg20760920	-0.380096261404603	5.03975041810575e-06	Lung	partially reversible
cg20178893	0.368091271158342	5.04649539533748e-06	Lung	partially reversible
cg08079888	-0.494817759383427	5.04649539533748e-06	Lung	partially reversible
cg16134998	0.663480637471649	5.04649539533748e-06	Lung	partially reversible
cg26362758	-0.795139982488573	5.04649539533748e-06	Lung	partially reversible
cg18564686	0.416420654676209	5.04649539533748e-06	Lung	partially reversible
cg02288976	-0.864390604592223	5.04649539533748e-06	Lung	partially reversible
cg04973458	0.641967607199893	5.04649539533748e-06	Lung	partially reversible
cg24555451	-0.779368209106395	5.04649539533748e-06	Lung	partially reversible
cg03416521	-0.307996376155988	5.07669829567709e-06	Lung	partially reversible
cg14212038	-0.629468708080854	5.07669829567709e-06	Lung	partially reversible
cg18543218	-1.09540864961693	5.10437517068857e-06	Lung	partially reversible
cg24341813	0.383557796912845	5.10565015031122e-06	Lung	partially reversible
cg16829755	-0.639355142684555	5.11560247288652e-06	Lung	partially reversible
cg10551122	-0.328218911987784	5.11560247288652e-06	Lung	partially reversible
cg25748521	-0.334005128016243	5.11560247288652e-06	Lung	partially reversible
cg12653876	-0.721432025595889	5.13276999085591e-06	Lung	partially reversible
cg19024575	-0.514867919979909	5.14391101341905e-06	Lung	partially reversible
cg15826891	-0.943033785913828	5.15706366733184e-06	Lung	partially reversible
cg13286888	-0.853319281432111	5.15706366733184e-06	Lung	partially reversible
cg07254048	-0.776115821494519	5.16539211155304e-06	Lung	partially reversible
cg22623113	-0.638509056003701	5.1688905787374e-06	Lung	partially reversible
cg05436064	0.858241785319464	5.17034681815789e-06	Lung	partially reversible
cg21694373	0.935564676049365	5.17034681815789e-06	Lung	partially reversible
cg22570104	-1.05116310505331	5.17332027559903e-06	Lung	partially reversible
cg02729654	-0.814876873076382	5.17332027559903e-06	Lung	partially reversible
cg16930438	0.419268532087913	5.17332027559903e-06	Lung	partially reversible
cg24433265	-0.51366345591276	5.18749632500708e-06	Lung	partially reversible
cg09487333	0.743318316719518	5.19055993860634e-06	Lung	partially reversible
cg00799618	-0.480545633270136	5.22038913773636e-06	Lung	partially reversible
cg11179081	0.546197878949172	5.23485973472511e-06	Lung	partially reversible
cg06560360	-0.474953728041114	5.23610797951904e-06	Lung	partially reversible
cg11549953	0.802356581212527	5.28207058290805e-06	Lung	partially reversible
cg08558360	-0.414792785195894	5.28917925711597e-06	Lung	partially reversible
cg21494132	-0.534449217362103	5.31392441280874e-06	Lung	partially reversible
cg25220336	0.479198280763859	5.32258644295676e-06	Lung	partially reversible
cg04640834	-0.467801664516203	5.3295631730389e-06	Lung	partially reversible
cg16176495	-0.688555459200662	5.37494083534544e-06	Lung	partially reversible
cg00024404	-0.775249514315261	5.37494083534544e-06	Lung	partially reversible
cg13714378	-0.603888120045021	5.38848613611038e-06	Lung	partially reversible
cg00292107	0.328843228297584	5.4054730273459e-06	Lung	partially reversible
cg11020602	0.489384385629269	5.41488362725467e-06	Lung	partially reversible
cg01588848	-0.838935334625796	5.42934405692369e-06	Lung	partially reversible
cg09731922	-1.01555322631993	5.43146975185614e-06	Lung	partially reversible
cg00691123	0.472181662602815	5.44566066574699e-06	Lung	partially reversible
cg04840942	-0.481479332418655	5.45106518868885e-06	Lung	partially reversible
cg10651391	-0.63924995016305	5.47681224270074e-06	Lung	partially reversible
cg16489111	-0.44449449466577	5.47681224270074e-06	Lung	partially reversible
cg00458461	-0.393450220058335	5.47681224270074e-06	Lung	partially reversible
cg27063969	-0.373844718284072	5.48063822425714e-06	Lung	partially reversible
cg06526676	0.41541715325575	5.48063822425714e-06	Lung	partially reversible
cg02137702	-0.454800364548035	5.48063822425714e-06	Lung	partially reversible
cg12027819	-0.554400400966016	5.51314776705597e-06	Lung	partially reversible
cg07608267	-0.960509634895548	5.51777981278985e-06	Lung	partially reversible
cg22540572	0.590081771518347	5.55143897605392e-06	Lung	partially reversible
cg17341879	-0.570453586858256	5.57503533739396e-06	Lung	partially reversible
cg06200982	0.670835511928294	5.58030288949151e-06	Lung	partially reversible
cg26599102	-0.451515271078817	5.58742710298553e-06	Lung	partially reversible
cg17466680	-0.672922671605291	5.58742710298553e-06	Lung	partially reversible
cg05397718	-0.638497873957757	5.62254140786861e-06	Lung	partially reversible
cg23510807	-0.284596382124009	5.62254140786861e-06	Lung	partially reversible
cg27313691	-0.263964567870134	5.62254140786861e-06	Lung	partially reversible
cg26978758	-0.279963923351294	5.65162633222146e-06	Lung	partially reversible
cg21895280	-0.569217157166429	5.65477524158207e-06	Lung	partially reversible
cg10697032	-0.443633921806512	5.67600622251016e-06	Lung	partially reversible
cg20107096	-0.898875431027226	5.6775715578002e-06	Lung	partially reversible
cg07756788	-0.750233347751607	5.68203864592156e-06	Lung	partially reversible
cg10085088	-0.797799183999088	5.68203864592156e-06	Lung	partially reversible
cg16220180	-0.409472668220983	5.69054753802067e-06	Lung	partially reversible
cg16705489	0.465372710716171	5.70989752718289e-06	Lung	partially reversible
cg11077681	0.317486556141212	5.72619866111916e-06	Lung	partially reversible
cg04788216	-1.06163148317132	5.72826507941712e-06	Lung	partially reversible
cg05082111	0.564682540603823	5.74685191311169e-06	Lung	partially reversible
cg27337540	-0.502240657168114	5.77292246982169e-06	Lung	partially reversible
cg12201850	-0.602884654933698	5.81066559994651e-06	Lung	partially reversible
cg02600475	-0.708495523703605	5.82317539590482e-06	Lung	partially reversible
cg09176657	-0.443115262829465	5.82317539590482e-06	Lung	partially reversible
cg02515217	-1.09428052492469	5.82317539590482e-06	Lung	partially reversible
cg19056691	0.640893656659297	5.83734713142423e-06	Lung	partially reversible
cg08913813	0.543622023805482	5.83734713142423e-06	Lung	partially reversible
cg01695471	0.52525180434279	5.83734713142423e-06	Lung	partially reversible
cg03214200	-0.647503664120277	5.83902534034261e-06	Lung	partially reversible
cg14177925	0.490950866612044	5.86606319720607e-06	Lung	partially reversible
cg09906155	-0.366304644684638	5.86606319720607e-06	Lung	partially reversible
cg20278202	-0.44187225876982	5.86606319720607e-06	Lung	partially reversible
cg02284851	-0.616002072732996	5.86606319720607e-06	Lung	partially reversible
cg04113159	-0.403560744517978	5.86606319720607e-06	Lung	partially reversible
cg16902977	-0.305554292610469	5.86606319720607e-06	Lung	partially reversible
cg25270178	-0.368377219963789	5.888231911937e-06	Lung	partially reversible
cg19404216	-0.627088371900268	5.89849718406225e-06	Lung	partially reversible
cg26467269	-0.534403392347333	5.90097009409842e-06	Lung	partially reversible
cg16052025	0.355094672758536	5.90288769312826e-06	Lung	partially reversible
cg27220979	-0.741770758161601	5.91509683037666e-06	Lung	partially reversible
cg10715028	-0.857737092122315	5.91509683037666e-06	Lung	partially reversible
cg16157619	-0.718380005514607	5.91509683037666e-06	Lung	partially reversible
cg06674373	-0.7247214071211	5.94758227965931e-06	Lung	non-reversible
cg07359474	-0.701763994951477	5.95554984673787e-06	Lung	partially reversible
cg15969263	-0.442754604200297	5.97205335321042e-06	Lung	partially reversible
cg07304652	-0.849003653378759	5.98469322362742e-06	Lung	partially reversible
cg08077337	0.735167882920244	5.99421667315677e-06	Lung	partially reversible
cg11840849	-0.424760731623239	5.99421667315677e-06	Lung	partially reversible
cg01543300	-0.536012424549772	5.99421667315677e-06	Lung	non-reversible
cg25943118	0.446427184404256	5.99421667315677e-06	Lung	partially reversible
cg00475711	0.465751585820356	6.00006385755837e-06	Lung	partially reversible
cg00240850	-0.428991442090902	6.00006385755837e-06	Lung	partially reversible
cg23417962	-0.436471012087308	6.01242377247758e-06	Lung	partially reversible
cg02032558	0.380897292672853	6.02010426082639e-06	Lung	partially reversible
cg17735890	-0.465823274958924	6.03007857693466e-06	Lung	partially reversible
cg03337502	0.91640290797468	6.03934598481871e-06	Lung	partially reversible
cg24794917	-0.463411732385758	6.04353923328235e-06	Lung	partially reversible
cg03598112	-0.61513535147873	6.05207197600996e-06	Lung	non-reversible
cg26598162	0.498828999526847	6.09500357607679e-06	Lung	partially reversible
cg06975390	-0.824726609131448	6.09982430788098e-06	Lung	partially reversible
cg00419310	-0.572679156931585	6.11299205857504e-06	Lung	partially reversible
cg15227610	0.397207100009722	6.1288653056929e-06	Lung	partially reversible
cg06250623	-0.318893699941361	6.14055433105371e-06	Lung	partially reversible
cg23260625	-1.03563174858169	6.14622833617935e-06	Lung	partially reversible
cg16305403	-0.454158793933255	6.1486434379739e-06	Lung	partially reversible
cg22167172	-0.433917194797539	6.1486434379739e-06	Lung	partially reversible
cg20708173	0.551247819817361	6.19594452342093e-06	Lung	partially reversible
cg25130912	-0.707175681962883	6.21359511364847e-06	Lung	partially reversible
cg15834779	-0.586589692723768	6.23061921952625e-06	Lung	non-reversible
cg15813443	-0.373734583465353	6.23200434326736e-06	Lung	partially reversible
cg11929693	-0.485371295621481	6.23769602564065e-06	Lung	partially reversible
cg12129502	-0.32472797276247	6.23769602564065e-06	Lung	partially reversible
cg15065340	-0.744511980905239	6.25292586430317e-06	Lung	partially reversible
cg03717494	-0.685962459550193	6.26961073684717e-06	Lung	partially reversible
cg09236434	0.733471407979049	6.27333711160226e-06	Lung	partially reversible
cg13256545	0.467168490612235	6.27502656338912e-06	Lung	partially reversible
cg26597727	0.470254467593398	6.27538699326999e-06	Lung	partially reversible
cg14826683	-0.833654800083906	6.2914277737793e-06	Lung	partially reversible
cg20698113	-0.359656001977593	6.2914277737793e-06	Lung	partially reversible
cg27207344	0.280229168993271	6.30847572528577e-06	Lung	partially reversible
cg14333454	-0.471200946228527	6.3399453848728e-06	Lung	partially reversible
cg16466154	-0.466440103002206	6.34323002732287e-06	Lung	partially reversible
cg06639874	-0.489528513768358	6.3548650674745e-06	Lung	partially reversible
cg23839599	-0.412323047330868	6.36799300921606e-06	Lung	partially reversible
cg25966852	-0.419369970587338	6.38659382555894e-06	Lung	partially reversible
cg08266177	-0.670374827785334	6.38664580020316e-06	Lung	partially reversible
cg08429815	-0.978150798104325	6.39774773423545e-06	Lung	partially reversible
cg12978232	-0.800150672269813	6.42168314952565e-06	Lung	partially reversible
cg25431463	0.53995661080552	6.43566115747282e-06	Lung	partially reversible
cg18736183	-0.773282890663724	6.46095172591546e-06	Lung	partially reversible
cg22984270	-0.345209683644553	6.48369385759778e-06	Lung	partially reversible
cg03678566	-0.339103240934601	6.48495851628111e-06	Lung	partially reversible
cg01201120	-0.501016510325096	6.5008201930457e-06	Lung	partially reversible
cg11781846	0.432251249126646	6.50627269342773e-06	Lung	partially reversible
cg23551120	-0.391201188242784	6.50627269342773e-06	Lung	partially reversible
cg02849507	-0.6324731953499	6.50627269342773e-06	Lung	partially reversible
cg02602982	-0.357444701772661	6.50627269342773e-06	Lung	partially reversible
cg20211057	-0.641232407320407	6.51150634792028e-06	Lung	partially reversible
cg27227804	-0.917619482398595	6.51471163651924e-06	Lung	partially reversible
cg03531211	-0.35157246399659	6.55069227272416e-06	Lung	partially reversible
cg23552088	-0.513527015813535	6.55069227272416e-06	Lung	partially reversible
cg21713473	0.412487641705142	6.56410859253919e-06	Lung	partially reversible
cg20710480	-0.778653077069126	6.56410859253919e-06	Lung	partially reversible
cg15689098	-0.383331713876948	6.56410859253919e-06	Lung	partially reversible
cg04567321	-0.820942346457359	6.56410859253919e-06	Lung	partially reversible
cg15244778	-0.621247407041009	6.56494224191613e-06	Lung	partially reversible
cg15625301	-0.419587101960693	6.56494224191613e-06	Lung	partially reversible
cg13429286	-0.657428618491964	6.56494224191613e-06	Lung	partially reversible
cg10585983	-0.687929229818946	6.58498899266612e-06	Lung	partially reversible
cg08373614	-0.352814482637778	6.58533801398244e-06	Lung	partially reversible
cg15719789	-0.407227842287954	6.58533801398244e-06	Lung	partially reversible
cg24543759	-0.299871503010756	6.58533801398244e-06	Lung	partially reversible
cg22208174	-0.684937300171909	6.59917678364472e-06	Lung	partially reversible
cg10465820	-0.627062564094705	6.60630079567679e-06	Lung	partially reversible
cg26803541	-0.609592135787877	6.64023963849835e-06	Lung	partially reversible
cg08267994	-0.444944991207942	6.64521160583697e-06	Lung	partially reversible
cg19703946	-1.02254017145646	6.67815973847859e-06	Lung	partially reversible
cg14954575	-0.478094930687993	6.67815973847859e-06	Lung	partially reversible
cg01550915	-0.353077030131376	6.68815217884409e-06	Lung	partially reversible
cg08959725	-0.389695735674055	6.68815217884409e-06	Lung	partially reversible
cg24673942	-0.555590097889061	6.69895450268094e-06	Lung	partially reversible
cg10325095	-0.886227065295081	6.73529573017905e-06	Lung	partially reversible
cg02821342	-0.62549443820821	6.73529573017905e-06	Lung	partially reversible
cg01180628	-0.553109989538978	6.73529573017905e-06	Lung	partially reversible
cg04304059	-0.522118564303965	6.74347956539458e-06	Lung	partially reversible
cg05361347	-0.488536234870763	6.74734010710421e-06	Lung	partially reversible
cg10893604	-0.505299559533512	6.75816700810699e-06	Lung	partially reversible
cg10528915	-0.702851173179353	6.77460542673542e-06	Lung	partially reversible
cg11513416	1.03210929465351	6.79536287348437e-06	Lung	partially reversible
cg13235717	-0.421741736336898	6.80367153973435e-06	Lung	partially reversible
cg13407558	-0.667094793735085	6.86616690564947e-06	Lung	partially reversible
cg25466245	-0.415496280622462	6.86616690564947e-06	Lung	partially reversible
cg24776722	0.66814720253937	6.86616690564947e-06	Lung	partially reversible
cg21156276	-0.580885311528877	6.86616690564947e-06	Lung	partially reversible
cg01277890	-0.262932851912638	6.87105914954289e-06	Lung	partially reversible
cg05997203	-0.545007064269184	6.89361426042498e-06	Lung	partially reversible
cg03241330	-0.467882771425423	6.92358240709064e-06	Lung	partially reversible
cg19313221	-0.544174561321235	6.92358240709064e-06	Lung	partially reversible
cg20982537	0.813968296233464	6.95006394175102e-06	Lung	partially reversible
cg01541347	0.611235431499032	6.97852730464344e-06	Lung	partially reversible
cg09982552	-0.362889272058158	6.97852730464344e-06	Lung	partially reversible
cg27630771	-0.258979919325695	6.97852730464344e-06	Lung	partially reversible
cg14645945	-0.299816253675062	6.99136428291687e-06	Lung	partially reversible
cg15589042	-1.02193767506467	6.99136428291687e-06	Lung	partially reversible
cg24382712	-0.816346249607249	6.99695848001327e-06	Lung	partially reversible
cg00426089	-0.817246243480354	7.00507898347895e-06	Lung	partially reversible
cg08113391	-0.814324684549348	7.04594891769332e-06	Lung	partially reversible
cg03126561	0.64131045341896	7.08668091432311e-06	Lung	partially reversible
cg23502963	-0.397847901066528	7.09111262640966e-06	Lung	partially reversible
cg17177141	-0.333208374011542	7.10822981027809e-06	Lung	partially reversible
cg16646662	0.548452864413948	7.13024839414817e-06	Lung	partially reversible
cg06323829	-0.47357492393677	7.13105762194221e-06	Lung	partially reversible
cg18633230	-0.378530983509654	7.13797051293415e-06	Lung	partially reversible
cg08404354	-0.492036467583092	7.2298669327506e-06	Lung	partially reversible
cg17669572	0.482918553606584	7.23001578633323e-06	Lung	partially reversible
cg25307318	0.36866253870295	7.23001578633323e-06	Lung	partially reversible
cg03581822	-0.380477111724197	7.23001578633323e-06	Lung	partially reversible
cg22539014	-0.660300336427617	7.23001578633323e-06	Lung	partially reversible
cg16714828	-0.590606897312966	7.2487723128813e-06	Lung	partially reversible
cg01437899	0.651018709562712	7.26638115400713e-06	Lung	partially reversible
cg10970124	-0.319414566732624	7.27045632176355e-06	Lung	partially reversible
cg00358496	0.250212768686146	7.2833225447407e-06	Lung	partially reversible
cg01456969	-0.423846055115725	7.2833225447407e-06	Lung	partially reversible
cg16012536	-0.733862159755853	7.2833225447407e-06	Lung	reversible
cg07710095	-0.935852938218251	7.28654695038349e-06	Lung	partially reversible
cg02543796	-0.69030969234555	7.28654695038349e-06	Lung	partially reversible
cg11227425	-0.259786983498878	7.29883877566113e-06	Lung	partially reversible
cg06457011	0.712919283985187	7.29978838991488e-06	Lung	partially reversible
cg18578481	-0.309920501469271	7.32415035652993e-06	Lung	partially reversible
cg08755026	-0.885396006214314	7.32800192609479e-06	Lung	partially reversible
cg25840824	-0.825036301612082	7.32800192609479e-06	Lung	partially reversible
cg19778647	-0.810429295319826	7.32800192609479e-06	Lung	partially reversible
cg04981492	0.72891505497142	7.32800192609479e-06	Lung	partially reversible
cg26753376	0.484316015805507	7.333130283566e-06	Lung	partially reversible
cg11271990	0.508115716092553	7.35326889192965e-06	Lung	partially reversible
cg03421300	-0.695944757740124	7.40408130159908e-06	Lung	partially reversible
cg04373591	-1.01459627681181	7.40408130159908e-06	Lung	partially reversible
cg24738606	-0.621035245145586	7.4117178697317e-06	Lung	partially reversible
cg08636579	-0.395762319425598	7.4117178697317e-06	Lung	partially reversible
cg23414876	0.413734019787974	7.43457115456837e-06	Lung	partially reversible
cg04064221	-0.585550884818365	7.43457115456837e-06	Lung	partially reversible
cg09667620	-0.623687231657068	7.45831047654743e-06	Lung	partially reversible
cg26435596	-0.898377231008967	7.46874698586062e-06	Lung	partially reversible
cg04544110	0.537544174121687	7.48783992450555e-06	Lung	partially reversible
cg04279049	-0.375803597448571	7.49110843576221e-06	Lung	partially reversible
cg16673367	-0.548603949838272	7.49660387457554e-06	Lung	partially reversible
cg01832218	-0.86897929724031	7.50473525131144e-06	Lung	reversible
cg20553577	-0.644413114026607	7.50768824918378e-06	Lung	partially reversible
cg09544907	0.473860938563466	7.50768824918378e-06	Lung	partially reversible
cg24571930	0.605291355230104	7.50768824918378e-06	Lung	partially reversible
cg15312223	-1.08388289991831	7.51849075385004e-06	Lung	partially reversible
cg25818338	0.424232793739184	7.52410560950354e-06	Lung	partially reversible
cg00311768	-0.326077793029446	7.52444563475442e-06	Lung	partially reversible
cg17474302	-0.97672222016454	7.54571051789223e-06	Lung	partially reversible
cg10842403	-0.758286782253486	7.55856087747002e-06	Lung	partially reversible
cg04968127	0.262764156823203	7.55856087747002e-06	Lung	partially reversible
cg13637193	-0.76365793396476	7.55856087747002e-06	Lung	partially reversible
cg09850012	-0.267627546640201	7.55856087747002e-06	Lung	partially reversible
cg18235799	-0.362317939578385	7.55856087747002e-06	Lung	partially reversible
cg14583755	0.742128012620778	7.57286607687118e-06	Lung	partially reversible
cg15503762	0.578066832373359	7.58350430820358e-06	Lung	partially reversible
cg23909237	-0.875033497764572	7.62132159313371e-06	Lung	partially reversible
cg23195903	-0.373820309040195	7.63529413416384e-06	Lung	partially reversible
cg20344367	0.749993471022694	7.67790809917141e-06	Lung	partially reversible
cg11868621	-0.396285811633591	7.69948815397345e-06	Lung	partially reversible
cg01739295	-0.281818125128713	7.69948815397345e-06	Lung	partially reversible
cg17470627	-0.711838724688521	7.71697004304594e-06	Lung	partially reversible
cg12662224	-0.521180938396112	7.72421057427098e-06	Lung	partially reversible
cg13523245	-0.299745864478761	7.72462964614289e-06	Lung	partially reversible
cg12583970	-0.961700499459724	7.74557569699431e-06	Lung	partially reversible
cg27065254	-0.313114675637191	7.74557569699431e-06	Lung	partially reversible
cg26145442	-0.907266926325627	7.74859988914738e-06	Lung	partially reversible
cg19052064	0.533250010298007	7.77754866376247e-06	Lung	partially reversible
cg00256845	-1.21962015458552	7.78619245035252e-06	Lung	partially reversible
cg07643930	-0.570009952456001	7.79485489337679e-06	Lung	partially reversible
cg12672865	-0.815886815082923	7.80253302857669e-06	Lung	partially reversible
cg00776112	0.588725063814244	7.89141563570878e-06	Lung	partially reversible
cg19673155	0.478055239629431	7.89141563570878e-06	Lung	partially reversible
cg03140091	-0.521663003245845	7.91781642637115e-06	Lung	partially reversible
cg17259318	-0.83621585249804	7.92097567447737e-06	Lung	partially reversible
cg14561362	-0.393507428164688	7.9265026310612e-06	Lung	partially reversible
cg21046160	0.600762355845488	7.93136908118868e-06	Lung	partially reversible
cg25619717	-0.514676687819747	7.94448883854107e-06	Lung	partially reversible
cg07829146	0.530476958875704	7.95945715165581e-06	Lung	partially reversible
cg13763005	-0.338797441305606	7.96259982471809e-06	Lung	partially reversible
cg05313823	-0.955477268908511	7.96629476078156e-06	Lung	partially reversible
cg21042139	-0.362001295483863	7.96629476078156e-06	Lung	partially reversible
cg19061145	-0.77018034520636	8.00997532807531e-06	Lung	partially reversible
cg12680205	-0.316741198609193	8.03418156673499e-06	Lung	partially reversible
cg04455137	0.650635782007734	8.03823546164667e-06	Lung	partially reversible
cg21952154	-0.979617566976933	8.07392378155119e-06	Lung	partially reversible
cg18315623	-0.723604674457282	8.07736103689323e-06	Lung	partially reversible
cg17221346	-0.541688141487643	8.13305048931319e-06	Lung	partially reversible
cg24615251	-0.500785479842804	8.14907005250138e-06	Lung	partially reversible
cg10458337	-0.53535195898353	8.15810629356216e-06	Lung	partially reversible
cg15241554	-0.346440377680579	8.17348086137073e-06	Lung	partially reversible
cg11431957	0.694577944830307	8.18581073134676e-06	Lung	partially reversible
cg23700430	-0.313084741723941	8.20634063903847e-06	Lung	partially reversible
cg21025037	-0.925365933582937	8.20838571924603e-06	Lung	partially reversible
cg24603297	0.559868168371005	8.20838571924603e-06	Lung	partially reversible
cg05064181	0.718716346245342	8.20838571924603e-06	Lung	partially reversible
cg17147638	-0.279997107568254	8.22289191407321e-06	Lung	partially reversible
cg25324442	-0.589884976017674	8.23903758992881e-06	Lung	partially reversible
cg03370957	-0.479386223444452	8.24008104178608e-06	Lung	partially reversible
cg03446062	0.643849381408646	8.25967340594629e-06	Lung	partially reversible
cg08355483	0.359983812891847	8.25967340594629e-06	Lung	partially reversible
cg14878988	0.564515165911464	8.26355256168639e-06	Lung	partially reversible
cg03549468	-0.778539470973905	8.26355256168639e-06	Lung	partially reversible
cg04624514	0.643031933106647	8.28559127614324e-06	Lung	partially reversible
cg09943880	-0.392797995550676	8.29173069993036e-06	Lung	partially reversible
cg02130107	-0.417822384236564	8.31151726902295e-06	Lung	partially reversible
cg15945999	-0.376889973778403	8.31729954360867e-06	Lung	partially reversible
cg06205640	-0.371746335811037	8.38994700239375e-06	Lung	partially reversible
cg24813389	-0.418524869229669	8.39496412467143e-06	Lung	partially reversible
cg12853145	-0.451018019939112	8.39516403230458e-06	Lung	partially reversible
cg14195115	-0.409639752221125	8.41136485176898e-06	Lung	partially reversible
cg08114183	-0.869268697790297	8.4135988239532e-06	Lung	partially reversible
cg02324664	0.623364678541258	8.42015295673194e-06	Lung	partially reversible
cg24072381	-0.458443327076638	8.42015295673194e-06	Lung	partially reversible
cg26668619	-0.70660795572008	8.43882199626958e-06	Lung	partially reversible
cg14822011	0.438455821837372	8.44651133322312e-06	Lung	partially reversible
cg02455706	0.421671755861469	8.45704980988903e-06	Lung	partially reversible
cg02505192	0.451792260961883	8.48484238930009e-06	Lung	partially reversible
cg12453981	-0.8651735514704	8.48887522500183e-06	Lung	partially reversible
cg17248487	-0.338145942443394	8.48887522500183e-06	Lung	partially reversible
cg16136926	0.557114829530917	8.52755792632811e-06	Lung	partially reversible
cg14807090	0.72970644711304	8.53023606925428e-06	Lung	partially reversible
cg19085156	-0.694354357467215	8.54555163662636e-06	Lung	partially reversible
cg01900212	-0.979150850538508	8.54555163662636e-06	Lung	partially reversible
cg22600720	-0.342283396510086	8.58079193297957e-06	Lung	partially reversible
cg00501105	-0.962877009216017	8.58947900152216e-06	Lung	partially reversible
cg18100425	0.77444987437188	8.61664211432815e-06	Lung	partially reversible
cg17073169	-0.610128452328482	8.63002791161763e-06	Lung	partially reversible
cg10817237	-0.609504085192384	8.64902330469378e-06	Lung	partially reversible
cg24251624	0.44599590571924	8.65594831150578e-06	Lung	partially reversible
cg00218409	0.446979257998381	8.65594831150578e-06	Lung	partially reversible
cg26841784	-0.833310068488993	8.66887142577522e-06	Lung	partially reversible
cg03913935	-0.377402939673967	8.66954827736052e-06	Lung	partially reversible
cg24544082	-0.716261621801682	8.7351831647235e-06	Lung	partially reversible
cg02699518	-0.683024585567426	8.7351831647235e-06	Lung	partially reversible
cg13830293	0.427448829537833	8.73792287598962e-06	Lung	partially reversible
cg23475299	-0.786620958719028	8.74740049563988e-06	Lung	partially reversible
cg04046459	-0.918910812883082	8.78499267378311e-06	Lung	partially reversible
cg10981514	-0.448048865310901	8.832093641732e-06	Lung	partially reversible
cg16515371	-0.293282873746818	8.83835420559806e-06	Lung	partially reversible
cg13452392	-0.944216249045517	8.83835420559806e-06	Lung	partially reversible
cg23903301	-0.612438306738119	8.85669594753586e-06	Lung	partially reversible
cg09827833	0.592120051614087	8.8629234043286e-06	Lung	partially reversible
cg08964563	-0.473003302377894	8.8629234043286e-06	Lung	partially reversible
cg01167274	-0.356059595152782	8.89228992442658e-06	Lung	partially reversible
cg13676215	-0.3132244165889	8.91059946459656e-06	Lung	partially reversible
cg11136850	-0.7464530021483	8.96445820264371e-06	Lung	partially reversible
cg02696607	-0.73762867039737	8.9929251341149e-06	Lung	partially reversible
cg11493080	-0.66613967245201	9.04659901008105e-06	Lung	partially reversible
cg08615553	-0.309674771496961	9.09249438457336e-06	Lung	partially reversible
cg00802237	-0.457349230141372	9.10156122573332e-06	Lung	partially reversible
cg09176441	-0.603658296404352	9.12209972631828e-06	Lung	partially reversible
cg05214511	-0.419323256589052	9.17643464402532e-06	Lung	partially reversible
cg06018180	-0.795879771820498	9.22607310659274e-06	Lung	partially reversible
cg25034766	-0.83939246722678	9.23547772579308e-06	Lung	partially reversible
cg08139855	0.353713232940678	9.23597336857939e-06	Lung	partially reversible
cg00514628	-0.392880646809632	9.2623938128994e-06	Lung	partially reversible
cg13179330	-0.530926402980798	9.26515164498061e-06	Lung	partially reversible
cg26932379	-0.926817571495957	9.27857486923997e-06	Lung	partially reversible
cg05949940	0.709713858695835	9.27857486923997e-06	Lung	partially reversible
cg09484019	0.558835430060463	9.30174289394182e-06	Lung	partially reversible
cg09072560	0.459567456022082	9.31372246791433e-06	Lung	partially reversible
cg24833456	-0.624315154638596	9.32778100979732e-06	Lung	partially reversible
cg15757411	-0.429791922342144	9.34582619066952e-06	Lung	partially reversible
cg04625346	-0.428887582400523	9.35690206174537e-06	Lung	partially reversible
[truncated: 94,924 more rows]
