# Supplementary material for: The molecular impact of cigarette smoking resembles aging across tissues
Source: Genome Med. 2025 Jun 2;17:66. doi: 10.1186/s13073-025-01485-x (PMC12131351; doi:10.1186/s13073-025-01485-x)
Supplement: Supplementary file 13 — Additional File 13: Table S12: TFBSs enrichment of smoking-DMPs and smoking-age-DMPs. [file 13073_2025_1485_MOESM13_ESM.xlsx]

## Sheet: Sheet1
Trait	Transcrition factor	p-value	Region	Adjusted p-value	Methylation	Odds ratio	CI lower bound	CI upper bound	Direction
Smoking	NR3C1	0	Quiescent	0	hypo	3.12845377022874	2.96680631807073	3.29793846615691	Enriched
Smoking	NKX2-1	0	Quiescent	0	hypo	5.93962413868679	5.61546369898135	6.28020508794738	Enriched
Smoking	FOXA1	0	Quiescent	0	hypo	4.79848287091909	4.48692834019906	5.12912842013927	Enriched
Smoking	NKX2-1	0	Weak transcription	0	hypo	6.17278133275441	5.77739561259258	6.59359324990699	Enriched
Smoking	SMAD3	1.67359796872264e-319	Quiescent	1.72604e-316	hypo	5.939328682672	5.48305400608366	6.42813197509377	Enriched
Smoking	FOSL2	5.07682055061334e-283	Quiescent	3.14154e-280	hypo	3.81788557165354	3.57564324191451	4.07450432502916	Enriched
Smoking	NKX2-1	2.02608881485328e-279	Active enhancer	1.13977e-276	hypo	2.48333570566079	2.36716050514115	2.60500810702354	Enriched
Smoking	CEBPB	2.87933918865757e-271	Quiescent	1.48478e-268	hypo	3.43983202115779	3.23222955036143	3.65927143844696	Enriched
Smoking	JUNB	1.99919153501251e-263	Quiescent	7.73187e-261	hypo	4.63544947368622	4.2930683834374	5.00086452163879	Enriched
Smoking	SMARCA2	2.58785775227328e-254	Quiescent	8.42824e-252	hypo	3.24401777427307	3.05010720601329	3.44885191531747	Enriched
Smoking	FOXA1	7.84559327634411e-249	Weak transcription	2.02286e-246	hypo	4.83590084064166	4.45560403105843	5.24459146214535	Enriched
Smoking	SMAD3	2.29639834476999e-239	Weak transcription	5.68405e-237	hypo	6.5137096051486	5.90140507741946	7.18255012350852	Enriched
Smoking	GRHL2	1.8733646993973e-228	Quiescent	4.29347e-226	hypo	5.44001949919887	4.97071068582371	5.94676515219261	Enriched
Smoking	FOSL2	5.74134285795728e-228	Weak transcription	1.26884e-225	hypo	4.13271858991604	3.82404595283168	4.46283070641212	Enriched
Smoking	EP300	6.49839606870892e-228	Quiescent	1.38662e-225	hypo	3.24077650862856	3.03708422822382	3.4563436699636	Enriched
Smoking	NR3C1	8.47888354782923e-225	Weak transcription	1.74891e-222	hypo	2.97351814541095	2.79570491520374	3.16156592669968	Enriched
Smoking	BRD4	8.37215331383027e-224	Quiescent	1.67119e-221	hypo	2.43022912763207	2.30860398345646	2.55774842768396	Enriched
Smoking	SMAD3	3.06896817018235e-197	Active enhancer	5.27522e-195	hypo	2.6441074058337	2.48952339067741	2.8075248984601	Enriched
Smoking	YAP1	1.71621654470616e-194	Quiescent	2.87026e-192	hypo	2.67736315816275	2.52146930082304	2.84174959339428	Enriched
Smoking	NKX2-1	1.35603534921181e-191	Weak enhancer	2.04662e-189	hypo	5.38479065564243	4.86042993512943	5.96221065671606	Enriched
Smoking	SMARCA4	4.94912317824181e-188	Quiescent	7.29171e-186	hypo	4.29424019660952	3.93849440086675	4.67777348342419	Enriched
Smoking	SMARCA2	7.05933480402116e-188	Weak transcription	1.01589e-185	hypo	3.34050869363761	3.10324369237273	3.59338567471317	Enriched
Smoking	JUNB	1.20360677232865e-179	Weak transcription	1.61911e-177	hypo	4.76343154905465	4.32975359459845	5.23528313644762	Enriched
Smoking	CEBPB	2.47620186447444e-178	Weak transcription	3.26016e-176	hypo	3.21860471527021	2.99089606868097	3.4617243006745	Enriched
Smoking	YAP1	7.54049993790771e-173	Weak transcription	9.14914e-171	hypo	3.02429475587253	2.81697208763565	3.24458735787166	Enriched
Smoking	JUN	1.24109291730768e-167	Quiescent	1.4222e-165	hypo	2.98094344018453	2.77771094544103	3.19688661110617	Enriched
Smoking	EP300	3.18659809382875e-165	Weak transcription	3.58521e-163	hypo	3.20338596969391	2.96904129751409	3.45368982404808	Enriched
Smoking	GRHL2	5.77854161126205e-164	Weak transcription	6.16511e-162	hypo	5.86576997476565	5.23934049360014	6.55681486989751	Enriched
Smoking	BRD4	1.08444890012627e-158	Weak transcription	1.13738e-156	hypo	2.42905550643948	2.28586953266199	2.579896996873	Enriched
Smoking	GRHL2	2.93130624077574e-158	Active enhancer	2.97359e-156	hypo	2.8710701008829	2.66991846194525	3.08568483834911	Enriched
Smoking	NKX2-1	1.09817209681254e-157	Heterochromatin	1.09605e-155	hypo	8.09596674875094	7.09984473675095	9.21360389717628	Enriched
Smoking	JUND	6.86832991393227e-156	Quiescent	6.64082e-154	hypo	5.22840988526799	4.69839410520278	5.81048733323274	Enriched
Smoking	FOS	4.31517642481506e-140	Quiescent	3.60842e-138	hypo	4.26190931092763	3.85716687854696	4.70343087385694	Enriched
Smoking	NKX2-1	8.4991269111327e-136	Genic enhancer	6.74264e-134	hypo	5.80255562441121	5.09430776394116	6.60253411197099	Enriched
Smoking	SMARCA4	1.56510428897819e-129	Weak transcription	1.19566e-127	hypo	4.66029237267592	4.16989785238451	5.20099632975582	Enriched
Smoking	SP1	1.17377939205649e-124	Quiescent	8.85774e-123	hypo	3.12219405049794	2.86759173029075	3.3955821217449	Enriched
Smoking	TEAD4	3.46616204052938e-123	Quiescent	2.46536e-121	hypo	3.39931227918372	3.10258278898511	3.71922930734992	Enriched
Smoking	AR	8.70367597500869e-123	Quiescent	6.12027e-121	hypo	3.90761577929245	3.53247225375276	4.316126935724	Enriched
Smoking	GATA3	2.69832957253947e-118	Quiescent	1.85525e-116	hypo	4.17909723723224	3.75286317415209	4.64549582140769	Enriched
Smoking	FOXA2	1.1336492332149e-116	Quiescent	7.62502e-115	hypo	3.71189167854278	3.35940903679218	4.09631645760443	Enriched
Smoking	NKX2-1	1.24860331226676e-116	Strong transcription	8.30791e-115	hypo	11.6062168001202	9.73274364945604	13.7922983449941	Enriched
Smoking	JUN	2.40603234550654e-116	Weak transcription	1.58389e-114	hypo	2.93899424937612	2.70119349340576	3.19480992996212	Enriched
Smoking	SMAD3	1.51428270753847e-114	Weak enhancer	9.76081e-113	hypo	5.83866262511296	5.09027747482835	6.68602760489337	Enriched
Smoking	FOS	3.27475230482519e-114	Weak transcription	2.08909e-112	hypo	4.42106613361931	3.94184434254178	4.95024926648354	Enriched
Smoking	TCF12	1.48023320876576e-111	Quiescent	9.25221e-110	hypo	3.29611334144843	3.00110216341378	3.61539578389262	Enriched
Smoking	TEAD4	6.67791992143311e-103	Weak transcription	3.68955e-101	hypo	3.83973621175681	3.43931263522259	4.28103368646579	Enriched
Smoking	FOXA1	2.51053799935941e-94	Active enhancer	1.2839e-92	hypo	2.00863865975472	1.88486531084126	2.13951888347846	Enriched
Smoking	RELA	4.89587466760934e-93	Quiescent	2.40442e-91	hypo	3.58891918732946	3.21646229050204	3.99697197856643	Enriched
Smoking	JUND	4.39229442865961e-92	Weak transcription	2.1234e-90	hypo	4.98633194417435	4.34412906367708	5.71356643873817	Enriched
Smoking	NKX2-1	1.69486475513245e-88	Weak repressed polycomb	8.00597e-87	hypo	6.47638952532669	5.51795975663476	7.57780135003092	Enriched
Smoking	HES2	3.83366691974857e-87	Quiescent	1.77035e-85	hypo	5.40264636973808	4.66501542020601	6.24187874944408	Enriched
Smoking	FOSL1	2.99756299148694e-82	Quiescent	1.23659e-80	hypo	7.48292049598253	6.24884051623138	8.93165485746945	Enriched
Smoking	SP1	2.26562549514886e-80	Weak transcription	9.04496e-79	hypo	3.04795198618465	2.74382108518739	3.37995949032033	Enriched
Smoking	FOXA2	3.85443846693412e-80	Weak transcription	1.51919e-78	hypo	3.74696905390309	3.31270833341294	4.22994132123671	Enriched
Smoking	GATA3	4.22250210580027e-79	Weak transcription	1.62291e-77	hypo	4.48326754364313	3.897820811013	5.14389239349015	Enriched
Smoking	UBR5	1.75667242648678e-78	Quiescent	6.62822e-77	hypo	4.63164337633997	4.02007048916155	5.32191060073586	Enriched
Smoking	FOXA1	5.81973963584523e-77	Heterochromatin	2.16943e-75	hypo	6.91739687846595	5.80942784149873	8.20535792987108	Enriched
Smoking	SMAD3	2.87243793659051e-75	Heterochromatin	1.03341e-73	hypo	7.59421892015207	6.31442111718953	9.08964944561443	Enriched
Smoking	BCL3	1.36477317935592e-74	Quiescent	4.88163e-73	hypo	3.23312869025659	2.88601046508755	3.61469536402436	Enriched
Smoking	BHLHE40	5.7454794453935e-73	Quiescent	2.0316e-71	hypo	3.37629747233693	2.99815936100697	3.79389218852246	Enriched
Smoking	ASPSCR1	1.04947888979707e-71	Quiescent	3.58794e-70	hypo	1.98906447664009	1.85280868016508	2.13366433035016	Enriched
Smoking	AR	7.01206257536543e-69	Weak transcription	2.2958e-67	hypo	3.20867612980578	2.84950880565703	3.60559694484648	Enriched
Smoking	UBR5	1.71763122229162e-68	Weak transcription	5.5071e-67	hypo	5.12677549229234	4.35160168587774	6.02136207110273	Enriched
Smoking	TEAD4	9.81972903980135e-68	Active enhancer	3.11613e-66	hypo	1.91926500968236	1.78841218776346	2.05833347696626	Enriched
Smoking	FOSL1	1.13077780439773e-67	Weak transcription	3.57003e-66	hypo	8.92226466589875	7.14018586150922	11.1158748678849	Enriched
Smoking	TCF12	1.49304304413698e-67	Weak transcription	4.68982e-66	hypo	3.250374701684	2.87972777740135	3.66111642518873	Enriched
Smoking	NR3C1	1.98167662561486e-63	Heterochromatin	5.98176e-62	hypo	3.5857948938715	3.13573205930007	4.09010158237735	Enriched
Smoking	FOXA1	1.3094356818053e-61	Weak enhancer	3.84018e-60	hypo	3.95729179833128	3.41046523978277	4.57944898299102	Enriched
Smoking	SMARCA2	3.48690472255424e-60	Heterochromatin	9.9433e-59	hypo	4.43872670020678	3.79208924583868	5.17578556044529	Enriched
Smoking	YAP1	2.52564245669811e-59	Weak enhancer	7.16912e-58	hypo	2.9324424593635	2.59828667143531	3.30415239733917	Enriched
Smoking	ASPSCR1	7.86591947934068e-59	Weak transcription	2.20246e-57	hypo	2.11022461924253	1.93810480308622	2.29492876015787	Enriched
Smoking	MAFK	1.06345263058551e-58	Quiescent	2.96425e-57	hypo	2.3166988656178	2.10788836320175	2.5424136957412	Enriched
Smoking	JUNB	1.17647227055315e-58	Active enhancer	3.26458e-57	hypo	1.71343619539464	1.60832347827214	1.82470217992889	Enriched
Smoking	FOSL2	2.45682339157043e-57	Heterochromatin	6.69728e-56	hypo	4.83806264712701	4.08307653658071	5.70643941024157	Enriched
Smoking	GRHL2	4.30152938935984e-56	Weak enhancer	1.15229e-54	hypo	4.88983499051136	4.08958174284022	5.82682795022961	Enriched
Smoking	YAP1	1.37325205389868e-55	Active enhancer	3.66279e-54	hypo	1.51965244724762	1.44380156510662	1.59908227019619	Enriched
Smoking	SMAD3	7.40520588818734e-55	Genic enhancer	1.92535e-53	hypo	4.27674116177647	3.60424529735001	5.06296593981947	Enriched
Smoking	TEAD1	5.97489297391828e-54	Quiescent	1.53413e-52	hypo	2.88715595531615	2.55449877742166	3.2545927900156	Enriched
Smoking	JUNB	2.53728140195323e-53	Weak enhancer	6.43471e-52	hypo	3.92385335666279	3.34592580613291	4.58689600622254	Enriched
Smoking	HES2	3.82836227571809e-53	Weak transcription	9.66935e-52	hypo	5.04627622771866	4.19108362860305	6.05290127303757	Enriched
Smoking	SMAD3	1.68965551984561e-50	Strong transcription	4.10023e-49	hypo	10.7509589413528	8.26511292163736	13.8723301948168	Enriched
Smoking	TEAD1	2.42509431608261e-50	Weak transcription	5.86191e-49	hypo	3.47057598686001	2.99092001253447	4.0143679282681	Enriched
Smoking	BCL3	4.30559936967786e-50	Weak transcription	1.03268e-48	hypo	3.195198547146	2.77844973358983	3.66399746730543	Enriched
Smoking	NEUROD1	9.13213080305999e-50	Quiescent	2.18184e-48	hyper	2.08453790307474	1.90265623438271	2.28064147711707	Enriched
Smoking	EP300	1.68724623712527e-49	Heterochromatin	4.01565e-48	hypo	4.13220823202949	3.4973783433802	4.86074458377968	Enriched
Smoking	FOXA1	4.00568331686288e-49	Genic enhancer	9.46075e-48	hypo	4.66760547618367	3.85134034454335	5.64285745283639	Enriched
Smoking	SMAD3	6.2367815253777e-48	Weak repressed polycomb	1.45635e-46	hypo	7.83162091448361	6.16774416539074	9.86950635110945	Enriched
Smoking	NR3C1	2.21453421004769e-47	Strong transcription	5.11326e-46	hypo	5.16301647101711	4.25145073056595	6.23250926727785	Enriched
Smoking	AR	1.30905670428599e-46	Active enhancer	2.9672e-45	hypo	1.8760889421415	1.72723509450311	2.03625142729291	Enriched
Smoking	RELA	3.62130670144831e-46	Weak transcription	8.17834e-45	hypo	3.04420838456876	2.64584603653695	3.49218678213368	Enriched
Smoking	BHLHE40	2.0072233043059e-45	Weak transcription	4.51662e-44	hypo	2.945803684371	2.5673632317091	3.37028113677369	Enriched
Smoking	BRD4	2.03640604960838e-45	Genic enhancer	4.56568e-44	hypo	2.24872274130771	2.01844173194301	2.50261386458078	Enriched
Smoking	SMARCA2	2.40765524103154e-45	Strong transcription	5.37855e-44	hypo	6.10520650941561	4.91564338596847	7.52771241658652	Enriched
Smoking	CEBPB	3.44500871522838e-45	Heterochromatin	7.66824e-44	hypo	4.00888855500235	3.37673366140147	4.73608587705867	Enriched
Smoking	YAP1	9.41419096837573e-45	Heterochromatin	2.06578e-43	hypo	3.30832024706797	2.84375721268147	3.83448589710508	Enriched
Smoking	FOXA2	1.41501302336371e-44	Heterochromatin	3.09403e-43	hypo	7.05229535577077	5.5772643314152	8.85033652320655	Enriched
Smoking	GRHL2	1.53716025748107e-44	Genic enhancer	3.34928e-43	hypo	4.75953090612839	3.87704448367661	5.8264519110688	Enriched
Smoking	JUNB	1.33651944942716e-43	Heterochromatin	2.88167e-42	hypo	5.49353572035518	4.45421712913645	6.72968013881739	Enriched
Smoking	FOXA1	5.122442558002e-43	Strong transcription	1.08554e-41	hypo	8.86240195337633	6.80299146685863	11.4388917367625	Enriched
Smoking	SMARCA2	8.17596456179021e-43	Weak enhancer	1.72672e-41	hypo	2.66701472643702	2.3389180813061	3.03433610535262	Enriched
Smoking	NFE2L2	2.3392923843475e-42	Quiescent	4.85756e-41	hypo	3.05581235742319	2.63994161103225	3.52449573681443	Enriched
Smoking	SMAD4	2.87581915574998e-42	Active enhancer	5.9517e-41	hypo	2.74579103473275	2.39241066380792	3.14549189370664	Enriched
Smoking	NR3C1	7.08674828329145e-42	Weak enhancer	1.46176e-40	hypo	2.04710671355761	1.85243690298017	2.25999195463653	Enriched
Smoking	MAX	2.25727063405582e-41	Quiescent	4.57967e-40	hypo	1.723376841819	1.5978021943053	1.8570407531875	Enriched
Smoking	FOS	3.18750890560681e-41	Weak enhancer	6.42486e-40	hypo	4.59028670956819	3.7501333907408	5.59321235848811	Enriched
Smoking	NR3C1	7.42547551377744e-41	Genic enhancer	1.48702e-39	hypo	2.42743855740877	2.14424693195266	2.74379028188661	Enriched
Smoking	SOX2	7.34875628549711e-40	Quiescent	1.44822e-38	hypo	2.75455644424885	2.39994020309732	3.15154108533403	Enriched
Smoking	JUN	2.23375730845357e-39	Heterochromatin	4.33307e-38	hypo	4.2112211869483	3.48150951920549	5.06315947256183	Enriched
Smoking	EP300	1.16762553935968e-38	Weak enhancer	2.22316e-37	hypo	2.34382559573436	2.07540354570355	2.64187530459959	Enriched
Smoking	UBR5	1.35174585634173e-38	Active enhancer	2.56583e-37	hypo	1.85029958889481	1.69202288641584	2.02152830362756	Enriched
Smoking	GRHL2	2.83232851016585e-37	Weak repressed polycomb	5.27905e-36	hypo	8.42782502244937	6.35466335293351	11.0628703446855	Enriched
Smoking	NR3C1	6.93088081830363e-37	Weak repressed polycomb	1.28025e-35	hypo	3.29522323642247	2.78419809890485	3.88360104981752	Enriched
Smoking	CEBPB	8.60014525467607e-37	Weak enhancer	1.57916e-35	hypo	2.69430763922478	2.33404190846024	3.10143516766317	Enriched
Smoking	AR	1.9412835877881e-36	Genic enhancer	3.55404e-35	hypo	4.14333035882507	3.36549890740459	5.08306893494683	Enriched
Smoking	MAFK	1.43671426147449e-35	Weak transcription	2.56207e-34	hypo	2.147185186717	1.9176625817886	2.39914387486362	Enriched
Smoking	MED1	1.95296733763365e-35	Weak transcription	3.46274e-34	hypo	2.14084283703544	1.91203245232056	2.39200192901231	Enriched
Smoking	SMAD4	2.53249431008754e-35	Quiescent	4.47745e-34	hypo	5.41086600545232	4.26490454454437	6.81732565759325	Enriched
Smoking	GRHL2	3.05672322977932e-35	Heterochromatin	5.37358e-34	hypo	5.49401490038257	4.34257454906486	6.88957223711592	Enriched
Smoking	BACH1	3.71028622798598e-35	Quiescent	6.48566e-34	hypo	4.84919225556006	3.87663968377701	6.02404205888116	Enriched
Smoking	JUN	1.54818993265735e-34	Genic enhancer	2.69865e-33	hypo	2.88187656522391	2.45564902295514	3.37274157063349	Enriched
Smoking	MED1	2.71730160186694e-34	Quiescent	4.70999e-33	hypo	1.94113662203573	1.75549657277078	2.14246793417128	Enriched
Smoking	FOSL2	3.19184949449827e-34	Genic enhancer	5.51709e-33	hypo	3.14589549950604	2.64394594920193	3.73171510136237	Enriched
Smoking	SMARCA2	4.65464846086691e-34	Weak repressed polycomb	7.97866e-33	hypo	4.39411082923232	3.55252537370388	5.39699996388595	Enriched
Smoking	EP300	6.67708756404029e-34	Genic enhancer	1.13823e-32	hypo	2.56285190867177	2.21841983404055	2.95399669624557	Enriched
Smoking	MAX	2.07815689148606e-33	Weak transcription	3.485e-32	hypo	1.69532147305889	1.56112818944883	1.83903336268422	Enriched
Smoking	NKX2-1	2.224661787644e-33	ZNF genes & repeats	3.7206e-32	hypo	8.45522722796963	6.2633091399574	11.2769742404389	Enriched
Smoking	FOS	4.49383900519712e-33	Heterochromatin	7.47524e-32	hypo	6.02431198975732	4.66594683434653	7.69818062485052	Enriched
Smoking	JUNB	9.71284463380926e-33	Weak repressed polycomb	1.58583e-31	hypo	5.62068214685257	4.38090576333213	7.14360525357676	Enriched
Smoking	FOS	9.90120562029746e-33	Strong transcription	1.61233e-31	hypo	9.57156760525378	6.96955510628442	12.971288327688	Enriched
Smoking	FOSL1	1.27503923117701e-32	Active enhancer	2.06543e-31	hypo	2.38590772721191	2.08142980441644	2.72960851227348	Enriched
Smoking	NFIB	1.39058940671206e-32	Quiescent	2.24673e-31	hyper	1.96576742129582	1.76876223518445	2.18047067318841	Enriched
Smoking	GABPA	1.8775111302531e-32	Quiescent	3.00985e-31	hypo	2.92497954533231	2.48690201518929	3.42508088180202	Enriched
Smoking	BRD4	4.1514781108471e-32	Heterochromatin	6.60395e-31	hypo	2.282165427231	2.00615803114984	2.58980799302859	Enriched
Smoking	FOSL2	1.22086960854878e-31	Strong transcription	1.92723e-30	hypo	6.65203376373849	5.05604853029948	8.64885822321212	Enriched
Smoking	SMARCA4	7.90951357150533e-31	Heterochromatin	1.22667e-29	hypo	4.23398798708237	3.40517619344481	5.22180885045979	Enriched
Smoking	FOSL2	1.41690063631377e-30	Weak enhancer	2.18648e-29	hypo	2.20309138128237	1.93853425052955	2.49816079046987	Enriched
Smoking	YAP1	2.26482335057699e-30	Strong transcription	3.4776e-29	hypo	4.75776679185651	3.7598688596821	5.96371057949367	Enriched
Smoking	AR	3.01205514834869e-30	Weak enhancer	4.57951e-29	hypo	3.63051508451132	2.96123320450852	4.42704135795547	Enriched
Smoking	AR	9.20159990476572e-30	Heterochromatin	1.36874e-28	hypo	5.77526268289038	4.43160360561756	7.44301271638901	Enriched
Smoking	JUND	1.36903856926243e-29	Heterochromatin	2.0267e-28	hypo	6.44463229978487	4.86580195089281	8.43266824821255	Enriched
Smoking	KLF5	1.57146117541472e-29	Quiescent	2.32081e-28	hypo	2.48674905118871	2.14729501717714	2.86917504569941	Enriched
Smoking	JUND	2.13047794772083e-29	Weak enhancer	3.12403e-28	hypo	3.40988505042507	2.79897548725963	4.13256130298766	Enriched
Smoking	YAP1	2.30464544971038e-29	Weak repressed polycomb	3.36348e-28	hypo	3.34932748830578	2.76375728824784	4.03473924848135	Enriched
Smoking	HES2	3.04004606535931e-29	Active enhancer	4.41592e-28	hypo	2.1114609487811	1.86309077503226	2.38848850855824	Enriched
Smoking	JUNB	3.78115201814801e-29	Genic enhancer	5.46677e-28	hypo	3.75717963692747	3.01968865643641	4.65593023591521	Enriched
Smoking	MGA	6.05654738132828e-29	Quiescent	8.73611e-28	hypo	2.99033810883256	2.50659424995935	3.54902671137143	Enriched
Smoking	RELA	1.21039377987083e-28	Weak enhancer	1.74184e-27	hypo	3.68520184147814	2.98087424650789	4.52964137723913	Enriched
Smoking	YAP1	1.40952513843373e-28	Genic enhancer	2.0237e-27	hypo	2.52155141783323	2.15854770088409	2.9375623492791	Enriched
Smoking	CEBPB	2.98703463290154e-28	Strong transcription	4.24914e-27	hypo	4.75973634852075	3.72520223754997	6.01840465185962	Enriched
Smoking	FOXA1	3.93028795565574e-28	Weak repressed polycomb	5.57812e-27	hypo	4.6364136202301	3.63555239469365	5.85785841202988	Enriched
Smoking	ZBTB33	4.09844795945476e-28	Quiescent	5.80348e-27	hypo	3.58135066424309	2.91216903597738	4.37498084356362	Enriched
Smoking	FOS	8.94082175404573e-28	Active enhancer	1.25172e-26	hypo	1.61882688879222	1.48841097083313	1.75899858039411	Enriched
Smoking	RAD21	2.13411668708393e-26	Weak transcription	2.91521e-25	hypo	1.65939024706644	1.51689911819708	1.81280755359143	Enriched
Smoking	RCOR1	2.34042073125677e-26	Quiescent	3.18998e-25	hypo	2.92138291121128	2.43481458968492	3.48557783872812	Enriched
Smoking	ESR1	2.88347911430596e-26	Weak transcription	3.89584e-25	hypo	3.00664175945557	2.49034009130263	3.61026472654766	Enriched
Smoking	CEBPB	4.57413443254542e-26	Active enhancer	6.15321e-25	hypo	1.38387157685626	1.30412629148736	1.46786561549881	Enriched
Smoking	EP300	9.83454961460312e-26	Strong transcription	1.31439e-24	hypo	4.93664532109172	3.79377677105253	6.34830853471487	Enriched
Smoking	NFIB	1.9070972430381e-25	Weak transcription	2.53243e-24	hyper	2.27187134337356	1.96538928241961	2.61725248438747	Enriched
Smoking	NFE2L2	2.21724585402326e-25	Weak transcription	2.93169e-24	hypo	2.92382107335157	2.42424551827334	3.50695064592206	Enriched
Smoking	MGA	2.40982320591372e-25	Weak transcription	3.17276e-24	hypo	3.47493608962414	2.79960100634946	4.28418048383768	Enriched
Smoking	E2F7	2.91497702487142e-25	Quiescent	3.82158e-24	hypo	2.98011217393105	2.46504104426104	3.58106313465903	Enriched
Smoking	Epitope	3.57049600282255e-25	ZNF genes & repeats	4.66123e-24	hyper	2.02501302849723	1.77924510949387	2.30062160336792	Enriched
Smoking	FOSL2	3.60334795838933e-25	Weak repressed polycomb	4.69421e-24	hypo	3.43396896242829	2.77617969644806	4.21497781794025	Enriched
Smoking	BHLHE40	5.34259572862464e-25	Strong transcription	6.93081e-24	hypo	8.26160489291696	5.84480712787647	11.4730112135693	Enriched
Smoking	GATA3	5.4731376189414e-25	Weak enhancer	7.08531e-24	hypo	3.5779722322671	2.86043249922282	4.44578846126591	Enriched
Smoking	JUNB	5.67061869359092e-25	Strong transcription	7.32563e-24	hypo	9.45539237821426	6.54955687625559	13.4013504740624	Enriched
Smoking	NEUROD1	2.7006358452789e-24	Weak transcription	3.4528e-23	hyper	2.01025656237214	1.7689719977561	2.27814755069394	Enriched
Smoking	SMAD4	3.38075534676987e-24	Weak enhancer	4.30455e-23	hypo	5.28494073073908	3.93481346334376	7.03601884142001	Enriched
Smoking	SP1	5.40912646429166e-24	Genic enhancer	6.85895e-23	hypo	3.28173197339733	2.63693193342603	4.06516406457941	Enriched
Smoking	TEAD4	1.14476988307844e-23	Genic enhancer	1.43688e-22	hypo	3.26496476775374	2.62152278895245	4.04720489678331	Enriched
Smoking	USF1	1.56356024107918e-23	Quiescent	1.95461e-22	hypo	2.4209966939554	2.05979406550078	2.83244166012775	Enriched
Smoking	TEAD4	3.85360319612488e-23	Weak enhancer	4.7597e-22	hypo	2.64662548108466	2.20849999167661	3.15641349793431	Enriched
Smoking	ATF3	1.56222363946554e-22	Weak transcription	1.89922e-21	hypo	3.35719006379704	2.68120647460437	4.17228408184029	Enriched
Smoking	GABPA	2.13744756189314e-22	Weak transcription	2.58331e-21	hypo	3.12897623137818	2.52873792887354	3.84545484616427	Enriched
Smoking	SP1	2.16841561455597e-22	Heterochromatin	2.61562e-21	hypo	3.95027423856065	3.08028828965341	5.00996290636438	Enriched
Smoking	ATF3	2.22272570101708e-22	Quiescent	2.67592e-21	hypo	2.73258272374625	2.2659325397978	3.27538970153502	Enriched
Smoking	UBR5	3.29543220482296e-22	Heterochromatin	3.94432e-21	hypo	7.61483397160486	5.32292369151805	10.6930056211633	Enriched
Smoking	FOSL1	4.12632449560482e-22	Weak enhancer	4.91979e-21	hypo	7.14126317840995	4.94380867476311	10.2103304869445	Enriched
Smoking	E2F7	4.59122771848942e-22	Weak transcription	5.46356e-21	hypo	3.39781794691063	2.70075566476949	4.2418381171499	Enriched
Smoking	TEAD1	6.99978049972066e-22	Active enhancer	8.31375e-21	hypo	1.67935425238606	1.51560103836493	1.85814315807492	Enriched
Smoking	BACH1	1.00266497963261e-21	Weak transcription	1.18181e-20	hypo	5.35102013573448	3.90636846196136	7.25170742184383	Enriched
Smoking	RCOR1	2.66207180366098e-21	Weak transcription	3.11987e-20	hypo	2.90366724802816	2.36470110666442	3.54156451483458	Enriched
Smoking	EP300	7.70809427464126e-21	Weak repressed polycomb	8.96573e-20	hypo	3.24967715823147	2.59119173453393	4.03945257984114	Enriched
Smoking	SMAD4	1.17482459464972e-20	Weak transcription	1.35631e-19	hypo	4.37211893197649	3.28628150454051	5.75666476115417	Enriched
Smoking	KLF5	1.79886827292986e-20	Weak transcription	2.06903e-19	hypo	2.37291599101553	1.9977377699629	2.80433493123359	Enriched
Smoking	JUND	2.04458244369385e-20	Weak repressed polycomb	2.34294e-19	hypo	5.67038006933629	4.09423466268664	7.72342360033751	Enriched
Smoking	NR5A2	2.85400102893091e-20	Weak transcription	3.2524e-19	hypo	3.45720371899183	2.70832850568491	4.3752669106425	Enriched
Smoking	REST	3.2526889148171e-20	Weak transcription	3.69993e-19	hypo	2.60244154472137	2.15147369598244	3.12955210083506	Enriched
Smoking	MAX	6.29966987296124e-20	Genic enhancer	7.13963e-19	hypo	1.81153312292946	1.60020849583886	2.04713848913879	Enriched
Smoking	NFE2L2	6.59191536384017e-20	Weak enhancer	7.44357e-19	hypo	3.8615448404846	2.95150407662963	5.00527630771138	Enriched
Smoking	UBR5	1.79161665103297e-19	Genic enhancer	2.00118e-18	hypo	5.06466056094614	3.61601468450347	7.04661560597969	Enriched
Smoking	RAD21	8.71617841827871e-19	Strong transcription	9.61421e-18	hypo	3.30576883718748	2.59479360987476	4.16657255727751	Enriched
Smoking	BRD4	1.01899977454344e-18	Active enhancer	1.11999e-17	hypo	1.20469101323609	1.15587335374866	1.2554564836667	Enriched
Smoking	CEBPB	1.21014812266078e-18	Weak repressed polycomb	1.32538e-17	hypo	3.09328104376842	2.45296252207461	3.86348751075847	Enriched
Smoking	BHLHE40	1.34418078067586e-18	Heterochromatin	1.46698e-17	hypo	4.42925424603076	3.29007030946162	5.8711552537752	Enriched
Smoking	FOSL1	1.3933055250898e-18	Heterochromatin	1.51525e-17	hypo	10.2045318981032	6.48992863766299	15.6642156301613	Enriched
Smoking	JUN	1.63830405583864e-18	Strong transcription	1.77235e-17	hypo	5.43924244349335	3.8906161365841	7.46120217537067	Enriched
Smoking	RELA	1.94769727210614e-18	Heterochromatin	2.09971e-17	hypo	5.08415269322213	3.67624516100092	6.90552385395041	Enriched
Smoking	RAD21	2.0003174292257e-18	Quiescent	2.15269e-17	hypo	1.4227172775377	1.31723677883802	1.53508546659456	Enriched
Smoking	FOSL2	2.58450915214374e-18	Active enhancer	2.76695e-17	hypo	1.2751129246827	1.20800708721727	1.34548882780825	Enriched
Smoking	JUND	2.68351799812304e-18	Strong transcription	2.86798e-17	hypo	11.0356353895635	6.90032249280756	17.1815168095529	Enriched
Smoking	BRD4	2.94149127351024e-18	Strong transcription	3.13827e-17	hypo	2.58584160314541	2.11801310037607	3.13406213711613	Enriched
Smoking	REST	5.08181722568201e-18	Quiescent	5.36626e-17	hypo	2.02448583157777	1.7405759354881	2.34469846747241	Enriched
Smoking	EZH2	6.24812376982234e-18	ZNF genes & repeats	6.55312e-17	hyper	2.72003020567135	2.19301589053194	3.3519970086912	Enriched
Smoking	ASPSCR1	8.33758600747398e-18	Strong transcription	8.72978e-17	hypo	3.65673892798845	2.79527374134741	4.72176867978018	Enriched
Smoking	CEBPB	1.11965160795433e-17	Genic enhancer	1.1664e-16	hypo	2.31184668123003	1.92354968618042	2.76672830962449	Enriched
Smoking	BACH1	1.2653007326629e-17	Active enhancer	1.31591e-16	hypo	2.46733940861625	2.02098388926275	2.99895921709833	Enriched
Smoking	GRHL2	1.26842007880867e-17	Strong transcription	1.31694e-16	hypo	6.34593735391355	4.36782418963421	9.01345968888327	Enriched
Smoking	FOXA2	1.57513906302761e-17	Weak enhancer	1.62179e-16	hypo	2.43324170083994	2.00499060485732	2.93571311749445	Enriched
Smoking	FOXA2	1.72211705343342e-17	Strong transcription	1.77018e-16	hypo	7.84086401951006	5.17513139002936	11.5723458086259	Enriched
Smoking	AR	2.41489989402811e-17	Strong transcription	2.46998e-16	hypo	4.72934555709529	3.42792237710097	6.40443085112453	Enriched
Smoking	TCF12	3.77881282318886e-17	Genic enhancer	3.85227e-16	hypo	3.33349160070118	2.54963310464798	4.32650179334972	Enriched
Smoking	ESR1	5.77332434190284e-17	Genic enhancer	5.84703e-16	hypo	3.39404264443075	2.58142229668874	4.42840151972218	Enriched
Smoking	SMAD3	6.08988594784817e-17	ZNF genes & repeats	6.15755e-16	hypo	8.8974767648148	5.70558106732703	13.4594110640375	Enriched
Smoking	JUND	6.77376613723052e-17	Genic enhancer	6.82672e-16	hypo	3.4809082326597	2.63085753351023	4.57059022627501	Enriched
Smoking	SOX2	7.52130030191318e-17	Weak transcription	7.56777e-16	hypo	2.36353261386014	1.95236892972899	2.84341504914297	Enriched
Smoking	GATA3	1.019567111126e-16	Active enhancer	1.0242e-15	hypo	1.46635485715903	1.34198659560171	1.60042231532907	Enriched
Smoking	TCF12	1.04660151088764e-16	Heterochromatin	1.04965e-15	hypo	3.92196095099706	2.92644912799311	5.17466990770505	Enriched
Smoking	EP300	1.36923833210803e-16	Active enhancer	1.36219e-15	hypo	1.23146192028933	1.17248146798873	1.29314033157321	Enriched
Smoking	ESR1	1.86886049720761e-16	Quiescent	1.85329e-15	hypo	2.45170933897135	2.00636554825131	2.97452862274662	Enriched
Smoking	ASPSCR1	1.96130327722327e-16	Heterochromatin	1.94185e-15	hypo	2.16922263173961	1.82171781518956	2.56860147574708	Enriched
Smoking	SMC3	2.18350506925588e-16	Weak transcription	2.15839e-15	hypo	1.5541479352199	1.40350244665391	1.71787342587401	Enriched
Smoking	NIPBL	2.38856380707877e-16	Quiescent	2.34983e-15	hypo	4.0126507462465	2.95582104699359	5.36981878105077	Enriched
Smoking	PAX9	2.51601725427967e-16	Quiescent	2.47129e-15	hypo	3.14149242709369	2.43565890857607	4.00808390674872	Enriched
Smoking	ZEB1	2.65067808801867e-16	Weak transcription	2.59943e-15	hypo	5.90464069105609	3.9834225999287	8.62242348984357	Enriched
Smoking	UBR5	2.95442376894206e-16	Weak enhancer	2.89272e-15	hypo	3.23747034235374	2.48532501196047	4.17517112521664	Enriched
Smoking	USF1	3.18500798572178e-16	Weak transcription	3.11356e-15	hypo	2.36750699373256	1.94835587986468	2.85814620449331	Enriched
Smoking	HES2	3.48200127706286e-16	Heterochromatin	3.39317e-15	hypo	7.64767908405785	4.96470050703078	11.46444322317	Enriched
Smoking	FOXA1	6.47042111139379e-16	ZNF genes & repeats	6.26588e-15	hypo	10.0398133642025	6.18656932873487	15.7311969380654	Enriched
Smoking	TP63	8.60014082723073e-16	Active enhancer	8.28936e-15	hypo	1.91531655118231	1.64311737964758	2.22539234738032	Enriched
Smoking	GATA3	1.02723845804387e-15	Heterochromatin	9.85512e-15	hypo	4.52390330078779	3.24405044560551	6.18533113043431	Enriched
Smoking	BCL3	1.38311376147352e-15	Heterochromatin	1.31875e-14	hypo	4.67611471516948	3.32560063452438	6.4431597488433	Enriched
Smoking	SMARCA2	1.50492120112987e-15	Genic enhancer	1.43268e-14	hypo	2.01714572623951	1.70773995881642	2.3736275032397	Enriched
Smoking	SMARCA2	1.66920337252628e-15	Active enhancer	1.58664e-14	hypo	1.25202528545039	1.18517066484013	1.32220733734687	Enriched
Smoking	ZEB1	2.23914554135822e-15	Quiescent	2.12513e-14	hypo	4.58671579182305	3.24494922803057	6.37382330579026	Enriched
Smoking	SP1	2.75535318482277e-15	Strong transcription	2.60705e-14	hypo	6.95096809378293	4.54336755879114	10.3379490052573	Enriched
Smoking	CREBBP	3.77894954541417e-15	Quiescent	3.56466e-14	hypo	2.53507038704891	2.037669275391	3.12671018058857	Enriched
Smoking	ZBTB33	6.00281304890549e-15	Weak transcription	5.62809e-14	hypo	3.23912219744844	2.45595845521917	4.2226371184642	Enriched
Smoking	FOXA2	6.63170259636094e-15	Genic enhancer	6.20832e-14	hypo	3.31860811635448	2.483816949289	4.39493966387478	Enriched
Smoking	JUND	6.74456849776666e-15	Active enhancer	6.30444e-14	hypo	1.39007147299642	1.28108436361629	1.50687598528575	Enriched
Smoking	NEUROD1	7.5199806209081e-15	Active enhancer	7.00808e-14	hyper	1.39556682628513	1.28500955731017	1.51420863180515	Enriched
Smoking	FOS	8.58462217555106e-15	Weak repressed polycomb	7.98822e-14	hypo	5.13182018583607	3.53613691695518	7.27624653108555	Enriched
Smoking	HES2	1.00849938994404e-14	Weak enhancer	9.37026e-14	hypo	4.71617477006482	3.26855444626896	6.69973746635939	Enriched
Smoking	TEAD4	1.02876051790663e-14	Heterochromatin	9.54418e-14	hypo	2.88755686911206	2.24914749416049	3.66350941298851	Enriched
Smoking	GATA3	1.62511312078615e-14	Genic enhancer	1.49869e-13	hypo	4.03238539007557	2.86410652706558	5.62018687214423	Enriched
Smoking	RELA	2.36582809476973e-14	Active enhancer	2.17207e-13	hypo	1.41687527979602	1.29735411355818	1.54575839422443	Enriched
Smoking	PRDM1	2.92819266092094e-14	Weak transcription	2.66074e-13	hypo	3.93823906326434	2.83081834072359	5.39701709393789	Enriched
Smoking	SMARCA4	3.87131283234512e-14	Weak repressed polycomb	3.49718e-13	hypo	3.21164548126139	2.42660913699055	4.18981438332648	Enriched
Smoking	CREBBP	3.95834541045282e-14	Quiescent	3.56539e-13	hyper	2.29386919567874	1.87069072982498	2.79329126389608	Enriched
Smoking	FOSL1	1.15023021493618e-13	Weak repressed polycomb	1.01972e-12	hypo	9.77439483359818	5.71466199417737	16.14026945704	Enriched
Smoking	RNF2	1.30458585248718e-13	ZNF genes & repeats	1.1549e-12	hyper	4.956929224176	3.32452510937302	7.27294164687772	Enriched
Smoking	UBR5	1.40338642783729e-13	Weak repressed polycomb	1.24059e-12	hypo	6.46516045418423	4.14833357616268	9.77872092503154	Enriched
Smoking	MAFK	1.95682832091163e-13	Heterochromatin	1.71514e-12	hypo	2.7970882649609	2.16450414683747	3.56909780975828	Enriched
Smoking	GATA3	2.05316497918717e-13	Weak repressed polycomb	1.79703e-12	hypo	5.45308876520181	3.62397631862517	7.98507483680446	Enriched
Smoking	USF2	2.86610742811492e-13	Strong transcription	2.50148e-12	hypo	9.07716957391677	5.37222422305002	14.7600821880645	Enriched
Smoking	BACH1	3.26149648560133e-13	Weak enhancer	2.83457e-12	hypo	6.05499545095841	3.84303777630582	9.35446729416347	Enriched
Smoking	Cas9	3.70849094625564e-13	Genic enhancer	3.20953e-12	hypo	15.2628330284154	7.02726487007444	35.0984207572955	Enriched
Smoking	KLF5	4.99983794023628e-13	Genic enhancer	4.31506e-12	hypo	2.37539513370996	1.89347942308174	2.96050878130476	Enriched
Smoking	PRDM1	9.25660642822841e-13	Quiescent	7.9335e-12	hypo	3.06301661426622	2.29541764444321	4.0300625223951	Enriched
Smoking	NR5A2	1.22074393459297e-12	Quiescent	1.04193e-11	hypo	2.597986365158	2.02759875152437	3.29260450413735	Enriched
Smoking	EZH2	1.33961531277949e-12	Active TSS	1.14024e-11	hyper	2.65449778287536	2.06291156741909	3.37135706711816	Enriched
Smoking	PBX3	1.79768228171139e-12	Quiescent	1.52593e-11	hypo	3.00915948606312	2.2557748005504	3.95761272056586	Enriched
Smoking	TEAD1	2.25050137170083e-12	Weak enhancer	1.89988e-11	hypo	2.9924562989154	2.23725393986586	3.95178921509554	Enriched
Smoking	MAX	2.73848549580359e-12	Heterochromatin	2.29929e-11	hyper	1.54352350740554	1.37040914139897	1.73437266678065	Enriched
Smoking	MAZ	3.53404346767444e-12	Strong transcription	2.94726e-11	hypo	6.57841849768267	4.0877036765331	10.206530624328	Enriched
Smoking	USF1	3.55445542327855e-12	Strong transcription	2.96029e-11	hypo	9.04415967755267	5.20569896257414	15.0572078950995	Enriched
Smoking	RELA	4.04937237003026e-12	Genic enhancer	3.3576e-11	hypo	2.96374227093674	2.20889772775475	3.93787263471376	Enriched
Smoking	NR3C1	4.11801773327639e-12	ZNF genes & repeats	3.40672e-11	hypo	3.47097570108099	2.49861795141101	4.73370375127218	Enriched
Smoking	SMC3	5.03635835806967e-12	Strong transcription	4.1498e-11	hypo	2.93859037171062	2.20720550230416	3.85101241283779	Enriched
Smoking	BACH1	5.14362858020321e-12	Heterochromatin	4.23255e-11	hypo	8.92927568280304	5.11685152833191	14.9484351216181	Enriched
Smoking	HES2	5.6928809318497e-12	Weak repressed polycomb	4.6659e-11	hypo	8.28657741564078	4.82391635740031	13.6770339742626	Enriched
Smoking	JUN	6.66201584859376e-12	Weak repressed polycomb	5.45298e-11	hypo	2.32710523648458	1.85221529611028	2.89597280059912	Enriched
Smoking	NR3C1	7.45617998292829e-12	Active enhancer	6.06292e-11	hypo	1.16867762575541	1.11780553493852	1.22174997177134	Enriched
Smoking	SUMO2	7.56446935641128e-12	Quiescent	6.13485e-11	hypo	2.34845624227401	1.8623904664943	2.93194851179113	Enriched
Smoking	NIPBL	1.01774433331532e-11	Weak transcription	8.1896e-11	hypo	4.63840167818587	3.06170702689266	6.87853130001743	Enriched
Smoking	TP63	1.02068350565459e-11	Quiescent	8.20258e-11	hypo	2.12667364504423	1.7274909788357	2.59747573526588	Enriched
Smoking	YAP1	1.26247452417028e-11	Quiescent	1.00802e-10	hyper	1.26537117623794	1.18295554416539	1.35248170394173	Enriched
Smoking	MAFK	1.64201819477346e-11	Weak enhancer	1.29108e-10	hypo	2.19585451371678	1.7613669308818	2.71559332722936	Enriched
Smoking	TCF12	1.8632978357749e-11	Strong transcription	1.46135e-10	hypo	7.09644475947263	4.24829365522892	11.3769318871446	Enriched
Smoking	ASPSCR1	2.27564337909724e-11	Quiescent	1.77575e-10	hyper	1.28867036607595	1.19761053557145	1.3854299639176	Enriched
Smoking	FOSL1	2.43370247359446e-11	Genic enhancer	1.89193e-10	hypo	6.11138918204243	3.62885292146726	10.1975779555642	Enriched
Smoking	TEAD4	2.68567260969111e-11	Strong transcription	2.08257e-10	hypo	4.40696050887857	2.95644124271358	6.38064520658659	Enriched
Smoking	BCL3	2.69739323769067e-11	Genic enhancer	2.08904e-10	hypo	2.97491747991776	2.17999291272776	4.01566082285738	Enriched
Smoking	KDM2B	2.86412098466618e-11	ZNF genes & repeats	2.21263e-10	hyper	2.93507003626414	2.16927651497839	3.91955974218347	Enriched
Smoking	RNF2	3.53854071486713e-11	Repressed polycomb	2.72684e-10	hyper	3.64210383461848	2.50599111784803	5.23303838315577	Enriched
Smoking	ESR1	3.71187410621733e-11	Strong transcription	2.85685e-10	hypo	4.93470944425082	3.20771105938843	7.3447837512805	Enriched
Smoking	BRD4	3.88080789704163e-11	Weak repressed polycomb	2.98316e-10	hypo	1.70525725344762	1.46091445373271	1.9832176319645	Enriched
Smoking	NFE2L2	4.69741173190383e-11	Heterochromatin	3.6064e-10	hypo	4.09377207969158	2.78108123747359	5.86474004651619	Enriched
Smoking	MAX	4.74782061334805e-11	Strong transcription	3.64058e-10	hypo	2.06917162023549	1.68116892825216	2.52595045746499	Enriched
Smoking	YAP1	5.13061446614233e-11	ZNF genes & repeats	3.92924e-10	hypo	4.11006228401534	2.78372146123911	5.90540513679992	Enriched
Smoking	ASCL1	6.23102798079126e-11	Genic enhancer	4.7602e-10	hypo	1.83542282248259	1.53702517813597	2.1823751972877	Enriched
Smoking	TCF12	6.5736616924217e-11	Weak repressed polycomb	5.01576e-10	hypo	3.17581644414052	2.29470345107066	4.30957567197264	Enriched
Smoking	PAX9	6.75936267157344e-11	Weak transcription	5.1511e-10	hypo	3.13414847033887	2.26172705623837	4.27210592898039	Enriched
Smoking	FOXA2	6.93913431622277e-11	Active enhancer	5.27511e-10	hypo	1.32640563070519	1.2195391404842	1.4411874046857	Enriched
Smoking	TEAD1	8.35045848850717e-11	Heterochromatin	6.33243e-10	hypo	3.90301695063281	2.66966155799126	5.55591349242756	Enriched
Smoking	GRHL2	8.73449545563127e-11	ZNF genes & repeats	6.61555e-10	hypo	8.38371808267143	4.73769920640958	14.0681840681445	Enriched
Smoking	NFE2L2	9.02482657763623e-11	Active enhancer	6.82709e-10	hypo	1.45009594815124	1.29844083044183	1.61646152182037	Enriched
Smoking	GRHL2	9.5949341601173e-11	Flanking TSS	7.22305e-10	hypo	2.52265376083522	1.93444685915829	3.24653778473858	Enriched
Smoking	FOXF2	1.35970535811004e-10	Quiescent	1.0174e-09	hypo	2.90826047935704	2.13453293674353	3.89742437714795	Enriched
Smoking	EP300	1.41193995041738e-10	ZNF genes & repeats	1.0552e-09	hypo	4.5060104395882	2.95291924533927	6.6609834255209	Enriched
Smoking	TCF12	1.65652906298137e-10	Weak enhancer	1.23353e-09	hypo	1.89433093004218	1.56554885189914	2.2780883994715	Enriched
Smoking	MED1	1.88150089351737e-10	Genic enhancer	1.39601e-09	hypo	1.89100995614754	1.56101325923381	2.27875805602605	Enriched
Smoking	NEUROD1	2.017736111006e-10	Weak enhancer	1.49351e-09	hyper	1.54799777149337	1.35550654571485	1.76335689627831	Enriched
Smoking	MAX	2.02229088774094e-10	Heterochromatin	1.49509e-09	hypo	1.6938629394325	1.44622064671539	1.97491174617188	Enriched
Smoking	KLF5	2.25574037735039e-10	Heterochromatin	1.66371e-09	hypo	3.32789259783771	2.35202722792274	4.60155544870447	Enriched
Smoking	MYC	2.31106657597007e-10	Genic enhancer	1.70046e-09	hypo	1.63255141749455	1.40698746749174	1.88844080615699	Enriched
Smoking	FOSL2	2.35240565672973e-10	ZNF genes & repeats	1.72882e-09	hypo	4.16059735850324	2.76704020675329	6.07089510294582	Enriched
Smoking	ATF3	2.51895478888502e-10	Genic enhancer	1.84684e-09	hypo	6.11805116506058	3.52061610818121	10.5241198451642	Enriched
Smoking	NFIB	2.782671512328e-10	Strong transcription	2.03056e-09	hyper	4.15130082899084	2.75395529804326	6.07715201206884	Enriched
Smoking	SMARCA4	2.92641213830538e-10	Active enhancer	2.13294e-09	hypo	1.28939718073899	1.19223197726484	1.39321644218672	Enriched
Smoking	Epitope	2.9722230561026e-10	Quiescent	2.16378e-09	hyper	1.29963565988768	1.1991888829004	1.40692352231195	Enriched
Smoking	RCOR1	3.30448344769522e-10	Strong transcription	2.40284e-09	hypo	6.33061780823101	3.75574973490789	10.2022812883755	Enriched
Smoking	CTCF	5.40551625702095e-10	Strong transcription	3.9122e-09	hyper	1.86540148569446	1.54339043969132	2.23913126751899	Enriched
Smoking	GABPA	5.54073167832371e-10	Weak enhancer	4.00538e-09	hypo	2.67590840110877	1.98618702967419	3.55464642997551	Enriched
Smoking	FOS	7.07290578692568e-10	Genic enhancer	5.07151e-09	hypo	2.46752322991423	1.86962480974862	3.22507715354062	Enriched
Smoking	NFIB	7.10942565744719e-10	Heterochromatin	5.0918e-09	hyper	2.25453504933802	1.75743043048959	2.86104369923179	Enriched
Smoking	MGA	7.27018093485275e-10	Weak enhancer	5.20091e-09	hypo	2.10895200385628	1.67550186761613	2.63117287784652	Enriched
Smoking	BHLHE40	7.68353530270242e-10	Weak enhancer	5.49027e-09	hypo	2.00290755123763	1.61832856006296	2.45977300055706	Enriched
Smoking	MGA	7.81842419278664e-10	Genic enhancer	5.57378e-09	hypo	3.9039201401929	2.55623453383365	5.86983127868549	Enriched
Smoking	SMAD4	9.13171870938555e-10	Heterochromatin	6.50254e-09	hypo	4.91631765149035	3.07637002691379	7.56225868060526	Enriched
Smoking	MXI1	1.03390556904664e-09	Strong transcription	7.34536e-09	hypo	5.89343280457034	3.50536824654992	9.46520387786576	Enriched
Smoking	NFE2L2	1.14401554146203e-09	Genic enhancer	8.09973e-09	hypo	3.01482541061257	2.1352371724943	4.19977149885175	Enriched
Smoking	SP1	1.25506899613803e-09	Weak enhancer	8.86572e-09	hypo	1.65649543683742	1.41223290028293	1.93483261183054	Enriched
Smoking	FOXF2	1.4149233504752e-09	Weak transcription	9.97215e-09	hypo	3.28658805673031	2.27450207072793	4.65269238554392	Enriched
Smoking	UBR5	1.78739092434165e-09	Strong transcription	1.25686e-08	hypo	10.0962802378289	5.10679702765612	18.7746270098693	Enriched
Smoking	RCOR1	1.90814727417004e-09	Weak enhancer	1.33722e-08	hypo	2.52457089778588	1.88576553170775	3.33312129438638	Enriched
Smoking	YAP1	1.97211895601607e-09	Weak transcription	1.38048e-08	hyper	1.32370249118829	1.20937621386585	1.44685794737601	Enriched
Smoking	SOX2	2.04764754971999e-09	Heterochromatin	1.43012e-08	hypo	3.42383051688285	2.347758959027	4.85989540212818	Enriched
Smoking	AR	2.3648243157462e-09	Weak repressed polycomb	1.64607e-08	hypo	3.49355130785191	2.37586822236812	4.9977460716099	Enriched
Smoking	SMARCA2	2.78630517679645e-09	ZNF genes & repeats	1.93292e-08	hypo	4.15908391868006	2.68704188807624	6.21626620535151	Enriched
Smoking	ASPSCR1	3.09155090426919e-09	Genic enhancer	2.13988e-08	hypo	1.61024915898317	1.37837853654487	1.87461105114359	Enriched
Smoking	PBX3	3.36924651037713e-09	Weak transcription	2.32689e-08	hypo	3.02096148574381	2.12483897533438	4.21169917003166	Enriched
Smoking	NR2F2	3.54730618901144e-09	Weak transcription	2.44713e-08	hypo	4.35492956483804	2.73458497276414	6.74484528956298	Enriched
Smoking	GATA3	3.5922943739906e-09	Strong transcription	2.4754e-08	hypo	9.46510950647627	4.80903911723448	17.4962841064996	Enriched
Smoking	SP1	4.29227031434117e-09	Weak repressed polycomb	2.95117e-08	hypo	2.54633350575264	1.89129340674006	3.37044457566579	Enriched
Smoking	SIN3A	4.55511677987792e-09	Weak transcription	3.12495e-08	hypo	1.96992603685779	1.58227644011838	2.43117521049905	Enriched
Smoking	MED1	5.72341952329175e-09	Heterochromatin	3.9005e-08	hypo	2.16941488377079	1.6884745215138	2.7529321386345	Enriched
Smoking	GTF3C2	5.79339271318834e-09	Heterochromatin	3.93518e-08	hyper	12.4181700600814	5.43456165261714	28.0083474147947	Enriched
Smoking	BRD2	6.3752986049471e-09	Quiescent	4.32096e-08	hyper	1.39433034177158	1.24847709005919	1.5536272407409	Enriched
Smoking	TP63	7.47762861807274e-09	Weak transcription	5.057e-08	hypo	2.0654647242278	1.62688936901983	2.59569823747503	Enriched
Smoking	ESR1	7.7903210152428e-09	Active enhancer	5.25125e-08	hypo	1.38557798808244	1.24214666070549	1.54274385882283	Enriched
Smoking	SOX2	7.9449145705693e-09	Strong transcription	5.34963e-08	hypo	5.17723346040128	3.09330522249194	8.2707425967937	Enriched
Smoking	TEAD1	8.49757529020911e-09	Strong transcription	5.70314e-08	hypo	6.15878541419493	3.49188067392658	10.2969430678471	Enriched
Smoking	FOXA2	9.58944228127982e-09	Weak repressed polycomb	6.40815e-08	hypo	2.95288063139238	2.07694831982352	4.10026817794531	Enriched
Smoking	KLF5	1.06411993372358e-08	Weak repressed polycomb	7.10332e-08	hypo	2.85435825177725	2.02618844499687	3.93194874165545	Enriched
Smoking	JUNB	1.11295513202755e-08	ZNF genes & repeats	7.41331e-08	hypo	5.61420473199309	3.26302949583556	9.15914425639834	Enriched
Smoking	EZH2	1.13739585315687e-08	Weak repressed polycomb	7.56796e-08	hyper	1.78867692731186	1.47166430623904	2.16045144212384	Enriched
Smoking	PBX1	1.22906397835274e-08	Weak transcription	8.16035e-08	hypo	2.54671772549438	1.86565367526116	3.42016537002043	Enriched
Smoking	NR3C1	1.25041748978824e-08	Weak transcription	8.29323e-08	hyper	1.25606885660519	1.16205754605828	1.35627863033381	Enriched
Smoking	BCL3	1.31917906833496e-08	Weak enhancer	8.73057e-08	hypo	1.93639522667484	1.55077537421047	2.39750380338367	Enriched
Smoking	REST	1.56767845989181e-08	ZNF genes & repeats	1.0331e-07	hyper	2.48752998580237	1.83186173299768	3.33007731954524	Enriched
Smoking	ATF3	2.09662491705045e-08	Weak enhancer	1.37727e-07	hypo	2.82730509030502	1.99575799850946	3.92954807648504	Enriched
Smoking	USF2	2.18525026871972e-08	Quiescent	1.43397e-07	hypo	1.83532928160656	1.49444636595782	2.23573795252353	Enriched
Smoking	Cas9	2.63189712043066e-08	Active enhancer	1.72158e-07	hypo	2.28774427665452	1.71604786588907	3.01958702053264	Enriched
Smoking	NEUROD1	3.02266889178766e-08	Genic enhancer	1.96887e-07	hyper	1.87067835550391	1.50537050746553	2.30715831623855	Enriched
Smoking	TP63	3.03922434184819e-08	Weak repressed polycomb	1.97757e-07	hypo	4.38349252794081	2.68629178289543	6.85642289842348	Enriched
Smoking	E2F7	3.40600732986513e-08	Genic enhancer	2.20671e-07	hypo	3.66027075566499	2.32607304537051	5.64881378340013	Enriched
Smoking	SNAI2	3.42675863025303e-08	Genic enhancer	2.21576e-07	hypo	3.7600719423621	2.36663013311806	5.85723759543944	Enriched
Smoking	SMAD4	3.43347773015832e-08	Weak repressed polycomb	2.21778e-07	hypo	6.01887943555946	3.33213390484782	10.2829222318325	Enriched
Smoking	MGA	3.56874515735037e-08	Heterochromatin	2.30275e-07	hypo	4.00575381415572	2.52016661815843	6.11899293343017	Enriched
Smoking	ASPSCR1	3.59142915044873e-08	Weak enhancer	2.31498e-07	hypo	1.39310993295053	1.23904834959869	1.56324969488764	Enriched
Smoking	USF1	3.6298700427321e-08	Genic enhancer	2.33732e-07	hypo	2.84345428699361	1.97227164353327	4.03500697479507	Enriched
Smoking	PAXIP1	4.04774791519673e-08	Quiescent	2.59828e-07	hypo	5.17238768896661	2.96338735679443	8.66250297289626	Enriched
Smoking	SNAI2	4.1862964128213e-08	Quiescent	2.68444e-07	hypo	2.68273917417836	1.91149511854553	3.68914334340807	Enriched
Smoking	ZBTB33	4.87488640540483e-08	Weak enhancer	3.10988e-07	hypo	3.48229767223536	2.2588293682638	5.22631104707145	Enriched
Smoking	TP63	5.26193905812428e-08	Weak enhancer	3.34301e-07	hypo	2.69650252225314	1.90604986963818	3.74201476892467	Enriched
Smoking	ARNT	5.3791763558959e-08	Genic enhancer	3.41398e-07	hypo	4.67928879679236	2.6997599562377	7.9443907181455	Enriched
Smoking	SMAD4	5.87088208092892e-08	Genic enhancer	3.71843e-07	hypo	3.75143280722573	2.34224229931576	5.88671181015117	Enriched
Smoking	SIN3A	5.96632252536704e-08	Quiescent	3.77501e-07	hypo	1.73619502148807	1.4293806352421	2.09339880068793	Enriched
Smoking	GABPA	6.69210007936011e-08	Heterochromatin	4.22558e-07	hypo	4.15741193640169	2.55721712338195	6.47396387852735	Enriched
Smoking	EP300	7.88654314246257e-08	Weak transcription	4.95451e-07	hyper	1.31677816617378	1.19235226002426	1.45166430871352	Enriched
Smoking	Epitope	8.32610632616834e-08	Strong transcription	5.22535e-07	hyper	1.96486774940223	1.54747764085936	2.46708851951583	Enriched
Smoking	EZH2	8.54989055051702e-08	Quiescent	5.36036e-07	hyper	2.47283634356586	1.79301369109787	3.35189614400389	Enriched
Smoking	ESR1	9.34820908232906e-08	Weak enhancer	5.85493e-07	hypo	2.11574154332923	1.61735130959557	2.7338361641645	Enriched
Smoking	HDAC2	9.84516143000421e-08	Weak transcription	6.14132e-07	hypo	2.06194049094472	1.59027413039571	2.64132479005854	Enriched
Smoking	MAFK	1.01106617444656e-07	Genic enhancer	6.30058e-07	hypo	2.05362013108263	1.58586920391887	2.63433198426724	Enriched
Smoking	MYC	1.0391844845129e-07	Heterochromatin	6.46929e-07	hyper	1.5010615694549	1.29614019310194	1.73167787254935	Enriched
Smoking	EPAS1	1.15695555756985e-07	Weak enhancer	7.18078e-07	hypo	10.3770418837097	4.4294348310048	23.7660338576866	Enriched
Smoking	Epitope	1.52621001578418e-07	Genic enhancer	9.42534e-07	hyper	1.51108261681044	1.29692572585929	1.7543959185218	Enriched
Smoking	MAFK	1.65863248285142e-07	Active enhancer	1.02024e-06	hypo	1.25466192332114	1.15309241430566	1.36375718850972	Enriched
Smoking	BHLHE40	1.77287264831371e-07	Weak repressed polycomb	1.08835e-06	hypo	3.2735164387136	2.1398996520466	4.84013173965308	Enriched
Smoking	HDAC2	1.77512541519015e-07	Quiescent	1.08865e-06	hypo	1.75353189722626	1.42843395097181	2.13495532775953	Enriched
Smoking	SMC3	1.81888567395487e-07	Quiescent	1.11438e-06	hypo	1.26889087751713	1.16103626558853	1.38472752595167	Enriched
Smoking	Epitope	1.83500013079187e-07	Weak transcription	1.12203e-06	hyper	1.31492053301693	1.18778035728345	1.4529862269061	Enriched
Smoking	MAX	2.012254593374e-07	Quiescent	1.2292e-06	hyper	1.22482229379692	1.13525359800801	1.32013758531107	Enriched
Smoking	BCL3	2.1147247117771e-07	Strong transcription	1.29052e-06	hypo	6.48782431104512	3.36715649930565	11.6512428956906	Enriched
Smoking	HES2	2.17298405664383e-07	Genic enhancer	1.32217e-06	hypo	5.15178443592497	2.77849630910427	9.34856674099999	Enriched
Smoking	CHD1	2.30696182845104e-07	Active TSS	1.40231e-06	hypo	1.81997779666489	1.46066328653092	2.24559871997535	Enriched
Smoking	MTA2	2.35534882288586e-07	Quiescent	1.42612e-06	hypo	1.93131837293001	1.51339794416507	2.43647878697897	Enriched
Smoking	MYOCD	2.52003205547357e-07	Repressed polycomb	1.52285e-06	hyper	1.62272325624173	1.35185100338011	1.94024977766067	Enriched
Smoking	CEBPB	2.67146443552395e-07	ZNF genes & repeats	1.61278e-06	hypo	3.68439383577295	2.29851263003691	5.66109163736156	Enriched
Smoking	USF2	3.36655787917964e-07	Weak transcription	2.02255e-06	hypo	1.82681193804487	1.45502908817865	2.27189508682234	Enriched
Smoking	ZEB1	4.06549101885552e-07	Active enhancer	2.433e-06	hypo	1.80687380673459	1.44033538320414	2.25038914404728	Enriched
Smoking	NKX2-1	4.33902168133036e-07	Bivalent enhancer	2.59169e-06	hypo	9.48594156969077	4.27639115104968	18.9602574693462	Enriched
Smoking	RELA	4.82619560262933e-07	Weak repressed polycomb	2.87435e-06	hypo	3.82862914491421	2.32698719711171	6.01918223163285	Enriched
Smoking	TEAD1	5.29768888032844e-07	Weak repressed polycomb	3.14005e-06	hypo	3.80522292351045	2.31309212926567	5.98104850092684	Enriched
Smoking	BAP1	5.87975638753199e-07	Genic enhancer	3.47507e-06	hypo	3.36185374202805	2.09583835593082	5.26853505868229	Enriched
Smoking	PAXIP1	6.22528005289505e-07	Active enhancer	3.67226e-06	hypo	2.25302276959375	1.64108904668264	3.05528691875081	Enriched
Smoking	GABPA	6.60308608226603e-07	Genic enhancer	3.88772e-06	hypo	3.03579534837239	1.96498360060911	4.59084611325022	Enriched
Smoking	MYOCD	7.86855107994829e-07	Flanking TSS	4.61522e-06	hyper	1.30170468219962	1.17271431721392	1.4430495723671	Enriched
Smoking	IRF1	8.05165587063201e-07	Quiescent	4.71368e-06	hyper	1.66572896023952	1.36398878652375	2.01914485137037	Enriched
Smoking	HDAC1	8.21128506120859e-07	Heterochromatin	4.79469e-06	hyper	2.62528568718942	1.80407955631505	3.72998994540537	Enriched
Smoking	CREBBP	8.23601209938269e-07	Weak transcription	4.80343e-06	hyper	2.03792751967771	1.542348185545	2.65586714310406	Enriched
Smoking	HOXB5	8.56542652432684e-07	Weak transcription	4.98616e-06	hypo	3.86905083693353	2.29028146846409	6.29257608132583	Enriched
Smoking	RELA	1.08611587484092e-06	Strong transcription	6.30477e-06	hypo	4.80845352205044	2.64748296911708	8.19127136961099	Enriched
Smoking	SMARCA4	1.15096201277485e-06	Strong transcription	6.66244e-06	hypo	2.71852425338752	1.83899460928776	3.89788019242602	Enriched
Smoking	POU2F3	1.18967618270539e-06	Weak transcription	6.88011e-06	hypo	1.49683478684377	1.27449642755812	1.74950340751266	Enriched
Smoking	TEAD1	1.19179337420512e-06	Genic enhancer	6.88592e-06	hypo	2.51576862771312	1.73849643262853	3.57668281002621	Enriched
Smoking	SMC3	1.24542395925925e-06	Strong transcription	7.18237e-06	hyper	2.0916853335841	1.56164840723136	2.75456255670464	Enriched
Smoking	SMC1A	1.25851163191264e-06	Strong transcription	7.25109e-06	hyper	2.56578088126977	1.77229659167073	3.6172748770949	Enriched
Smoking	PBX1	1.42236040736413e-06	Quiescent	8.16472e-06	hypo	1.97557273341488	1.50533544475012	2.5560187159021	Enriched
Smoking	BHLHE40	1.46957874887929e-06	Genic enhancer	8.42795e-06	hypo	1.99639869577057	1.50924525860007	2.61106200404349	Enriched
Smoking	SIN3A	1.56804157638762e-06	Genic enhancer	8.97599e-06	hypo	2.25048503059935	1.62269807012639	3.07611370720327	Enriched
Smoking	BAP1	1.60152005610138e-06	Quiescent	9.14226e-06	hypo	1.71661758583769	1.38140305645077	2.11344654108628	Enriched
Smoking	MGA	1.60069156955702e-06	Weak repressed polycomb	9.14226e-06	hypo	3.41567812660042	2.10692487885149	5.29968192786461	Enriched
Smoking	EZH2	1.63088033009421e-06	Heterochromatin	9.30128e-06	hyper	2.80205621534756	1.85309613222559	4.11813947425552	Enriched
Smoking	BACH1	1.73453504462263e-06	Genic enhancer	9.85611e-06	hypo	5.54865117126252	2.7361968023892	10.9858924564396	Enriched
Smoking	JUND	1.74588844767803e-06	ZNF genes & repeats	9.91152e-06	hypo	5.70926373040439	2.92242798806774	10.2789170998433	Enriched
Smoking	MYC	1.84893177837655e-06	Quiescent	1.04773e-05	hyper	1.25239952538255	1.14230995646865	1.37099058835732	Enriched
Smoking	ZBTB33	1.88808722720399e-06	Genic enhancer	1.06796e-05	hypo	4.78791567584084	2.50959806490063	8.88680605564226	Enriched
Smoking	NFIB	2.07883849670952e-06	Genic enhancer	1.17051e-05	hyper	2.13277633484142	1.56476533525078	2.86315621658142	Enriched
Smoking	DEC1	2.43718019859157e-06	Weak transcription	1.36978e-05	hypo	4.29537399431604	2.37520448343114	7.42051662492759	Enriched
Smoking	LMNB1	2.60049385609673e-06	ZNF genes & repeats	1.45628e-05	hyper	2.0151936705787	1.51319158749954	2.64796032352573	Enriched
Smoking	RELA	2.66425111499566e-06	Weak transcription	1.49063e-05	hyper	1.53590013481997	1.28759378445511	1.82143791855571	Enriched
Smoking	FOXA2	2.97750517140818e-06	ZNF genes & repeats	1.66139e-05	hypo	5.41574656914734	2.77606595680627	9.72833681817104	Enriched
Smoking	SNAI2	2.98657914375591e-06	Weak transcription	1.66495e-05	hypo	2.70761494471731	1.80216639034131	3.95848873581168	Enriched
Smoking	MYOCD	2.99946553403708e-06	ZNF genes & repeats	1.67063e-05	hyper	1.38908870168091	1.21002157845551	1.59075402188568	Enriched
Smoking	ASPSCR1	3.09781897726603e-06	Weak repressed polycomb	1.72386e-05	hypo	1.73349233277828	1.3806112421388	2.15505204327679	Enriched
Smoking	USF2	3.89097198623693e-06	Heterochromatin	2.1594e-05	hypo	2.81643985569759	1.83476019134807	4.16896024703823	Enriched
Smoking	NR3C1	3.90912521236337e-06	Quiescent	2.16753e-05	hyper	1.15839628993304	1.08845763853251	1.23208655841122	Enriched
Smoking	SMC1A	4.23607394149911e-06	Strong transcription	2.34252e-05	hypo	2.68525087348542	1.77978092933265	3.91637005930568	Enriched
Smoking	BCL3	4.70362204333351e-06	Weak repressed polycomb	2.59412e-05	hypo	2.73701540179142	1.79497219853322	4.03119446439566	Enriched
Smoking	E2F7	4.88349878392673e-06	Strong transcription	2.69093e-05	hypo	6.3618111318914	2.99957442001436	12.3005923936099	Enriched
Smoking	HDAC2	5.19747425405846e-06	Quiescent	2.85884e-05	hyper	1.567380646085	1.29470029562456	1.88443542026369	Enriched
Smoking	AR	5.27833420015316e-06	Weak transcription	2.90074e-05	hyper	1.43652819524328	1.23046836708633	1.66954133015354	Enriched
Smoking	NR5A2	5.54533910784695e-06	Genic enhancer	3.04207e-05	hypo	2.75213434097186	1.77769542875954	4.16245586886302	Enriched
Smoking	SMARCA4	5.6874914861076e-06	Genic enhancer	3.11453e-05	hypo	1.77614704794758	1.38862080263888	2.25129418424123	Enriched
Smoking	Epitope	6.1856962539446e-06	Repressed polycomb	3.38436e-05	hyper	1.39245038543349	1.20605596643168	1.60475304292723	Enriched
Smoking	Epitope	6.23564093876936e-06	Quiescent	3.40566e-05	hypo	1.23847851934303	1.12926159610623	1.35607891141284	Enriched
Smoking	PRDM1	6.440136605368e-06	Genic enhancer	3.51115e-05	hypo	4.52035896652909	2.33522357098793	8.47608445735249	Enriched
Smoking	RELA	6.82763023506525e-06	Quiescent	3.7126e-05	hyper	1.3784715510943	1.1997715156652	1.5779331691595	Enriched
Smoking	POU2F3	7.52773650013871e-06	Strong transcription	4.08253e-05	hypo	3.06488492680355	1.90107295590605	4.72339635006788	Enriched
Smoking	FOS	8.31290708681543e-06	ZNF genes & repeats	4.4926e-05	hypo	5.86941723368992	2.80833011622554	11.1132829992285	Enriched
Smoking	NR2F2	8.53297638991386e-06	Weak enhancer	4.60751e-05	hypo	4.32661374474665	2.28975712179263	7.76679423152597	Enriched
Smoking	PBX3	8.77869219900101e-06	Heterochromatin	4.73605e-05	hypo	5.97827792762013	2.81408213155888	11.5839416055042	Enriched
Smoking	MYC	9.48757641115189e-06	Strong transcription	5.10958e-05	hypo	1.807170522026	1.39771449656148	2.30573637946778	Enriched
Smoking	IRF1	9.95156863924824e-06	Quiescent	5.33625e-05	hypo	1.67348110956894	1.33748168970877	2.07314605538204	Enriched
Smoking	E2F7	1.03725297021255e-05	Weak enhancer	5.55716e-05	hypo	2.50134741155583	1.67571635121775	3.63630067380377	Enriched
Smoking	CREBBP	1.09703482826273e-05	Heterochromatin	5.87236e-05	hyper	3.58390456794121	2.04437216328409	5.99256955580265	Enriched
Smoking	SPDEF	1.13285650464207e-05	Weak enhancer	6.05887e-05	hypo	6.48171718667493	2.83462538131288	13.9678557055106	Enriched
Smoking	RAD21	1.15726630096343e-05	Strong transcription	6.18235e-05	hyper	1.86077274433066	1.41777018773368	2.40614984382735	Enriched
Smoking	ZEB1	1.15794238072217e-05	Heterochromatin	6.18235e-05	hypo	6.51879875945432	2.92515202377063	13.141312654953	Enriched
Smoking	USF1	1.20763309674441e-05	Heterochromatin	6.43655e-05	hypo	2.6356264380962	1.71882281769842	3.89627010682157	Enriched
Smoking	ASPSCR1	1.2277097569364e-05	ZNF genes & repeats	6.53792e-05	hypo	2.30168667564959	1.59188901900309	3.244767146425	Enriched
Smoking	IRF1	1.32714622872237e-05	Weak transcription	7.04321e-05	hyper	1.80304976500464	1.38738971305611	2.31373247083593	Enriched
Smoking	CREB1	1.36526233158041e-05	Strong transcription	7.23309e-05	hypo	3.12976794046162	1.89348566211251	4.92212035986439	Enriched
Smoking	NR2F2	1.63377168335866e-05	Active enhancer	8.6114e-05	hypo	1.78075563695806	1.37197866137353	2.28906652204425	Enriched
Smoking	MAX	1.64337039273605e-05	ZNF genes & repeats	8.65462e-05	hyper	1.42633487875706	1.21312232544695	1.67043805879542	Enriched
Smoking	POU2F3	1.67968986207462e-05	Quiescent	8.83086e-05	hypo	1.36044069230633	1.18388246171338	1.55732685346362	Enriched
Smoking	BACH1	1.99263630223462e-05	Weak repressed polycomb	0.00010423	hypo	8.3480671781642	3.27120650960265	18.9313281667351	Enriched
Smoking	TEAD4	1.99867365972885e-05	ZNF genes & repeats	0.000104458	hyper	2.23203446096461	1.55134309773572	3.14306996239442	Enriched
Smoking	PBX3	2.05652107651762e-05	Genic enhancer	0.00010739	hypo	3.35247258318011	1.90923939421904	5.69444980136573	Enriched
Smoking	SMAD4	2.05857375503183e-05	Strong transcription	0.000107407	hypo	5.99421095286224	2.71629763050081	11.9201368157933	Enriched
Smoking	PBX1	2.12159923247502e-05	Genic enhancer	0.000110545	hypo	4.25303346514357	2.16203177476039	8.06753490665938	Enriched
Smoking	SREBF1	2.17377093860124e-05	Bivalent TSS	0.000113036	hyper	13.8236043546702	3.67523331352621	63.1441907066355	Enriched
Smoking	PAXIP1	2.19879162222009e-05	Weak transcription	0.000114241	hypo	4.82343805553861	2.34638876881944	9.31799445523775	Enriched
Smoking	MTA2	2.37934168125426e-05	Weak transcription	0.000123002	hypo	2.01742124312744	1.46107796867519	2.73329755818947	Enriched
Smoking	ESR1	2.39774940327443e-05	Heterochromatin	0.000123747	hypo	3.11195350567236	1.85450717469281	4.95722316626205	Enriched
Smoking	BRD4	2.55187916475793e-05	Heterochromatin	0.000131592	hyper	1.28071228848663	1.14218493150564	1.43284554538299	Enriched
Smoking	MAZ	2.67250624459957e-05	Genic enhancer	0.000137697	hypo	1.91041141166365	1.41255674532348	2.54869746494755	Enriched
Smoking	TEAD1	2.6991120440364e-05	ZNF genes & repeats	0.000138953	hypo	7.57654776100746	3.08468402539545	16.218652656896	Enriched
Smoking	MED1	2.87535625456985e-05	Strong transcription	0.000147657	hypo	2.31721259076097	1.57054958960018	3.31441202152974	Enriched
Smoking	ASCL1	2.98816236104085e-05	Heterochromatin	0.000153323	hypo	1.73281410680798	1.34122974298374	2.20860801989569	Enriched
Smoking	TP63	3.13219718655808e-05	Heterochromatin	0.000160315	hypo	2.78506732123903	1.72844279903876	4.28948778821956	Enriched
Smoking	MAFK	3.15823987880021e-05	Weak repressed polycomb	0.000161514	hypo	2.14692316473679	1.50215267995642	2.99098846311904	Enriched
Smoking	AR	3.17373493006513e-05	ZNF genes & repeats	0.000162172	hypo	5.56859683732775	2.56070316228919	10.8443425700513	Enriched
Smoking	ZEB1	3.31414460280547e-05	Genic enhancer	0.000169068	hypo	7.23863338288709	2.75338288670341	18.7870981087127	Enriched
Smoking	SPDEF	3.49595240894826e-05	Weak transcription	0.000178196	hypo	4.56952960966995	2.2325927569038	8.77387921931185	Enriched
Smoking	MYC	3.64133586779248e-05	Weak transcription	0.000185149	hypo	1.25662665282902	1.12764229369657	1.39729048950021	Enriched
Smoking	NIPBL	3.65532343247323e-05	Active enhancer	0.000185555	hypo	1.53143347797876	1.25104915318047	1.86303160017384	Enriched
Smoking	ZMYND8	3.75351082971688e-05	Weak enhancer	0.000190383	hypo	3.55879855694202	1.94727922914611	6.17652585902621	Enriched
Smoking	NEUROD1	4.03307728995859e-05	Strong transcription	0.000203779	hyper	1.98785184839103	1.43423111743284	2.69658029830802	Enriched
Smoking	RAD21	4.13711339336288e-05	Genic enhancer	0.000208473	hypo	1.48236366153279	1.2295248982075	1.77751130349921	Enriched
Smoking	ZFP36	4.33394286079064e-05	Weak transcription	0.000218036	hypo	2.67335217089451	1.68245825552002	4.09980749636051	Enriched
Smoking	MXI1	4.46529409573306e-05	Genic enhancer	0.000224462	hypo	1.97518916792124	1.42523007411557	2.69469759605596	Enriched
Smoking	INTS12	4.48768393720387e-05	Strong transcription	0.000225404	hypo	7.18573060146502	2.88087409935049	15.7577018710295	Enriched
Smoking	NEUROD1	4.81411601645565e-05	Weak repressed polycomb	0.000241408	hyper	1.546648945426	1.25260159452688	1.89509740877867	Enriched
Smoking	SIN3A	4.87534917647322e-05	Strong transcription	0.000244083	hypo	6.06606089661981	2.61216821456949	12.5270327022774	Enriched
Smoking	VCP	5.01349077128073e-05	Heterochromatin	0.000250796	hypo	3.84206066366466	2.02832980974696	6.74716112585187	Enriched
Smoking	NKX2-1	5.06781351766833e-05	Repressed polycomb	0.000253104	hypo	6.84084622218384	2.8066655483655	14.4782801252424	Enriched
Smoking	Cas9	5.20628576066122e-05	Strong transcription	0.00025981	hypo	32.2656074157994	6.00544730409233	173.624656488762	Enriched
Smoking	USF2	5.45231329101188e-05	Genic enhancer	0.000271869	hypo	2.09887150199411	1.4602537663005	2.96012608188576	Enriched
Smoking	RELA	5.80636927701997e-05	Bivalent enhancer	0.000288593	hypo	22.2609010080891	5.53301143970175	66.0140913250295	Enriched
Smoking	TEAD4	5.87362138248769e-05	Strong transcription	0.000291701	hyper	2.54598160205	1.62741321548028	3.83046707905867	Enriched
Smoking	RAD21	5.94004228944691e-05	Heterochromatin	0.000294763	hypo	1.54069816754101	1.24764750211931	1.88565244290953	Enriched
Smoking	SMARCA2	6.1038612043965e-05	Weak transcription	0.000302407	hyper	1.22625148850806	1.1098864427334	1.35234825060239	Enriched
Smoking	CREBBP	6.21964006125888e-05	Weak transcription	0.000307897	hypo	1.82924490192155	1.36061176724077	2.41955729955986	Enriched
Smoking	GFP	7.26521868579458e-05	ZNF genes & repeats	0.000358224	hyper	2.56797467374497	1.60624950507413	3.96698682831212	Enriched
Smoking	PBX1	8.00126673335923e-05	Strong transcription	0.000392328	hypo	10.1977125101183	3.33017879589923	26.617011259762	Enriched
Smoking	SNAI2	8.04289921061348e-05	Active enhancer	0.000394057	hypo	1.2856046716354	1.13517460901382	1.45238860994419	Enriched
Smoking	PRDM1	8.36745850614245e-05	Weak enhancer	0.000409635	hypo	2.71184660903288	1.66669762357338	4.24684151839941	Enriched
Smoking	VCP	8.7614885153436e-05	Quiescent	0.000428247	hypo	2.083575785741	1.4450808100798	2.92826440969093	Enriched
Smoking	TP63	8.87037435957798e-05	Genic enhancer	0.000433227	hypo	2.10308148232398	1.44956035840653	2.99127785733028	Enriched
Smoking	MBD3	9.44023058306212e-05	ZNF genes & repeats	0.00045997	hyper	5.5221305906866	2.31788376290312	12.2775650853909	Enriched
Smoking	MLLT1	9.8901364424435e-05	Active TSS	0.000480755	hypo	2.59556980859569	1.60740407407458	3.98762798043264	Enriched
Smoking	SMAD4	0.00010026027422935	ZNF genes & repeats	0.000486978	hypo	9.31013190351198	3.1578871336197	22.8118795218937	Enriched
Smoking	ATF3	0.0001013694754709	Strong transcription	0.00049198	hypo	9.69244609170273	3.18074160743394	25.0699256303929	Enriched
Smoking	CTCF	0.000102308708420537	Strong transcription	0.000495761	hypo	1.58744689579672	1.26095595346509	1.97736943476442	Enriched
Smoking	NEUROD1	0.000105498397349045	ZNF genes & repeats	0.000510418	hyper	1.58525215273895	1.25780167372802	1.9799861525113	Enriched
Smoking	TP53	0.000105965970811063	Quiescent	0.000512279	hypo	1.99303609661458	1.41018679699564	2.7523086917003	Enriched
Smoking	SMC3	0.000106998651321713	Genic enhancer	0.000516868	hypo	1.51120762214091	1.22766371977348	1.84774141432581	Enriched
Smoking	HOXB13	0.000107500045467961	Active enhancer	0.000518885	hypo	1.61057254304407	1.26500749984906	2.03260777346044	Enriched
Smoking	IRF1	0.000118830927256712	Weak transcription	0.000571793	hypo	1.7054229527169	1.29814388774137	2.20898465295665	Enriched
Smoking	NEUROD1	0.000124074150996726	Repressed polycomb	0.000596095	hyper	1.90666854593525	1.36804404207793	2.61758523600159	Enriched
Smoking	GABPA	0.000127017483423702	Strong transcription	0.000608818	hypo	9.23082795121358	3.04393407668342	23.6700591824779	Enriched
Smoking	HDAC2	0.000130601620724831	Genic enhancer	0.000625029	hypo	2.73979291446905	1.62492960120114	4.46694994805965	Enriched
Smoking	BRD4	0.00014233407755666	Strong transcription	0.000679601	hyper	1.52515733080504	1.22623660809494	1.87908550694768	Enriched
Smoking	MBD6	0.000152588241249372	Quiescent	0.000725204	hypo	1.94572566253485	1.38319200765501	2.67575128188152	Enriched
Smoking	HOXB13	0.000155515323103945	Repressed polycomb	0.000738549	hyper	35.4969621162653	3.96786512575183	1663.73769360029	Enriched
Smoking	FOXS1	0.000170233126990288	Quiescent	0.000807824	hypo	3.30831258559191	1.76377719069693	5.81327745365613	Enriched
Smoking	SMAD3	0.000171797115704903	Bivalent enhancer	0.000813997	hypo	16.395916344964	4.14311744169415	47.3202950762713	Enriched
Smoking	ASCL1	0.000173401917269855	Quiescent	0.000820973	hypo	1.35403903752834	1.15644011322365	1.57744806249319	Enriched
Smoking	CREBBP	0.000193603423448206	Strong transcription	0.000913123	hypo	8.42835607462432	2.8032161119236	21.3293922927299	Enriched
Smoking	CREB1	0.00019562244615493	Genic enhancer	0.000920541	hypo	1.59230888491463	1.24567030949669	2.01625242924774	Enriched
Smoking	HDAC2	0.000200809905592335	Heterochromatin	0.000944234	hyper	2.05860335281567	1.41529966329429	2.9182447683508	Enriched
Smoking	BACH1	0.000201169679325631	Strong transcription	0.000945207	hypo	11.530323510866	3.2468955315449	33.9333809841913	Enriched
Smoking	RARB	0.000206996804645114	Weak transcription	0.000970376	hypo	4.32062683474017	1.97400385082552	8.73446252488239	Enriched
Smoking	MXI1	0.000210233900430203	Quiescent	0.000984805	hypo	1.63203278352454	1.25922346764132	2.08696861272369	Enriched
Smoking	MBD3	0.000217779636033053	Active enhancer	0.00101784	hypo	1.58277737613397	1.23841781305669	2.00450329527558	Enriched
Smoking	TEAD4	0.000228769896578772	Weak repressed polycomb	0.00106759	hypo	1.96326402563672	1.36818393917161	2.74337623348291	Enriched
Smoking	ZNF302	0.000248098036437865	Weak enhancer	0.00115518	hypo	9.70758829809189	2.77389060850155	31.9008950590508	Enriched
Smoking	POU2F3	0.00024883051353647	Weak transcription	0.00115772	hyper	1.36051534603516	1.1545696579219	1.59491425595397	Enriched
Smoking	NIPBL	0.000249891207269225	Weak enhancer	0.00116178	hypo	3.24241724924472	1.70735680319464	5.79177560799682	Enriched
Smoking	MAFK	0.000253752171037774	Strong transcription	0.00117863	hypo	2.13503248462302	1.41913821475808	3.10278782328483	Enriched
Smoking	Epitope	0.000258760283575037	Heterochromatin	0.00119941	hypo	1.41477669120441	1.17309083347919	1.69458847209117	Enriched
Smoking	MYC	0.000264713265907262	Weak transcription	0.00122608	hyper	1.22168452363292	1.09716970767472	1.35739126949253	Enriched
Smoking	YAP1	0.000266643824063067	Strong transcription	0.0012341	hyper	1.78321919467493	1.30616393572263	2.38681413974382	Enriched
Smoking	PAX9	0.000268232169373319	Weak repressed polycomb	0.00123867	hypo	3.92648689251917	1.87935760038221	7.43508565042804	Enriched
Smoking	MED1	0.000268776109104406	Weak repressed polycomb	0.00124026	hypo	1.71295236967702	1.28680618803432	2.242999175273	Enriched
Smoking	SUMO2	0.000273255976923318	Genic enhancer	0.00125905	hypo	3.07991986567965	1.64741528218498	5.5100238293514	Enriched
Smoking	BRD4	0.000289397299545719	Quiescent	0.00133045	hyper	1.10969637631651	1.04891290474268	1.17338597698864	Enriched
Smoking	FOXS1	0.000301849994786907	Genic enhancer	0.00138462	hypo	19.8734998006564	3.2518291728955	208.313170565056	Enriched
Smoking	GATA4	0.000303698475104867	Quiescent	0.00139206	hyper	1.56715547994524	1.22918377401132	1.97571081343302	Enriched
Smoking	UBR5	0.000352573371522493	Bivalent enhancer	0.00160894	hypo	25.6168259239059	4.73535039399031	90.6640061423254	Enriched
Smoking	MLLT3	0.000358947286308316	Active TSS	0.00163682	hypo	1.86216794869525	1.32459985689063	2.55196248416062	Enriched
Smoking	JUN	0.000372292837396366	ZNF genes & repeats	0.00169643	hypo	2.29312667047809	1.45246015471988	3.47442134303262	Enriched
Smoking	CTCF	0.00037539708437921	Genic enhancer	0.00170806	hyper	1.3571032587641	1.14655332688117	1.59903201182968	Enriched
Smoking	REST	0.000384039420988045	Strong transcription	0.0017461	hypo	4.04424719906156	1.86447478950831	7.85064445857518	Enriched
Smoking	SOX2	0.000401796328019144	Weak repressed polycomb	0.00182415	hypo	2.48553441443399	1.50559252869988	3.90252575684137	Enriched
Smoking	MBD3	0.000404309377795329	Quiescent	0.00183421	hypo	2.68249162868574	1.53291611894025	4.44062763051241	Enriched
Smoking	MAX	0.000406414989919926	Genic enhancer	0.00184241	hyper	1.31017144830297	1.1274494171614	1.51729991228303	Enriched
Smoking	NFE2L2	0.000419171661686209	Strong transcription	0.00189608	hypo	3.06410582654776	1.63135912572102	5.32111371959595	Enriched
Smoking	BRD2	0.000429550978040674	Weak transcription	0.00194019	hyper	1.38045675077971	1.15338370046173	1.64200369311635	Enriched
Smoking	FOXS1	0.000443324257347395	Active enhancer	0.00199803	hypo	1.83031448359982	1.2995997961148	2.53531703410272	Enriched
Smoking	ZBTB33	0.000443957627163709	Heterochromatin	0.00199942	hypo	3.66589628860106	1.7631125481611	6.89811248380017	Enriched
Smoking	SOX2	0.000448449732355413	Genic enhancer	0.00201588	hypo	2.268734339966	1.41921593387235	3.51782896039478	Enriched
Smoking	NFIB	0.000448480050396256	Weak enhancer	0.00201588	hyper	1.35447731868138	1.14163193079922	1.59939038212876	Enriched
Smoking	CRTC2	0.00044858932629338	Repressed polycomb	0.00201588	hyper	1.7062574488212	1.26656320626261	2.26988836896559	Enriched
Smoking	EP300	0.000457392443120679	Genic enhancer	0.00205246	hyper	1.40044919011197	1.15935140029292	1.68167695051821	Enriched
Smoking	DEC1	0.000484235988819383	Weak repressed polycomb	0.0021682	hypo	9.37309518504733	2.66136113290546	27.1943479667227	Enriched
Smoking	NFE2L2	0.000494596817924618	ZNF genes & repeats	0.00220979	hypo	5.52591098497613	2.11904672712553	12.189521004529	Enriched
Smoking	Epitope	0.000515358696005041	Weak transcription	0.00229758	hypo	1.2089353375568	1.08630101011036	1.34254008808868	Enriched
Smoking	DOT1L	0.000537671662656167	Quiescent	0.00239533	hypo	4.03348150989445	1.80095645289205	8.19153898029813	Enriched
Smoking	EPAS1	0.000546436203535339	Genic enhancer	0.00243262	hypo	9.54134063203736	2.42479402778265	39.5691759369503	Enriched
Smoking	HOXA7	0.000568804240770528	Weak transcription	0.00253038	hypo	3.48375708319641	1.67920893492003	6.68660451558566	Enriched
Smoking	SMARCA4	0.000599804156055431	Weak enhancer	0.00266064	hypo	1.3480998086836	1.13643923441501	1.59098519312897	Enriched
Smoking	SOX2	0.000604995031848736	Quiescent	0.00267982	hyper	1.32888770928573	1.12876013844343	1.55638987243233	Enriched
Smoking	RELA	0.000609251703372691	ZNF genes & repeats	0.00269675	hypo	6.40982010056324	2.22218475882327	15.1818240552477	Enriched
Smoking	SUMO2	0.000610365996235669	Weak transcription	0.00269975	hypo	1.76853451927849	1.27944999805207	2.39681016040918	Enriched
Smoking	ETS1	0.000635761978147909	Heterochromatin	0.00280806	hyper	3.2094590265759	1.6118720594017	5.93244750876378	Enriched
Smoking	KDM2B	0.000636582969851686	Genic enhancer	0.00280968	hyper	2.22590743637071	1.39468142943877	3.43185412175803	Enriched
Smoking	SMAD4	0.000645728503463304	Repressed polycomb	0.00284396	hypo	95.6564873126384	6.87135252130648	1334.96638449944	Enriched
Smoking	MAX	0.000662453490415214	Weak transcription	0.00291348	hyper	1.17345938288061	1.07001222327816	1.28486709621521	Enriched
Smoking	C11orf53	0.000687637558568496	Genic enhancer	0.0030178	hypo	2.23110286741448	1.38315937938317	3.48506270757892	Enriched
Smoking	CHD1	0.000722409190947195	Flanking TSS	0.00316591	hypo	2.04719528163243	1.34750658855286	3.00169502504367	Enriched
Smoking	MTA2	0.000748002491726467	Repressed polycomb	0.00327112	hyper	3.05771903563527	1.54662126535286	5.76705092342719	Enriched
Smoking	CREBBP	0.000757029949910548	Weak repressed polycomb	0.00330826	hyper	4.06236209042648	1.73955715069006	8.76538422543739	Enriched
Smoking	BRD8	0.000757662774571092	Strong transcription	0.00330869	hypo	3.67568779533264	1.70033741153448	7.10094326717677	Enriched
Smoking	MED1	0.000777854179520561	Heterochromatin	0.00339447	hyper	1.44259230439237	1.16221403586845	1.77453358710239	Enriched
Smoking	PAXIP1	0.000780822429402445	Weak repressed polycomb	0.00340502	hypo	12.4860790935786	2.80711415394421	44.8100361563077	Enriched
Smoking	MYC	0.000813894696337116	Heterochromatin	0.00354049	hypo	1.42113351538793	1.15461991123621	1.73401331071596	Enriched
Smoking	ATF3	0.000814176383380808	Heterochromatin	0.00354049	hypo	2.73440828178492	1.49287587282921	4.65713532313112	Enriched
Smoking	FOXF2	0.000831158664391577	Active enhancer	0.00360674	hypo	1.42173960507044	1.15394023029509	1.73968947709176	Enriched
Smoking	BRD4	0.000864345626157151	Weak transcription	0.00374812	hyper	1.13515142228998	1.05350638310155	1.22211412479018	Enriched
Smoking	GABPA	0.000894881150610376	Weak repressed polycomb	0.00387239	hypo	2.71379994943706	1.47918979790665	4.63212610620312	Enriched
Smoking	YAP1	0.00090824148154834	Bivalent enhancer	0.00392349	hypo	7.34135191724525	2.26755912018018	18.4828580868422	Enriched
Smoking	E2F7	0.000920191277801758	Quiescent	0.00396804	hyper	1.4618770675828	1.16832142994503	1.81148603608134	Enriched
Smoking	NFE2L2	0.000936109328097046	Weak repressed polycomb	0.00402888	hypo	2.95716449197762	1.52748551246865	5.26230107951966	Enriched
Smoking	ELF1	0.000952943296768903	Genic enhancer	0.00409785	hypo	2.30689668193705	1.39770854403569	3.6783060042566	Enriched
Smoking	HDAC1	0.000965189084711008	Genic enhancer	0.00414475	hypo	1.91749586436741	1.29105158357082	2.78126589583538	Enriched
Smoking	CUL4A	0.000984248058378561	Weak enhancer	0.00422367	hypo	9.24212922703432	2.31118167515412	33.8762069973452	Enriched
Smoking	Cas9	0.000989248272174505	Weak enhancer	0.00424218	hypo	4.16314752686425	1.72617590907859	9.08763483235455	Enriched
Smoking	SOX2	0.00104079226069244	Weak transcription	0.00444781	hyper	1.45722385267348	1.16170080191359	1.80990104579467	Enriched
Smoking	E2F7	0.00108050388414302	Heterochromatin	0.00460479	hypo	3.25818502441897	1.57290869589008	6.09833402270416	Enriched
Smoking	FOSL1	0.00111592792623279	Strong transcription	0.00474595	hypo	10.7574287313243	2.52600497500778	35.5193381671265	Enriched
Smoking	GFP	0.00112623879472295	Genic enhancer	0.00478651	hyper	2.3883002879611	1.40785008381337	3.8809267950284	Enriched
Smoking	MYC	0.00114392669124345	ZNF genes & repeats	0.00485835	hyper	1.38250791827995	1.13506419556901	1.67304690498358	Enriched
Smoking	SMARCA2	0.00117901755723546	ZNF genes & repeats	0.0049971	hyper	1.72684874325151	1.23770657435063	2.36301061367777	Enriched
Smoking	RARB	0.00120669045812313	Quiescent	0.00510739	hypo	3.10074032956102	1.52260042230837	5.80096497226918	Enriched
Smoking	MYC	0.00124902956073405	Quiescent	0.00527217	hypo	1.19063068932721	1.07099889885468	1.3207064937535	Enriched
Smoking	ZEB1	0.00127295518215669	Weak enhancer	0.00536584	hypo	2.48385540815309	1.40892784387921	4.15053106954224	Enriched
Smoking	POU2F3	0.00129414210317421	Heterochromatin	0.00544772	hyper	1.5423428960462	1.18285951215107	1.98381744824759	Enriched
Smoking	EHF	0.00132104552602779	Genic enhancer	0.00555719	hypo	3.2945034953988	1.52940127872578	6.66726794591206	Enriched
Smoking	FOS	0.00136521484550908	Bivalent enhancer	0.00572742	hypo	15.3754929477896	2.93772409796746	51.08960201703	Enriched
Smoking	ARID1A	0.00140253698806926	Weak enhancer	0.00587206	hypo	38.7768470703058	3.1128753127864	2008.57372495983	Enriched
Smoking	ATOH8	0.00147942107918062	Weak enhancer	0.00616891	hypo	3.88477764311496	1.62065428394165	8.40352279828441	Enriched
Smoking	MBD6	0.00150198889911622	Genic enhancer	0.00625879	hypo	3.04483864326554	1.47274406685291	5.92769914329611	Enriched
Smoking	ARNT	0.00157596706865331	Weak transcription	0.00655823	hypo	2.24437422862445	1.34142827367019	3.5841199208613	Enriched
Smoking	BHLHE40	0.00159809236816111	ZNF genes & repeats	0.00664583	hypo	3.55892761292106	1.57812880649624	7.04666291913088	Enriched
Smoking	UBR5	0.00165192553056259	ZNF genes & repeats	0.00686048	hypo	6.48320725215445	1.97872140373488	16.6614312292485	Enriched
Smoking	YAP1	0.00166307573179158	Repressed polycomb	0.00690215	hypo	6.37958132687686	1.97154134134368	16.0512629181533	Enriched
Smoking	HIF1A	0.00170414339070196	Quiescent	0.00706312	hypo	1.70304621276248	1.21324522061566	2.33650993511181	Enriched
Smoking	INTS12	0.00170699330733078	Weak repressed polycomb	0.0070702	hypo	3.0693591592185	1.48156519160352	5.7464561269276	Enriched
Smoking	INTS12	0.00171523647239861	Heterochromatin	0.00709959	hypo	2.88461920881799	1.44826761200836	5.23523954090599	Enriched
Smoking	DOT1L	0.00178848457362068	Heterochromatin	0.00739288	hypo	17.5484817470704	2.72385377135996	90.5052126822422	Enriched
Smoking	BAP1	0.00181976340962534	Heterochromatin	0.00751214	hypo	2.43453854646593	1.38831693456995	4.00452095437822	Enriched
Smoking	GATA4	0.00183733480002842	Quiescent	0.00757457	hypo	1.5436159028197	1.17183123378358	2.00237735743786	Enriched
Smoking	BRD2	0.00186548039864971	Genic enhancer	0.00768548	hyper	1.79143026708131	1.23105217193669	2.54509793515168	Enriched
Smoking	ASPSCR1	0.00186796628904883	Weak transcription	0.0076906	hyper	1.17578278198514	1.06090163686231	1.30050488078189	Enriched
Smoking	KDM2B	0.00195996211638055	Repressed polycomb	0.00805863	hyper	1.54030734603364	1.16613045818012	2.01188459224646	Enriched
Smoking	HIF1A	0.00201247305581287	Weak enhancer	0.00826356	hypo	1.84116334223413	1.24312484289605	2.65154253764241	Enriched
Smoking	SOX1	0.00204898284936608	Quiescent	0.0084079	hyper	2.07589174993028	1.30156284319919	3.18573030554884	Enriched
Smoking	ZFP36	0.00214372736859215	Active enhancer	0.00878502	hypo	1.54889026661096	1.17029408899302	2.0253188681666	Enriched
Smoking	HES2	0.00217864799800101	Strong transcription	0.00891632	hypo	6.20879410192716	1.85947982138319	16.4522399959893	Enriched
Smoking	Epitope	0.00218991495948288	Heterochromatin	0.00895059	hyper	1.24749094242833	1.08225053052527	1.4325150398533	Enriched
Smoking	SOX1	0.00230607904001899	Weak transcription	0.00940054	hyper	2.52606014524934	1.3781647704122	4.35660629906135	Enriched
Smoking	PRDM1	0.00234807343565933	Heterochromatin	0.00955913	hyper	2.8630522978763	1.40070477396273	5.38213815851872	Enriched
Smoking	ARID1A	0.00238045309549877	Quiescent	0.00968458	hypo	5.22019329963404	1.70597577398597	13.598781681488	Enriched
Smoking	Cas9	0.00238308410167638	Weak transcription	0.00968891	hypo	3.95609644121653	1.55257888473021	8.9545671000754	Enriched
Smoking	BAP1	0.0024955012201027	Weak transcription	0.0101061	hypo	1.5607951457331	1.166887550567	2.05368984474355	Enriched
Smoking	HIF1A	0.00255787779388899	Weak transcription	0.0103384	hypo	1.91854334986076	1.25196235644275	2.84287939000811	Enriched
Smoking	RCOR1	0.00256240010029107	Genic enhancer	0.01035	hypo	1.92844588380132	1.23632021820158	2.91938233316333	Enriched
Smoking	ASPSCR1	0.00256614527250702	Heterochromatin	0.0103583	hyper	1.27016892751788	1.08592964717613	1.47880742778799	Enriched
Smoking	FOSB	0.00256936046427219	Genic enhancer	0.0103645	hypo	3.76915908026741	1.50023293223847	8.75337679027589	Enriched
Smoking	POU2F3	0.00260037018592343	Genic enhancer	0.0104692	hypo	1.78547981599148	1.21869346680034	2.55722212944956	Enriched
Smoking	SMARCA4	0.0026486415568851	Bivalent enhancer	0.0106496	hyper	1.25708872510609	1.08116106068772	1.45789594502041	Enriched
Smoking	TEAD4	0.00265317651613827	ZNF genes & repeats	0.010654	hypo	2.5907231933801	1.34797439759717	4.56481974309885	Enriched
Smoking	SREBF1	0.00266476101277659	Strong transcription	0.0106936	hypo	64.3966214585825	3.353925391479	3688.79009775998	Enriched
Smoking	VCP	0.00266791134365922	Weak transcription	0.0106993	hypo	1.8660545134523	1.23729501987257	2.7276305337904	Enriched
Smoking	BACH1	0.00267474035645641	ZNF genes & repeats	0.0107197	hypo	13.0319054613779	2.3264406852044	49.629221114707	Enriched
Smoking	PBX3	0.00269897595162774	Strong transcription	0.0107959	hypo	8.06873915439208	1.96058007535394	25.0510915042771	Enriched
Smoking	NUTM1	0.00278282343921385	Active enhancer	0.0111229	hypo	3.02327167606802	1.38931870636098	6.20832288847518	Enriched
Smoking	NIPBL	0.00278432984397722	Heterochromatin	0.0111229	hypo	4.74812415452715	1.63627831598971	11.3671749163138	Enriched
Smoking	SMAD4	0.0028001691074124	Bivalent enhancer	0.0111646	hypo	30.3636514871244	3.18138445632097	145.776741760032	Enriched
Smoking	HOXB5	0.00279848305092475	Bivalent TSS	0.0111646	hyper	8.55386070832058	1.82956904312535	43.3952168206508	Enriched
Smoking	BRD4	0.0028377961100016	ZNF genes & repeats	0.0113073	hypo	1.55887445328827	1.16317993262664	2.05942230048763	Enriched
Smoking	RELA	0.0028406515420399	Weak repressed polycomb	0.0113114	hyper	1.89115047206045	1.22424063424025	2.82938091754726	Enriched
Smoking	ASPSCR1	0.002885038729412	Genic enhancer	0.0114808	hyper	1.31712002871999	1.0964385974879	1.5733416046793	Enriched
Smoking	RARB	0.00289664601395421	Weak enhancer	0.0115196	hypo	5.17622389777915	1.64406036228333	14.1294506022744	Enriched
Smoking	NR3C1	0.002967877315635	Heterochromatin	0.0117801	hyper	1.24032805623293	1.07446037145071	1.42631382796856	Enriched
Smoking	ZFP36	0.00302261359048455	Weak repressed polycomb	0.0119897	hypo	3.57438617905352	1.47604875073801	7.50192189001712	Enriched
Smoking	SOX1	0.00305493369698405	Quiescent	0.0120869	hypo	2.12074580194013	1.25993382564186	3.39132370868678	Enriched
Smoking	MBD3	0.00306370137154616	Weak transcription	0.0121139	hyper	3.78722068750413	1.48656230677446	8.57334160241271	Enriched
Smoking	TP53	0.00309088600770719	Genic enhancer	0.0121825	hypo	2.39064243940097	1.3261738279624	4.11243192184919	Enriched
Smoking	ASPSCR1	0.00308958600537363	ZNF genes & repeats	0.0121825	hyper	1.41416980267038	1.1207349155277	1.76773312470275	Enriched
Smoking	NEUROD1	0.00314548138369798	Weak transcription	0.0123661	hypo	1.26083020543899	1.0789266724914	1.46629739116743	Enriched
Smoking	GATA4	0.00318163581997361	Weak transcription	0.0125003	hyper	1.49439538893206	1.1364481088914	1.9368048622252	Enriched
Smoking	JUNB	0.00320357327129029	Bivalent enhancer	0.0125785	hypo	7.13607383015058	1.85212062405788	19.7193290752449	Enriched
Smoking	NFIB	0.00320627153158437	Weak transcription	0.0125811	hypo	1.31137222681441	1.09282837369051	1.56334410171987	Enriched
Smoking	NR3C1	0.00331819490906177	Repressed polycomb	0.0129956	hypo	3.50128797590352	1.45168764459314	7.29954995416927	Enriched
Smoking	EHF	0.00333247534740384	Weak enhancer	0.0130268	hypo	2.90792491311475	1.3617195176501	5.67809406720395	Enriched
Smoking	SMARCA2	0.00336569495902048	Repressed polycomb	0.0131235	hypo	11.1602220368753	2.12834741077336	37.3329859723753	Enriched
Smoking	SMAD3	0.00336569495902048	Repressed polycomb	0.0131235	hypo	11.1602220368753	2.12834741077336	37.3329859723753	Enriched
Smoking	ASCL1	0.00338840763424089	Weak transcription	0.0132037	hypo	1.27690772482585	1.08172809261239	1.49920819837352	Enriched
Smoking	NEUROD1	0.00348434751464959	Heterochromatin	0.0135434	hyper	1.34372534229957	1.10012673669747	1.62858334176309	Enriched
Smoking	FOXS1	0.00352456419004047	Weak transcription	0.0136826	hypo	2.71576138274247	1.32812899252561	5.10933285070505	Enriched
Smoking	AFF4	0.00366175792328262	ZNF genes & repeats	0.0141796	hyper	9.25060571723794	1.83360020587089	43.0572140143049	Enriched
Smoking	RNF2	0.00369124449393109	Weak repressed polycomb	0.0142848	hyper	1.83838376246559	1.20066216142153	2.72915309511821	Enriched
Smoking	CREB1	0.00371587124986697	Weak transcription	0.0143442	hypo	1.31304027074549	1.09045661119092	1.57031284593081	Enriched
Smoking	ZHX3	0.00372344533566961	Flanking TSS	0.0143645	hyper	1.76028692282806	1.19610458736533	2.5157555215536	Enriched
Smoking	INTS12	0.00373756619698033	Genic enhancer	0.01441	hypo	1.77977030584268	1.19425017291801	2.58729296622718	Enriched
Smoking	ASCL1	0.00385663988637226	ZNF genes & repeats	0.0148413	hyper	1.383109004687	1.10542145997783	1.71556778674404	Enriched
Smoking	ATOH8	0.00398363387878015	Genic enhancer	0.015292	hypo	5.30115508410879	1.55139645655595	16.6897070243195	Enriched
Smoking	PAX9	0.0039987385412325	Strong transcription	0.0153386	hypo	3.76936320668374	1.45102205048032	8.2710686628807	Enriched
Smoking	NR2F2	0.0040700018414293	ZNF genes & repeats	0.0155849	hypo	31.8152975010294	2.64819271829736	277.726600394182	Enriched
Smoking	HDAC1	0.00409474663095112	Weak transcription	0.0156699	hypo	1.47419051744306	1.12910128315148	1.89807913961289	Enriched
Smoking	REST	0.00417606555216446	Genic enhancer	0.0159713	hypo	2.09224785604326	1.22644374649078	3.42405212632222	Enriched
Smoking	ASXL2	0.00418459379943268	Strong transcription	0.015994	hypo	4.30599728835965	1.49903823219488	10.1414438100277	Enriched
Smoking	C11orf53	0.0042343038655142	Heterochromatin	0.016164	hypo	2.03538886502859	1.238975474159	3.17618389524953	Enriched
Smoking	BAP1	0.00433169010716138	Weak enhancer	0.0165154	hypo	1.7424454108446	1.18501481579293	2.49280196866172	Enriched
Smoking	E2F7	0.00445564113538946	Weak repressed polycomb	0.0169462	hypo	3.71559918515836	1.42261289672084	8.22222440467388	Enriched
Smoking	ZNF302	0.00451183421197774	Genic enhancer	0.0171389	hypo	6.6243882571765	1.5981970992673	26.0659387934486	Enriched
Smoking	YAP1	0.00457691610094215	Heterochromatin	0.0173648	hyper	1.2578577170641	1.07272926081083	1.46777242742363	Enriched
Smoking	NR2F2	0.00459168165030266	Strong transcription	0.0173995	hypo	6.79363710167265	1.67891624600667	20.4714962225974	Enriched
Smoking	HIF1A	0.00463392368274838	ZNF genes & repeats	0.0175488	hypo	4.99497805197041	1.54380236393767	12.5773761439333	Enriched
Smoking	SMARCA2	0.0047226400778991	Quiescent	0.017852	hyper	1.1171945056802	1.03420868064272	1.20564263383246	Enriched
Smoking	KDM1A	0.00481714940717012	Strong transcription	0.0181759	hypo	5.04484309615464	1.53230872306661	13.0635368167233	Enriched
Smoking	NR3C1	0.00483988360244938	Strong transcription	0.0182506	hyper	1.49247239187037	1.12615583496972	1.94578213622361	Enriched
Smoking	MYC	0.0048864400239327	Strong transcription	0.0184121	hyper	1.42157321910534	1.10635528901223	1.8032889051192	Enriched
Smoking	ZBTB33	0.00489164882974435	Strong transcription	0.0184121	hypo	10.7514008253795	1.87051305839045	43.1062277080628	Enriched
Smoking	SPDEF	0.00489164882974435	Strong transcription	0.0184121	hypo	10.7514008253795	1.87051305839045	43.1062277080628	Enriched
Smoking	SOX2	0.00499825291944142	Active enhancer	0.0187905	hypo	1.20415726510617	1.05633225461021	1.36885188978059	Enriched
Smoking	ZMYND8	0.00501166135549477	Bivalent TSS	0.0188181	hyper	6.84065057077871	1.56414363940416	29.9238059768012	Enriched
Smoking	BHLHE40	0.00504476493554972	ZNF genes & repeats	0.0189079	hyper	2.09282931063173	1.22746137072274	3.40044236367299	Enriched
Smoking	GRHL2	0.00504880585293678	Bivalent enhancer	0.0189116	hypo	9.40256911105642	1.83322515040952	30.2085212116541	Enriched
Smoking	BHLHE40	0.00517466916321147	Weak transcription	0.0193363	hyper	1.29611425807389	1.07919469043682	1.54644936433772	Enriched
Smoking	CEBPB	0.00521926106140064	Strong transcription	0.0194911	hyper	1.61205996818828	1.14699358326288	2.21165167227369	Enriched
Smoking	SPDEF	0.0052478013369471	Weak repressed polycomb	0.0195798	hypo	6.61136065504155	1.61635325272365	20.3028154202223	Enriched
Smoking	HIRA	0.00524934303629164	Bivalent enhancer	0.0195798	hyper	3.28501335203547	1.31763361643243	7.83155922366383	Enriched
Smoking	ZEB1	0.00530628342530478	Weak repressed polycomb	0.0197803	hypo	4.11561593251821	1.42555232942232	9.77096601065661	Enriched
Smoking	PCGF2	0.00532726909459253	Active TSS	0.0198466	hyper	24.0510070966036	2.28905064392243	146.955355586746	Enriched
Smoking	HOXA7	0.00535828386913314	Genic enhancer	0.0199501	hypo	2.82408854814367	1.27908598225445	5.7809112958446	Enriched
Smoking	NFIB	0.0054504296661961	Heterochromatin	0.0202566	hypo	1.71174471893337	1.16356709778492	2.4399448100603	Enriched
Smoking	BRD4	0.00558699520732286	ZNF genes & repeats	0.0207392	hyper	1.25484416735541	1.06614680198412	1.47087894540537	Enriched
Smoking	E2F6	0.0058476364592543	ZNF genes & repeats	0.0216548	hyper	1.88970634264586	1.19395194344048	2.88293151679016	Enriched
Smoking	RAD21	0.00620491894007416	Genic enhancer	0.0229367	hyper	1.34333793041211	1.08449784087459	1.65088782555175	Enriched
Smoking	ESR1	0.00620170988734249	ZNF genes & repeats	0.0229367	hyper	2.38788053572168	1.23738864581814	4.29821370109105	Enriched
Smoking	ZFP36	0.00623273972799682	Quiescent	0.023012	hypo	2.16282958767679	1.22200627687272	3.60071667672224	Enriched
Smoking	ATOH8	0.00641700648321033	Weak transcription	0.023636	hypo	2.7812723751664	1.25422161528264	5.5710837620158	Enriched
Smoking	EP300	0.00643536121615198	Quiescent	0.0236754	hyper	1.11988666576691	1.0316912539641	1.21416462618046	Enriched
Smoking	VCP	0.00652683319872443	Bivalent enhancer	0.0239976	hypo	8.52556792616579	1.66775001855746	27.2654185975067	Enriched
Smoking	SIN3A	0.00662565057866774	Repressed polycomb	0.0243465	hyper	2.43257099203702	1.22096878607971	4.5713140165063	Enriched
Smoking	USF2	0.00663106526992178	Genic enhancer	0.0243519	hyper	1.75464254316695	1.14681577330908	2.60202885439713	Enriched
Smoking	BCL3	0.00667981105711436	ZNF genes & repeats	0.0244874	hypo	3.05507844631771	1.2820932582501	6.26346893046244	Enriched
Smoking	PCGF2	0.00670651086356765	Weak repressed polycomb	0.0245678	hyper	4.34873641007819	1.36881190932317	12.0545309825156	Enriched
Smoking	AFF4	0.00687405395192659	Repressed polycomb	0.0251102	hyper	21.2669004005604	1.70607216258811	1109.27166996364	Enriched
Smoking	EHF	0.00690620364009146	Bivalent TSS	0.0251979	hyper	9.09488127616558	1.53063328968808	62.4638498480611	Enriched
Smoking	HMGB2	0.00690620364009146	Bivalent TSS	0.0251979	hyper	9.09488127616558	1.53063328968808	62.4638498480611	Enriched
Smoking	HIF1A	0.00692975713393078	Weak repressed polycomb	0.0252689	hypo	3.39517346770894	1.30491073659255	7.46896000724863	Enriched
Smoking	SPDEF	0.007027817386663	Genic enhancer	0.0256114	hypo	5.67815787205501	1.42001830612598	20.7987703837966	Enriched
Smoking	FOXF2	0.00704306264607735	Weak enhancer	0.0256518	hypo	2.59022309585036	1.22085863099691	5.01084798408884	Enriched
Smoking	PBX1	0.00717468160495634	Heterochromatin	0.0261005	hypo	3.04332513810031	1.2670255374211	6.31309093718789	Enriched
Smoking	BHLHE40	0.00720308930216212	Heterochromatin	0.0261884	hyper	1.5582620259869	1.1128358702743	2.13429205452331	Enriched
Smoking	MXI1	0.00724470745713199	Weak transcription	0.0263243	hypo	1.4344410972337	1.09901068116515	1.84633399348824	Enriched
Smoking	RCOR1	0.00732561936478769	Heterochromatin	0.0266027	hypo	2.25599416197662	1.20703733816863	3.89203368545346	Enriched
Smoking	BACH1	0.00740826739998445	Flanking TSS	0.0268713	hypo	3.35601724074053	1.28802513294475	7.39823724874717	Enriched
Smoking	SNAI2	0.00750354120919275	Strong transcription	0.0272009	hypo	4.48395107234609	1.37153230606934	11.4809493628509	Enriched
Smoking	PBX3	0.00759299040409183	Weak enhancer	0.027509	hypo	1.98818332173533	1.19025011190912	3.16792030084633	Enriched
Smoking	NR5A2	0.00787856830377183	Strong transcription	0.028477	hypo	3.72628997481484	1.30577553144728	8.68847833689074	Enriched
Smoking	C11orf53	0.00788700333757822	Weak transcription	0.0284908	hypo	1.42408151461456	1.09339321288615	1.82948425739684	Enriched
Smoking	EHF	0.00799755510953725	Heterochromatin	0.0288397	hypo	4.43489403498946	1.35016138038705	11.4454203509009	Enriched
Smoking	ZMYND8	0.0080691079135812	Heterochromatin	0.0290469	hypo	8.77599554422343	1.55081462326493	34.0830554716486	Enriched
Smoking	ZSCAN20	0.0080691079135812	Heterochromatin	0.0290469	hypo	8.77599554422343	1.55081462326493	34.0830554716486	Enriched
Smoking	SPDEF	0.00839015757812483	Quiescent	0.030115	hypo	2.62432293030451	1.20009604963662	5.15350559349073	Enriched
Smoking	HDAC2	0.00851645146274124	Weak transcription	0.0304799	hyper	1.46514523655356	1.09276709101104	1.93182312852324	Enriched
Smoking	USF1	0.00857085582388335	Weak enhancer	0.0306569	hypo	1.45679290594742	1.09566879970857	1.90738392593706	Enriched
Smoking	CDK9	0.00871903649371761	Genic enhancer	0.031115	hypo	1.94580338150469	1.144533544962	3.17023645448677	Enriched
Smoking	BCL6	0.00875240014419102	Strong transcription	0.0312161	hyper	24.5110120152852	1.77581966999751	336.701545463893	Enriched
Smoking	MYC	0.00879407458353936	Genic enhancer	0.0313466	hyper	1.26409392936163	1.05751435745045	1.50304283043177	Enriched
Smoking	MTA2	0.0089670410028634	Quiescent	0.0319448	hyper	1.38019880865296	1.07541852247446	1.74983822540155	Enriched
Smoking	MAFK	0.00927205810402967	Strong transcription	0.0329934	hyper	1.67504038130768	1.12182863901201	2.41875306470767	Enriched
Smoking	PAX9	0.00950657789024521	Weak enhancer	0.0337696	hypo	1.95498906388703	1.13718829300276	3.18782129955682	Enriched
Smoking	EPAS1	0.00995891938561376	Quiescent	0.0352954	hypo	2.93903234320887	1.1961836412395	6.30223473786941	Enriched
Smoking	ZBTB33	0.0103267599341162	Bivalent TSS	0.0365781	hyper	2.75884245418547	1.16966119743022	6.02383046576575	Enriched
Smoking	HMGB1	0.0103359437461282	Genic enhancer	0.0365897	hyper	3.86616079294279	1.23780520695324	10.416961189836	Enriched
Smoking	CDK9	0.0103562991602324	Bivalent enhancer	0.0366408	hyper	1.59946946253726	1.09757682396995	2.28990040382297	Enriched
Smoking	SMARCA2	0.0104761563832418	Genic enhancer	0.0370225	hyper	1.31127898644731	1.06192027837104	1.60666752418108	Enriched
Smoking	MXI1	0.0105978781839085	Weak transcription	0.0374272	hyper	1.39558315556239	1.07124863608946	1.79323573445257	Enriched
Smoking	CHD4	0.0106027512116621	Active TSS	0.0374272	hypo	2.10241111774564	1.13623351090211	3.58028993755615	Enriched
Smoking	NR5A2	0.0107990412535134	Weak enhancer	0.0380766	hypo	1.52302185670834	1.08956701252636	2.0841822063886	Enriched
Smoking	VCP	0.0109816315904419	Weak repressed polycomb	0.0386984	hypo	2.81362798182236	1.17212105029149	5.83198527544957	Enriched
Smoking	ASCL1	0.0110014263213902	Quiescent	0.0387461	hyper	1.20819816660609	1.04338602995825	1.3931047468075	Enriched
Smoking	SUMO1	0.0111380244876765	Strong transcription	0.0392048	hypo	2.59669202356164	1.15515120537885	5.12121092190149	Enriched
Smoking	RNF2	0.0113060012600679	Bivalent enhancer	0.0397509	hyper	1.42472959615197	1.07964054762398	1.86147792271823	Enriched
Smoking	GATA4	0.0113621892460428	Weak transcription	0.0399031	hypo	1.42737967207746	1.07395081491977	1.86717230889689	Enriched
Smoking	ASXL2	0.0114865327451909	Heterochromatin	0.0403169	hyper	2.16905908063388	1.16892306612118	3.75774115368955	Enriched
Smoking	MAZ	0.0116653767742298	Genic enhancer	0.0408937	hyper	1.56767010420822	1.09670504069515	2.19079354713265	Enriched
Smoking	JUN	0.0118888888403004	Weak enhancer	0.0415795	hypo	1.1737084613554	1.03441617560168	1.32847810620319	Enriched
Smoking	TEAD1	0.011896083876235	Repressed polycomb	0.0415795	hypo	13.6933912598205	1.49229118648538	60.8446350036669	Enriched
Smoking	TCF12	0.0119000165866286	ZNF genes & repeats	0.0415795	hypo	2.36578581998777	1.1957681053122	4.25457833918595	Enriched
Smoking	RB1	0.0120564602010297	ZNF genes & repeats	0.0421024	hyper	3.65378306549646	1.19257344251016	9.53472725086271	Enriched
Smoking	ZFP36	0.0122664154113638	Flanking TSS	0.0427905	hypo	1.99310149485356	1.11601721377354	3.32255315937336	Enriched
Smoking	ASCL1	0.0124085277109658	Repressed polycomb	0.0432099	hyper	1.3466035651182	1.05930863454605	1.69739373429794	Enriched
Smoking	RCOR1	0.0126807865166879	Weak repressed polycomb	0.0441083	hypo	2.31533607695132	1.16654969507715	4.18216873590141	Enriched
Smoking	EP300	0.012795187809284	Bivalent enhancer	0.0444064	hypo	3.32583864692212	1.17062457167873	7.69898024557663	Enriched
Smoking	EPAS1	0.0128815414641607	Weak transcription	0.044656	hypo	3.11460579753969	1.15439408024449	7.24042557299258	Enriched
Smoking	MAZ	0.0129386642375313	Heterochromatin	0.0448038	hypo	1.97164987317025	1.10676715576163	3.27638524549148	Enriched
Smoking	CEBPB	0.0129490792706863	Repressed polycomb	0.0448148	hyper	1.9210831712344	1.12219384858943	3.15680345342676	Enriched
Smoking	HDAC2	0.0130302718235427	Heterochromatin	0.0450706	hypo	1.90645458381532	1.11104843363175	3.07733120370397	Enriched
Smoking	RCOR1	0.0131129958244147	ZNF genes & repeats	0.0453061	hypo	3.80318685937238	1.18743076769791	9.42420155612998	Enriched
Smoking	ARNT	0.0131842243554386	Heterochromatin	0.0455268	hypo	3.31418411724431	1.16282700410485	7.71566616384603	Enriched
Smoking	ATF3	0.0132894655693249	Weak repressed polycomb	0.045839	hypo	2.28414066247877	1.15106996959877	4.12383867500958	Enriched
Smoking	FOSL1	0.0133572032109369	Bivalent enhancer	0.046047	hypo	149.820584909487	1.88845909029406	10446.9312208347	Enriched
Smoking	MXI1	0.0133686143265987	ZNF genes & repeats	0.0460607	hyper	2.09571387295983	1.12001150776284	3.66980747366007	Enriched
Smoking	CREBBP	0.0136034667196196	Genic enhancer	0.0467822	hyper	2.65281020843301	1.11984839742391	5.63917243835534	Enriched
Smoking	CREBBP	0.0136082736004308	Heterochromatin	0.0467822	hypo	2.6929688918384	1.12564165269302	5.55613831806892	Enriched
Smoking	MTA2	0.0136391805530339	ZNF genes & repeats	0.0468364	hypo	4.66878358616736	1.20897120271503	12.9774862858958	Enriched
Smoking	KDM2B	0.0136752062211751	Weak repressed polycomb	0.0469341	hyper	1.47924073533989	1.07814960834581	1.99313025342577	Enriched
Smoking	CREBBP	0.013704163821217	Weak enhancer	0.0469554	hyper	1.89457731189617	1.11684984185946	3.07914577116878	Enriched
Smoking	SMARCA2	0.013702042934441	Bivalent enhancer	0.0469554	hypo	4.61439333343533	1.20673542077327	12.6062610154897	Enriched
Smoking	BRD4	0.0138053489460683	Genic enhancer	0.0472759	hyper	1.19108772654688	1.03531444188962	1.36634256726129	Enriched
Smoking	DEC1	0.0138728451198428	ZNF genes & repeats	0.0474283	hyper	8.66750957439119	1.26857810107328	51.3206461086948	Enriched
Smoking	FOXF2	0.0138728451198428	ZNF genes & repeats	0.0474283	hyper	8.66750957439119	1.26857810107328	51.3206461086948	Enriched
Smoking	EHF	0.0138723945993207	ZNF genes & repeats	0.0474283	hypo	13.6308332073132	1.3770937420764	71.8394228669097	Enriched
Smoking	ARNT	0.0139485638607898	Weak enhancer	0.0476345	hypo	1.67256378085546	1.09253002328151	2.47497809576225	Enriched
Smoking	ZFP36	0.0140275164872063	Weak enhancer	0.0478777	hypo	2.06752356838944	1.111378091786	3.5932113972866	Enriched
Smoking	BRD4	0.0140686283464665	Repressed polycomb	0.0479916	hyper	1.2636588900826	1.04436461614697	1.52161932019976	Enriched
Smoking	HES2	0.0142959368961619	ZNF genes & repeats	0.0487401	hypo	6.51533563938088	1.24367543058849	21.8133725036707	Enriched
Smoking	GATA4	0.0144616159590281	Strong transcription	0.0492778	hypo	3.22858204144086	1.13805601728899	7.46314601718981	Enriched
Smoking	POU2F3	0.0146723443241068	Heterochromatin	0.0499409	hypo	1.56570755843239	1.0840772092219	2.19703129314738	Enriched
Smoking	Cas9	0.015024928021836	Heterochromatin	0.0511128	hypo	14.6198846889214	1.32176040488799	102.182647974008	Enriched
Smoking	TEAD4	0.0152832093096468	Bivalent TSS	0.0519059	hypo	12.7046468120181	1.30693162681988	62.9958442395806	Enriched
Smoking	MAFK	0.0153570294454503	Quiescent	0.0520994	hyper	1.1446517959934	1.02559018465958	1.27452328003713	Enriched
Smoking	Cas9	0.0157202359733246	Bivalent TSS	0.0531858	hypo	99.9987823781289	1.60075721994763	2102.77018792306	Enriched
Smoking	C11orf53	0.0157464545610508	Strong transcription	0.0532454	hypo	2.61029415161299	1.09462732135496	5.35949140759829	Enriched
Smoking	HMGB2	0.0160550639387884	ZNF genes & repeats	0.0541705	hyper	5.13849485390414	1.1550282178688	18.4347260056984	Enriched
Smoking	POU5F1	0.0162142384628935	Weak repressed polycomb	0.0546778	hypo	14.0320488502434	1.26827865529478	98.0727513868696	Enriched
Smoking	BRD2	0.0164864822841263	ZNF genes & repeats	0.0555656	hyper	1.3895750288813	1.05639264803966	1.80314133154687	Enriched
Smoking	KLF5	0.0168259906615247	Strong transcription	0.0566481	hypo	1.96466858704805	1.08048220578389	3.31389956386404	Enriched
Smoking	KDM2B	0.0168463253337463	Heterochromatin	0.0566857	hyper	1.91644625521151	1.0814005238974	3.19502703932923	Enriched
Smoking	SIX5	0.0169150427240303	Bivalent TSS	0.056886	hyper	2.89245178155926	1.08491280500766	6.99919292411514	Enriched
Smoking	HOXB5	0.0171060979818714	ZNF genes & repeats	0.0573726	hypo	11.9217795143746	1.22972232013323	59.9202700155503	Enriched
Smoking	NFIB	0.0173806773189556	Quiescent	0.0581675	hypo	1.18944457452326	1.02952004809298	1.3683887175538	Enriched
Smoking	PRDM1	0.0176877754579489	Active enhancer	0.0591313	hypo	1.22755238754496	1.03301694320934	1.45158062465761	Enriched
Smoking	MBD3	0.0177283396469817	Weak enhancer	0.0592349	hypo	1.83774124316976	1.07104480511755	2.98960687383399	Enriched
Smoking	KDM2B	0.0181300684114858	Quiescent	0.0605118	hyper	1.60724950222544	1.06000631693075	2.35786098468209	Enriched
Smoking	CREB1	0.0183457921607923	Heterochromatin	0.0611658	hypo	1.55400873682248	1.07004232195892	2.19072733550505	Enriched
Smoking	ARNT	0.0184224867466732	Strong transcription	0.0613884	hypo	6.04726332195137	1.12809802839481	21.1552727427404	Enriched
Smoking	HMGB1	0.0185099743133411	Bivalent enhancer	0.0616136	hyper	2.46317497088768	1.07666682032767	5.31023130719188	Enriched
Smoking	CREB1	0.0186232818138596	Repressed polycomb	0.0619007	hyper	1.45112914469307	1.05230531588455	1.96979294472715	Enriched
Smoking	LMNB1	0.0186262424312033	Bivalent enhancer	0.0619007	hyper	1.32871789641031	1.0448920899478	1.67686156445117	Enriched
Smoking	ZBTB33	0.0191376818846862	Weak repressed polycomb	0.0635322	hypo	2.73391775980385	1.05942084691287	5.94219528066397	Enriched
Smoking	AFF1	0.0191643668237165	Genic enhancer	0.0635866	hyper	2.66154786667246	1.05567240699931	5.92893839032169	Enriched
Smoking	AFF1	0.0191821421209219	Quiescent	0.0636115	hyper	1.98544178817064	1.09285182887067	3.38434298757025	Enriched
Smoking	EZH2	0.0195847490235142	Repressed polycomb	0.0649119	hyper	1.28789629794843	1.03831367613672	1.58692110397626	Enriched
Smoking	MED1	0.0197192132244453	Strong transcription	0.0653225	hyper	1.58171558310769	1.05238165636742	2.29589976968203	Enriched
Smoking	FOXS1	0.0199696240712516	Bivalent enhancer	0.0660107	hypo	74.7742088252209	1.25621858167682	1416.29643273256	Enriched
Smoking	CEBPB	0.0201564131098244	Repressed polycomb	0.0665926	hypo	4.08783096943334	1.07065100211113	11.1491315793969	Enriched
Smoking	POU2F3	0.0201865198773102	ZNF genes & repeats	0.0666564	hyper	1.82756635758873	1.07681948280541	2.95249120155564	Enriched
Smoking	PAX9	0.0202254505739779	Active enhancer	0.0667494	hypo	1.31765445035091	1.03489837733609	1.66174709960021	Enriched
Smoking	ATOH8	0.0206190689124062	ZNF genes & repeats	0.0678674	hypo	Inf	1.21791560981361	Inf	Enriched
Smoking	NIPBL	0.0208940072420221	ZNF genes & repeats	0.0685904	hyper	6.93382013372718	1.07578669163631	35.6405339737027	Enriched
Smoking	VCP	0.0209732596848082	Genic enhancer	0.0687772	hypo	1.66815454190789	1.05669215724722	2.54669113111521	Enriched
Smoking	CBX8	0.0212676234271197	Weak repressed polycomb	0.0696318	hyper	2.84096178543347	1.03685139551492	6.76404351935593	Enriched
Smoking	EHF	0.0216571156453418	Quiescent	0.0707946	hyper	1.73432373413942	1.05650206100594	2.7198015212333	Enriched
Smoking	KDM1A	0.0218670616989174	Heterochromatin	0.0713678	hypo	2.17777233461586	1.06228040768499	4.01946794960638	Enriched
Smoking	YAP1	0.0221925638471709	Bivalent TSS	0.0723157	hypo	10.3120763430964	1.06750992629723	50.5631850321418	Enriched
Smoking	PRDM1	0.0223253326150093	Weak repressed polycomb	0.0727101	hypo	3.34549543405843	1.03143447898693	8.46098328914586	Enriched
Smoking	ASCL1	0.0228875106361978	Strong transcription	0.0743064	hypo	1.47701714584208	1.03883579827282	2.04514983088693	Enriched
Smoking	C11orf53	0.0232088318892448	Quiescent	0.0752311	hypo	1.28925747706725	1.02745346788539	1.60057986242841	Enriched
Smoking	MBD6	0.023402256397133	ZNF genes & repeats	0.0756197	hypo	5.30722576116238	1.02647268029376	17.350557983989	Enriched
Smoking	E2F6	0.0234806170565623	Heterochromatin	0.0757945	hypo	2.41506009384525	1.01260292743591	4.95909682651888	Enriched
Smoking	NR5A2	0.0237101055747017	Bivalent TSS	0.0764954	hyper	2.45967359010792	1.05430029869483	5.28480741784184	Enriched
Smoking	BHLHE40	0.0237239540677272	Bivalent enhancer	0.0765002	hypo	5.15919946615057	1.02087078005787	16.1680940459397	Enriched
Smoking	NR2E3	0.024037138500441	Genic enhancer	0.0774294	hypo	3.17979445820806	1.00996645572015	8.68202658699531	Enriched
Smoking	FOSB	0.024029205000961	Weak transcription	0.0774294	hypo	2.48334598259935	1.00810283987804	5.34522494459637	Enriched
Smoking	TP53	0.0241556165331948	Weak transcription	0.0777705	hypo	1.57469784131722	1.03216437771925	2.32082551697879	Enriched
Smoking	IRF1	0.024454383157599	Weak enhancer	0.0786506	hypo	1.86727599748533	1.02994877996869	3.17453317015081	Enriched
Smoking	NFIB	0.0246431030206119	ZNF genes & repeats	0.0791752	hyper	1.7227088988062	1.0573383474791	2.68980053095546	Enriched
Smoking	RYBP	0.0247691878748818	Heterochromatin	0.0795363	hyper	3.40481287013151	1.00259191743008	9.28286686065343	Enriched
Smoking	INTS12	0.0251275823883406	Weak enhancer	0.0805645	hypo	1.42638622336066	1.02922783675245	1.93678519335437	Enriched
Smoking	E2F6	0.0254460564439756	Genic enhancer	0.0813748	hypo	1.90648400363593	1.05081768434374	3.27666126810908	Enriched
Smoking	IRF1	0.0256746716812037	Genic enhancer	0.0820211	hypo	2.06904691669609	1.02963860067992	3.87237164219883	Enriched
Smoking	HMGA2	0.0265090872236169	Genic enhancer	0.0844687	hypo	3.61284656756477	0.983294982124994	11.2897084112206	Enriched
Smoking	PAX9	0.0266172522811005	Genic enhancer	0.0847697	hypo	2.33964556465291	1.02973324980227	4.85027963128915	Enriched
Smoking	SMARCA4	0.0270237151843508	Repressed polycomb	0.0858874	hyper	1.39133533628958	1.02458424624235	1.86215918715181	Enriched
Smoking	HIF1A	0.0271498371950747	Strong transcription	0.0862439	hyper	5.25490291914762	0.96743725979098	18.844650615127	Enriched
Smoking	POU2F3	0.0273552610328889	Weak enhancer	0.0867629	hypo	1.36309207653432	1.03092135540605	1.77553810587524	Enriched
Smoking	GATA3	0.0274789508000947	Bivalent TSS	0.0871105	hyper	2.23932950590449	1.05015552454395	4.45410183195497	Enriched
Smoking	BRD2	0.0275085671776508	Heterochromatin	0.0871598	hyper	1.35368984415435	1.02400383390673	1.76200357154145	Enriched
Smoking	E2F7	0.0277436766739347	ZNF genes & repeats	0.0878597	hypo	4.9412459470264	0.959445180651904	16.0367463308628	Enriched
Smoking	TAF1	0.0281577598081446	Repressed polycomb	0.0891254	hyper	2.76173536970479	0.972892086485483	6.94798611349938	Enriched
Smoking	INTS12	0.0283462202537707	Weak transcription	0.0895921	hypo	1.49365624628218	1.02695970105142	2.11370169468483	Enriched
Smoking	DEC1	0.0283486397026178	Strong transcription	0.0895921	hypo	9.21048690334026	0.932879185577107	48.3814783657419	Enriched
Smoking	MBD3	0.0283660258753189	Weak repressed polycomb	0.0896013	hypo	3.12222779834769	0.965711942342761	7.85665031443701	Enriched
Smoking	FOSL1	0.028468478733822	ZNF genes & repeats	0.0898563	hypo	8.67032344025057	0.931004773733256	39.9146393669095	Enriched
Smoking	Epitope	0.0287095450258626	Strong transcription	0.0905477	hypo	1.41240621779494	1.03056990803734	1.89519867023774	Enriched
Smoking	EP300	0.0291790087635694	Repressed polycomb	0.0918879	hypo	3.62553945946979	0.951508241928733	9.85005210664594	Enriched
Smoking	SOX2	0.0292363164030624	Heterochromatin	0.0920215	hyper	1.50568099036576	1.01703919381928	2.16256377259511	Enriched
Smoking	ESR1	0.0293053374756186	Weak repressed polycomb	0.0921919	hypo	2.03688275493948	0.993302783145162	3.76051997021269	Enriched
Smoking	ASXL3	0.0294273387925099	Genic enhancer	0.0924817	hypo	2.27266792766911	1.00254261422394	4.69616635229793	Enriched
Smoking	ETS1	0.0301714103267509	Bivalent TSS	0.0946278	hyper	2.57898341851522	1.04399470228091	5.81757094971303	Enriched
Smoking	SOX1	0.0303834795779482	Heterochromatin	0.0952447	hypo	3.65696241384947	0.938754408410426	10.3264281705771	Enriched
Smoking	E2F6	0.0308135018655201	Strong transcription	0.0964461	hypo	4.83766328193647	0.91962268504732	16.3335205723375	Enriched
Smoking	SREBF1	0.0308453957611207	Heterochromatin	0.0964971	hypo	4.87503797492405	0.919126701762052	16.7156880186409	Enriched
Smoking	SPDEF	0.0311626244311666	Repressed polycomb	0.0973419	hypo	47.4961785386732	0.79885305098966	912.54826281134	Enriched
Smoking	BACH1	0.0311626244311666	Repressed polycomb	0.0973419	hypo	47.4961785386732	0.79885305098966	912.54826281134	Enriched
Smoking	FOXF2	0.031442393948545	Weak repressed polycomb	0.0981663	hypo	3.62438670867424	0.928239230812939	10.2726015974579	Enriched
Smoking	HOXB5	0.0315723134843265	Heterochromatin	0.0985222	hyper	2.76824484379001	0.943549126056755	6.74077854675938	Enriched
Smoking	SIN3A	0.0316530201000791	Heterochromatin	0.0987242	hypo	2.00149778236568	0.977969839814223	3.68550094477137	Enriched
Smoking	FOSL2	0.0316908664181475	Repressed polycomb	0.0987598	hypo	2.987675639039	0.936553447986321	7.35562573580008	Enriched
Smoking	SUMO2	0.0317242820220313	Strong transcription	0.0987971	hypo	3.58450615097926	0.925686350007815	10.0190671349086	Enriched
Smoking	BAP1	0.0321800347644591	Weak repressed polycomb	0.100166	hypo	1.99730719030365	0.974397807874927	3.68539616479122	Enriched
Smoking	GFP	0.0322763778197546	Heterochromatin	0.100415	hyper	1.77620656791223	1.00450627595575	2.95308877725907	Enriched
Smoking	TFCP2L1	0.0324266899879734	Weak transcription	0.100832	hypo	2.76126567493697	0.93709246826024	6.7701833400906	Enriched
Smoking	TP63	0.0324656249363247	Flanking TSS	0.100903	hypo	1.83298339737424	1.00596972480031	3.10072132781808	Enriched
Smoking	RFX5	0.0327772421865961	Heterochromatin	0.101718	hypo	2.9860468276335	0.927529031734358	7.46329887550511	Enriched
Smoking	POU5F1	0.0328317154453213	Weak transcription	0.101785	hypo	3.81272816036268	0.913702967027793	12.1443770159195	Enriched
Smoking	DEC1	0.0330635408527345	Bivalent enhancer	0.102452	hypo	37.4598433067635	0.75234309590562	380.13633577873	Enriched
Smoking	BRD4	0.0331283306494542	Weak enhancer	0.102602	hypo	1.10430499754931	1.00677954990765	1.2102828945336	Enriched
Smoking	RARB	0.033504254926024	Flanking TSS	0.103714	hypo	2.63866441138441	0.930499209861259	6.09431817781025	Enriched
Smoking	EPAS1	0.0337598381897664	Heterochromatin	0.104453	hypo	8.35491700355098	0.846282287472965	43.8909815945216	Enriched
Smoking	CTCF	0.0340749904601948	Genic enhancer	0.105375	hypo	1.18267302050001	1.00853746017719	1.38136070848349	Enriched
Smoking	RB1	0.0344468231575658	Strong transcription	0.106419	hypo	4.60696457773658	0.879023540614473	15.4511749746693	Enriched
Smoking	PRDM1	0.0344468231575658	Strong transcription	0.106419	hypo	4.60696457773658	0.879023540614473	15.4511749746693	Enriched
Smoking	MYOCD	0.0346658638595733	Bivalent enhancer	0.107042	hyper	1.12754653388865	1.0082019686901	1.25991443047953	Enriched
Smoking	MAFK	0.0358104863632869	Weak transcription	0.110301	hyper	1.16019661386955	1.00836198891456	1.32974414977956	Enriched
Smoking	BCL6	0.0360260635487685	Flanking TSS	0.11091	hypo	Inf	0.686092155024172	Inf	Enriched
Smoking	SP1	0.0363163885430225	ZNF genes & repeats	0.111748	hypo	2.00112316674149	1.01349940286513	3.58886207914404	Enriched
Smoking	RCOR1	0.0366126669108113	Active enhancer	0.112604	hypo	1.14508342331465	1.00589746448364	1.2999498855145	Enriched
Smoking	CHD1	0.0370213552588005	Genic enhancer	0.113748	hypo	3.97274175755502	0.874959580107732	14.8433280426684	Enriched
Smoking	HIF1A	0.0379707280762438	Heterochromatin	0.116376	hypo	2.54520480599806	0.901835638027729	5.8364433992359	Enriched
Smoking	NR2F2	0.0385206842915982	Genic enhancer	0.117945	hypo	2.30886507141493	0.965802370752	4.97518167405805	Enriched
Smoking	ASXL2	0.0386233681240981	ZNF genes & repeats	0.1182	hyper	1.88638785714868	0.987551690814897	3.3490256845565	Enriched
Smoking	ZBTB33	0.0390935723384309	Repressed polycomb	0.119521	hyper	3.22524358014084	0.87694722249256	10.0923988620876	Enriched
Smoking	HOXB13	0.0395631890337829	Weak transcription	0.120718	hypo	2.05370436631867	0.940393473358189	4.02426541162303	Enriched
Smoking	FOXF2	0.0395456058518694	Bivalent enhancer	0.120718	hypo	29.9735456269175	0.626635158853657	270.558866652495	Enriched
Smoking	NFIB	0.0399165165339693	Weak repressed polycomb	0.121737	hyper	1.35654685199389	0.999524284675213	1.80954546344997	Enriched
Smoking	KDM1A	0.0403027205550508	Quiescent	0.122793	hypo	1.31093271190567	0.999095192302298	1.6938908251082	Enriched
Smoking	HDAC2	0.041366999267922	Strong transcription	0.125665	hypo	2.18583898854778	0.976247926695722	4.28621055953949	Enriched
Smoking	REST	0.0415267545078575	Heterochromatin	0.126088	hyper	1.36522614551317	0.998544316128202	1.83038481099875	Enriched
Smoking	MTA2	0.0417368353155311	Weak repressed polycomb	0.126664	hyper	1.67965142447133	1.00368430960642	2.68296318196074	Enriched
Smoking	CHD2	0.0421695236298485	Repressed polycomb	0.127789	hyper	14.1675990791751	0.737030646471204	831.457145282063	Enriched
Smoking	TAZ	0.0421695236298485	Repressed polycomb	0.127789	hyper	14.1675990791751	0.737030646471204	831.457145282063	Enriched
Smoking	E2F6	0.0427188181834322	Weak transcription	0.129137	hypo	1.44106022451719	0.996835812163919	2.02820577712513	Enriched
Smoking	EHF	0.0427785130953746	Weak transcription	0.129255	hypo	1.75106336739787	0.969764703190672	2.96133185201139	Enriched
Smoking	YAP1	0.0430994068212704	Genic enhancer	0.130097	hyper	1.23656352248928	0.999123553440023	1.51823530255701	Enriched
Smoking	HDAC1	0.0435093104076806	Strong transcription	0.131206	hypo	1.96967119857648	0.925326829140009	3.72439013487852	Enriched
Smoking	NR5A2	0.044139965305762	Bivalent enhancer	0.132914	hypo	6.31354388610237	0.729996844282408	24.886715260023	Enriched
Smoking	AR	0.044139965305762	Bivalent enhancer	0.132914	hypo	6.31354388610237	0.729996844282408	24.886715260023	Enriched
Smoking	YAP1	0.0445084530985409	Weak enhancer	0.133893	hyper	1.14415441431695	1.00122674432052	1.3038089128257	Enriched
Smoking	ATOH8	0.0459847849234341	Bivalent enhancer	0.138066	hypo	24.9608912905671	0.53690759286692	209.211120401175	Enriched
Smoking	SMC1A	0.0461648539879537	Genic enhancer	0.138338	hypo	1.37083334175755	0.991689242580992	1.86132904105579	Enriched
Smoking	MAX	0.0468456981892719	Weak repressed polycomb	0.14031	hypo	1.20195475778495	0.999558551423806	1.43637975736082	Enriched
Smoking	FOXS1	0.0469048876990313	Weak enhancer	0.14042	hypo	2.8112833207222	0.834220157198552	7.56988281477701	Enriched
Smoking	BRD2	0.0471725155634473	Genic enhancer	0.141153	hypo	1.41972058909319	0.98046159333575	2.00845217367367	Enriched
Smoking	GATA3	0.0473743885481647	Bivalent enhancer	0.141598	hypo	6.06003666408044	0.701447267213297	23.8316787265562	Enriched
Smoking	RELA	0.0474746590421544	Heterochromatin	0.141782	hyper	1.47385480089168	0.989347378753107	2.1276314152116	Enriched
Smoking	MAFK	0.0483461479089824	ZNF genes & repeats	0.143968	hypo	2.19319726893148	0.861664041275557	4.66951096216877	Enriched
Smoking	ZNF302	0.048808451379986	Active enhancer	0.145275	hypo	1.59009577938743	0.983348296828861	2.48221596162496	Enriched
Smoking	PAF1	0.0488618957363495	Genic enhancer	0.145364	hypo	3.53158337368067	0.794155596268324	12.6644661563185	Enriched
Smoking	FOXF2	0.0489701311891967	Strong transcription	0.145407	hypo	6.44712384632601	0.686301820869906	30.2979999314377	Enriched
Smoking	ZEB1	0.0489701311891967	Strong transcription	0.145407	hypo	6.44712384632601	0.686301820869906	30.2979999314377	Enriched
Smoking	MYOCD	0.0490230122257262	Active enhancer	0.145494	hyper	1.14091100357826	0.999027200578633	1.29901118259774	Enriched
Smoking	MED1	0.0495348223004595	ZNF genes & repeats	0.146872	hyper	1.32015437679091	0.995519160083371	1.72524307917109	Enriched
Smoking	FOSB	0.0499328328863659	Flanking TSS	0.147839	hypo	2.04737128052675	0.911705719261204	4.03120792681721	Enriched
Smoking	ARNT	0.0499918312737444	Quiescent	0.147873	hypo	1.58570349616916	0.961603958923747	2.48662988546325	Enriched
Smoking	SMC1A	0.0499766258646814	Weak transcription	0.147873	hypo	1.15707116242353	0.996105219727631	1.33804660494237	Enriched
Smoking	MXI1	0.0500339311352944	Heterochromatin	0.147926	hypo	2.04291672669116	0.912177454554479	4.00772217647976	Enriched
Smoking	PAF1	0.050357405633593	Bivalent enhancer	0.148812	hyper	3.93374552600687	0.77982458420149	18.2874852998115	Enriched
Smoking	GFP	0.0507357236879888	Weak repressed polycomb	0.149858	hypo	1.97176598405369	0.962189996048901	3.63704689057467	Enriched
Smoking	NPAS2	0.0508565102167149	Genic enhancer	0.15	hypo	4.76676632061098	0.73979800398662	24.5076268184441	Enriched
Smoking	MLLT3	0.0508565102167149	Genic enhancer	0.15	hypo	4.76676632061098	0.73979800398662	24.5076268184441	Enriched
Smoking	NIPBL	0.0508565102167149	Genic enhancer	0.15	hypo	4.76676632061098	0.73979800398662	24.5076268184441	Enriched
Smoking	HMGB1	0.0509913014150349	ZNF genes & repeats	0.150254	hyper	2.37392100914091	0.956577842789533	5.16404703484517	Enriched
Smoking	MGA	0.051061209096395	ZNF genes & repeats	0.150348	hypo	2.16465170724376	0.850639859764306	4.60760317919424	Enriched
Smoking	MBD3	0.0519017774325399	Genic enhancer	0.152285	hypo	2.35598623677659	0.924053233711623	5.33762210396251	Enriched
Smoking	RNF2	0.0519670920839311	Weak transcription	0.152332	hyper	1.69790690914221	0.958860478304587	2.82830629742252	Enriched
Smoking	TAF1	0.0519425565860348	Weak repressed polycomb	0.152332	hyper	1.95864241689118	0.925211870098153	3.77784180278999	Enriched
Smoking	VCP	0.0521303844554851	ZNF genes & repeats	0.152666	hypo	3.76965013599406	0.741427566775105	11.9557030341009	Enriched
Smoking	HES2	0.0523813580461354	Bivalent enhancer	0.153328	hypo	21.3992005105753	0.469648948034878	170.198963784562	Enriched
Smoking	HOXB5	0.0533930445243867	Genic enhancer	0.156068	hypo	2.51017795798957	0.819727255449383	6.54335262885317	Enriched
Smoking	LMNB1	0.053847687106596	Repressed polycomb	0.157174	hyper	1.73204596866502	0.970017682338374	2.94166327695733	Enriched
Smoking	MXI1	0.0546699686446511	Heterochromatin	0.159349	hyper	1.74519111095369	0.947056489745739	2.99551148877321	Enriched
Smoking	LMNB1	0.0552687432587998	Strong transcription	0.160848	hyper	1.8245255504494	0.950829009076028	3.2092520844233	Enriched
Smoking	GATA4	0.0553281487527396	Heterochromatin	0.160888	hyper	2.01151058704732	0.879348053736755	4.06616371442791	Enriched
Smoking	Epitope	0.0560315463606922	Genic enhancer	0.162704	hypo	1.1549476370358	0.993672519267658	1.3377265728226	Enriched
Smoking	HIF1A	0.0565496451909805	Bivalent enhancer	0.164055	hyper	1.64374643551511	0.950108808636104	2.73855838688612	Enriched
Smoking	HOXB5	0.0567263269998909	Quiescent	0.164232	hypo	1.72229570882316	0.939074286329379	2.93813039954181	Enriched
Smoking	CDK9	0.0567432871337308	Strong transcription	0.164232	hypo	5.86145559087461	0.630764983175753	26.8699658368795	Enriched
Smoking	MBD3	0.0567432871337308	Strong transcription	0.164232	hypo	5.86145559087461	0.630764983175753	26.8699658368795	Enriched
Smoking	MGA	0.0568117062108323	Repressed polycomb	0.164353	hyper	2.27262075293815	0.883953831761039	5.21215255930382	Enriched
Smoking	PAX9	0.0575722071161637	ZNF genes & repeats	0.166397	hypo	5.60912367464458	0.626590957587332	23.749970646544	Enriched
Smoking	C11orf53	0.0590088881390031	ZNF genes & repeats	0.170391	hyper	1.703599960693	0.917626840865228	2.9525498770046	Enriched
Smoking	SMC3	0.0598451805785178	Genic enhancer	0.172564	hyper	1.25429195266025	0.980505299443538	1.58697080473897	Enriched
Smoking	MGA	0.0605783834689441	Strong transcription	0.174434	hypo	3.58291500714569	0.694953672418308	11.6615868576231	Enriched
Smoking	HDAC1	0.0612232146330638	ZNF genes & repeats	0.176209	hyper	1.65589422716872	0.948018667481548	2.73396058546643	Enriched
Smoking	TP53	0.0619499983797185	ZNF genes & repeats	0.178052	hypo	3.49312462764572	0.68920215210089	11.0192775932398	Enriched
Smoking	EP300	0.06234054231112	Bivalent TSS	0.179008	hyper	1.5837737766235	0.964190646824654	2.51664569668049	Enriched
Smoking	TP53	0.0625082628778861	Weak enhancer	0.179407	hypo	1.67427640665452	0.906440430996528	2.8827327643452	Enriched
Smoking	AR	0.0628988770729599	Repressed polycomb	0.180216	hypo	5.17485641214784	0.596304631311304	20.5373132316118	Enriched
Smoking	MXI1	0.0631093260202879	Genic enhancer	0.180576	hyper	1.43190839836938	0.954299967967565	2.08494300531444	Enriched
Smoking	PRDM1	0.0631197763722293	ZNF genes & repeats	0.180576	hypo	5.29682691483579	0.594205226899588	22.2416463203841	Enriched
Smoking	Cas9	0.0634246131582829	Quiescent	0.181113	hypo	2.50422122564071	0.763001900917886	6.45646279409729	Enriched
Smoking	MLLT1	0.0634237683712422	Weak enhancer	0.181113	hyper	8.01182346302394	0.580615542868884	110.602289382059	Enriched
Smoking	DEC1	0.0641604632501605	Heterochromatin	0.183045	hypo	3.50959597510421	0.677719072727502	11.5156256625975	Enriched
Smoking	MLLT1	0.0643535903587423	Genic enhancer	0.183427	hypo	7.94180856830505	0.575468479054089	109.64543821362	Enriched
Smoking	CREBBP	0.0644658434840298	Weak enhancer	0.183578	hypo	1.73489599026922	0.890503435513012	3.11396272520894	Enriched
Smoking	ESR1	0.064754644463085	Bivalent enhancer	0.184315	hypo	5.0462935903525	0.586646868274658	19.682412043898	Enriched
Smoking	CTCF	0.0654510935954324	Weak transcription	0.186041	hyper	1.08813944902114	0.992934099307914	1.19057096271357	Enriched
Smoking	ATOH8	0.0660017166942992	Active enhancer	0.187434	hypo	1.33079770282524	0.970509950343467	1.79512828143474	Enriched
Smoking	ZHX3	0.0662139905612168	Active TSS	0.187951	hyper	2.0502415105301	0.873369748778794	4.1170949272037	Enriched
Smoking	NFE2L2	0.0666004544455403	Strong transcription	0.188874	hyper	1.78840220138091	0.872750486428395	3.29876822018545	Enriched
Smoking	MECP2	0.0672133166542458	Strong transcription	0.190525	hypo	2.74492783653111	0.717399193461745	7.52162211204766	Enriched
Smoking	AFF1	0.068062152603288	Weak repressed polycomb	0.192561	hyper	2.53558002507974	0.743185849528779	6.96782571164223	Enriched
Smoking	ATOH8	0.0680870318919448	Heterochromatin	0.192561	hyper	2.85943219407793	0.710341310704963	8.5413920735726	Enriched
Smoking	CRTC2	0.068840396272043	Genic enhancer	0.194602	hypo	1.28832956715752	0.965837012682536	1.69412191916815	Enriched
Smoking	EP300	0.0692789784243246	Heterochromatin	0.195753	hyper	1.1964253407934	0.982006868824057	1.44644624984162	Enriched
Smoking	FOSB	0.0694834303293509	Quiescent	0.196241	hypo	2.43054337990379	0.741879415493413	6.24917675003098	Enriched
Smoking	E2F7	0.0698600393881443	Weak transcription	0.197124	hyper	1.32418297682975	0.958218938403977	1.79216838681985	Enriched
Smoking	CHD2	0.0700916555209572	Genic enhancer	0.197598	hypo	3.97163611044463	0.642402265926426	18.6038287728269	Enriched
Smoking	LMNB1	0.070307941948021	Flanking TSS	0.198117	hyper	1.13533962351532	0.987228069164718	1.30146408421186	Enriched
Smoking	AFF1	0.0704333711033793	Weak transcription	0.198379	hyper	1.93657377411935	0.887340718774733	3.79148119657302	Enriched
Smoking	EZH2	0.0704650683859047	Flanking TSS	0.198379	hyper	1.14878965355136	0.983948640734406	1.3355289471425	Enriched
Smoking	SUMO2	0.0706568349881657	Strong transcription	0.198829	hyper	2.72471729660213	0.703823513107238	7.61240533265386	Enriched
Smoking	IRF3	0.0712094547790181	Active enhancer	0.200028	hyper	7.46041933487395	0.540716834983508	102.956658812038	Enriched
Smoking	MXI1	0.0711501518918462	Strong transcription	0.200028	hyper	1.93305864348545	0.903726659429008	3.67994975172612	Enriched
Smoking	BRD2	0.0715869026316367	Weak repressed polycomb	0.200671	hyper	1.22342962845168	0.973067206640025	1.52329154425449	Enriched
Smoking	POU5F1	0.0718547489223215	Weak enhancer	0.201011	hypo	Inf	0.331204208361498	Inf	Enriched
Smoking	NUTM1	0.0718547489223215	Weak enhancer	0.201011	hypo	Inf	0.331204208361498	Inf	Enriched
Smoking	USP7	0.0718547489223215	Weak enhancer	0.201011	hypo	Inf	0.331204208361498	Inf	Enriched
Smoking	HOXB13	0.0723680954275359	Genic enhancer	0.202265	hypo	2.4195107178736	0.875966293792607	5.83126615706581	Enriched
Smoking	NR5A2	0.0725600519614758	ZNF genes & repeats	0.20271	hypo	3.2544697416491	0.643834429383445	10.2197897272423	Enriched
Smoking	BHLHE40	0.073817133944593	Quiescent	0.205942	hyper	1.15137713006705	0.981670599503363	1.3435243158775	Enriched
Smoking	INTS12	0.0740016278526805	Quiescent	0.206364	hypo	1.28687581474443	0.961594656993716	1.69191890906231	Enriched
Smoking	TAF1	0.0740508513569484	Bivalent TSS	0.206408	hyper	1.65400941675775	0.899348293808855	2.88895940090924	Enriched
Smoking	BRD4	0.0741537008584522	Bivalent enhancer	0.206602	hyper	1.10428908537813	0.989460907554643	1.2314697409656	Enriched
Smoking	SUMO2	0.075301708125566	Bivalent TSS	0.209329	hyper	3.02623060385045	0.676592222577268	10.9261737539819	Enriched
Smoking	Epitope	0.0762795672299403	Weak repressed polycomb	0.211857	hyper	1.11462558241886	0.985893803854646	1.25712407086766	Enriched
Smoking	EHF	0.0763281939470625	Quiescent	0.211897	hypo	1.60324256310846	0.894993644308696	2.68368010514051	Enriched
Smoking	MAFK	0.0769328220305163	Genic enhancer	0.213384	hyper	1.32926751654982	0.952633991444302	1.81724275652649	Enriched
Smoking	MBD3	0.0773500585978059	Flanking TSS	0.214349	hyper	1.39513532618425	0.951051680841403	1.98617418838969	Enriched
Smoking	RFX5	0.0774649933077705	Repressed polycomb	0.214572	hyper	7.08395380602653	0.513058372998966	97.8323818166411	Enriched
Smoking	FOXF2	0.0779900771456941	Genic enhancer	0.215737	hypo	2.88926802757262	0.670501543356782	9.75975321096921	Enriched
Smoking	USF1	0.0779706836822275	Weak repressed polycomb	0.215737	hypo	1.59169527302681	0.894849308641272	2.63986465501865	Enriched
Smoking	SIX5	0.0782125826937138	Strong transcription	0.216255	hyper	4.90163999327497	0.521944192498658	23.0240945943249	Enriched
Smoking	TEAD4	0.0793891993270937	Bivalent enhancer	0.219215	hypo	3.10786092480743	0.619413551450629	9.62573353337396	Enriched
Smoking	ESRRA	0.0797436279624385	ZNF genes & repeats	0.219997	hyper	Inf	0.295902212251211	Inf	Enriched
Smoking	CUL4A	0.0807644333295078	Quiescent	0.222615	hypo	2.64419799094609	0.668683800342131	7.65948272616707	Enriched
Smoking	LMNB1	0.0809980476661133	Strong transcription	0.223159	hypo	1.81420187264607	0.853550227675823	3.42440940336412	Enriched
Smoking	SUMO1	0.0828994091640686	Genic enhancer	0.227891	hypo	1.51327585570967	0.922614593218776	2.38275979074696	Enriched
Smoking	RARB	0.0828778878636384	Active enhancer	0.227891	hypo	1.39322456254004	0.948949558609654	1.99730047370983	Enriched
Smoking	EHMT2	0.0833496986862586	Bivalent TSS	0.229027	hyper	6.78007443356455	0.489793438396087	93.9807273152481	Enriched
Smoking	RBL1	0.0836190563685839	Bivalent enhancer	0.229665	hyper	1.56853790948083	0.9091864311568	2.60421535391677	Enriched
Smoking	IRF1	0.083774492128897	Heterochromatin	0.22999	hyper	1.62844244379528	0.864063702323727	2.84087142906721	Enriched
Smoking	CDK9	0.083974756009978	Bivalent TSS	0.230437	hyper	1.56456673575974	0.909464935205781	2.58386657427702	Enriched
Smoking	MBD6	0.085278991686056	Weak transcription	0.233809	hypo	1.47611780660372	0.903980842561339	2.29967787770985	Enriched
Smoking	ZNF624	0.0857185547701375	Active enhancer	0.234858	hypo	1.34991731766502	0.939432712185108	1.89839801909539	Enriched
Smoking	HDAC2	0.0858693885672254	Weak repressed polycomb	0.235029	hyper	1.53843272658265	0.908955319743657	2.47710100827429	Enriched
Smoking	ZFP36	0.0862823443610752	ZNF genes & repeats	0.235932	hyper	2.31189464049787	0.69028773160418	6.15986849881652	Enriched
Smoking	SMAD4	0.0863258536233634	Flanking TSS	0.235947	hypo	2.13391321391794	0.832083581142525	4.59518604785078	Enriched
Smoking	ZEB1	0.0869377979137635	ZNF genes & repeats	0.237305	hypo	4.33395034666741	0.492398470665866	17.7229657027238	Enriched
Smoking	CREBBP	0.0870381535506095	Genic enhancer	0.237474	hypo	2.04470379676634	0.86338948110056	4.34516476066967	Enriched
Smoking	C11orf53	0.0872121277965947	Weak repressed polycomb	0.237844	hyper	1.35981986909272	0.930828759309608	1.93412965296698	Enriched
Smoking	TEAD1	0.0876571247062079	Strong transcription	0.238532	hyper	1.86953526755302	0.785471515755033	3.82783791524943	Enriched
Smoking	TAF1	0.0876559807476162	Strong transcription	0.238532	hypo	16.1053890545317	0.272927212766018	308.782469688427	Enriched
Smoking	MBD6	0.0876099324342375	Strong transcription	0.238532	hypo	3.02281592580617	0.59168278456492	9.67823614012373	Enriched
Smoking	DOT1L	0.0876559807476162	Strong transcription	0.238532	hypo	16.1053890545317	0.272927212766018	308.782469688427	Enriched
Smoking	MTA2	0.0875564809153421	ZNF genes & repeats	0.238532	hyper	2.13064612701112	0.801563456202504	4.83953702782568	Enriched
Smoking	VCP	0.0877440667508445	Bivalent TSS	0.238664	hyper	2.1753094088335	0.777716121746229	5.33229223611467	Enriched
Smoking	JUND	0.0879282957935983	Bivalent enhancer	0.238955	hypo	4.20081499717577	0.490191927243547	16.2724503448331	Enriched
Smoking	PAXIP1	0.0880878863056417	Weak enhancer	0.239284	hypo	3.23171359074397	0.584868571844215	11.986010399908	Enriched
Smoking	MBD3	0.0882906239083544	Heterochromatin	0.239729	hypo	3.02531581482675	0.589286395656989	9.7724469974818	Enriched
Smoking	TBP	0.0892192288826495	Weak repressed polycomb	0.242023	hyper	1.55465569718232	0.87342119152728	2.60709415241472	Enriched
Smoking	SOX1	0.0898538005230572	Weak repressed polycomb	0.243439	hypo	3.00768200056324	0.584480049101649	9.75569101587058	Enriched
Smoking	MTA2	0.0905351636074965	Genic enhancer	0.245071	hypo	1.72339869818119	0.86665320500372	3.17994238138113	Enriched
Smoking	FOS	0.0906313687153017	Repressed polycomb	0.245224	hypo	11.8778826993245	0.265378974487847	90.0950564639068	Enriched
Smoking	REST	0.0908002130858536	Strong transcription	0.245432	hyper	2.06917155227726	0.805969936949269	4.46362342303582	Enriched
Smoking	MAZ	0.0908273595255341	ZNF genes & repeats	0.245432	hyper	1.62355178848449	0.87591053521188	2.8079558502394	Enriched
Smoking	SUMO2	0.0912168793921621	Heterochromatin	0.246377	hyper	1.62594557986902	0.884082577858192	2.78383970418164	Enriched
Smoking	MAX	0.0917981996738645	Strong transcription	0.247731	hyper	1.21130744485516	0.963428329469349	1.5067019711117	Enriched
Smoking	BRD2	0.0923877593883084	Heterochromatin	0.24905	hypo	1.36654602508814	0.924780922827927	1.95386258019541	Enriched
Smoking	HSF1	0.09257635952764	Weak repressed polycomb	0.249396	hypo	4.31719131433825	0.472570227386123	19.0970107248532	Enriched
Smoking	SOX2	0.0933987491205074	Repressed polycomb	0.251283	hypo	4.07033859277509	0.472565131448718	15.9193752901402	Enriched
Smoking	MBD3	0.0936214094913976	Weak transcription	0.251773	hypo	2.22418502408692	0.673602221654528	5.79125627881967	Enriched
Smoking	ASPSCR1	0.0939274239556904	Strong transcription	0.252486	hyper	1.34185022102634	0.928907652614752	1.88331123129743	Enriched
Smoking	GATA4	0.0943404007810959	Heterochromatin	0.253486	hypo	2.15101055169994	0.676077182837957	5.27788347472343	Enriched
Smoking	NUTM1	0.0947963983774778	Weak repressed polycomb	0.254601	hyper	5.06896108498108	0.458405456945586	35.3697636498329	Enriched
Smoking	CREBBP	0.0950533203019434	ZNF genes & repeats	0.255069	hyper	3.15105104558314	0.563910436659137	11.9457758358063	Enriched
Smoking	NR5A2	0.0957922468625339	Heterochromatin	0.256829	hypo	2.00849507356381	0.786664197404354	4.2975780554216	Enriched
Smoking	HOXA7	0.0967124634127732	Heterochromatin	0.259184	hypo	4.17683621709392	0.460458163046424	18.2032457748776	Enriched
Smoking	NEUROD1	0.0972334403531417	Bivalent enhancer	0.260355	hyper	1.18435858000058	0.961746167685042	1.45012829778915	Enriched
Smoking	NR5A2	0.0973539872904444	ZNF genes & repeats	0.260565	hyper	2.02391511276051	0.763766857359066	4.57564516888893	Enriched
Smoking	DEC1	0.0978075408781992	Quiescent	0.261666	hypo	1.90740554163155	0.840590988065735	3.81180578707689	Enriched
Smoking	FOXF2	0.0980411354147489	Heterochromatin	0.262177	hypo	2.38771740971035	0.625182065175596	6.52272403559808	Enriched
Smoking	MAZ	0.098542477299786	Weak transcription	0.263404	hypo	1.20604055364697	0.954605407839383	1.50685430198518	Enriched
Smoking	USF2	0.0992422929481121	Weak repressed polycomb	0.265046	hypo	1.67030828555514	0.873054885210477	2.92618194646538	Enriched
Smoking	Cas9	0.0998162573745752	Weak repressed polycomb	0.266349	hypo	14.02260541064	0.237564827357798	268.956439162677	Enriched
Smoking	NFIB	0.10032457694381	ZNF genes & repeats	0.267244	hypo	1.96050968639851	0.771601470501877	4.16468194372023	Enriched
Smoking	NR2F2	0.100794378168913	Weak transcription	0.268265	hyper	1.64513102702023	0.846442566145223	2.94365727621558	Enriched
Smoking	HSF1	0.101481786712143	Genic enhancer	0.269862	hyper	3.08972583957835	0.546016125826888	12.0135167530165	Enriched
Smoking	FOXS1	0.101998722785625	ZNF genes & repeats	0.270655	hyper	4.62000357657378	0.439616565248103	28.2562147318054	Enriched
Smoking	GABPA	0.102363331497696	Bivalent TSS	0.271506	hyper	1.69075825183844	0.858254658971805	3.12379026894288	Enriched
Smoking	SIX5	0.102463424297354	Weak enhancer	0.271539	hypo	1.63352873747514	0.840117050963684	2.92396071171011	Enriched
Smoking	GABPA	0.102422674654538	Bivalent enhancer	0.271539	hypo	3.82634683726953	0.447209533062244	14.7798108640141	Enriched
Smoking	HOXB13	0.102733440740319	Weak enhancer	0.271905	hypo	1.84820491696724	0.807067273490242	3.74229279179261	Enriched
Smoking	ZNF624	0.102861650857127	Weak enhancer	0.272128	hypo	2.98304959124149	0.54493039557157	10.8652647917478	Enriched
Smoking	MECP2	0.103038593346627	ZNF genes & repeats	0.27248	hyper	1.97446749683399	0.746189739986081	4.45431308754428	Enriched
Smoking	SMC3	0.103236151544389	Heterochromatin	0.272886	hypo	1.24154174469507	0.949572018585464	1.59863166468128	Enriched
Smoking	EZH2	0.104922126046826	Weak transcription	0.276987	hyper	1.42048744082822	0.890131788480685	2.17193467451328	Enriched
Smoking	FOSL1	0.105214146155383	Flanking TSS	0.277565	hypo	2.33036872273038	0.608413345714114	6.39464894206222	Enriched
Smoking	SOX1	0.106083713520015	Weak transcription	0.279696	hypo	1.70731693541774	0.821359723084415	3.21160780648083	Enriched
Smoking	ASXL2	0.106199794339313	Heterochromatin	0.279883	hypo	1.91451008602261	0.75072161344957	4.08962605944528	Enriched
Smoking	HDAC1	0.108796662142838	Quiescent	0.285874	hypo	1.21424040332694	0.9511966062061	1.53081280347378	Enriched
Smoking	NFIB	0.110516701404981	Strong transcription	0.289901	hypo	1.67556856546014	0.822201463212639	3.06794700511696	Enriched
Smoking	KLF5	0.110566025126962	ZNF genes & repeats	0.289908	hypo	1.77597175674877	0.796630459090124	3.46135691311442	Enriched
Smoking	E2F7	0.110702092523865	Weak repressed polycomb	0.290142	hyper	1.79031534136701	0.774200373735673	3.67556035434764	Enriched
Smoking	NUTM1	0.111878797968867	Genic enhancer	0.292359	hypo	Inf	0.203544688735442	Inf	Enriched
Smoking	SNAPC4	0.111878797968867	Genic enhancer	0.292359	hypo	Inf	0.203544688735442	Inf	Enriched
Smoking	ELL2	0.111873099067558	Strong transcription	0.292359	hyper	2.72389882040785	0.528432311471081	8.86184897696649	Enriched
Smoking	EHMT2	0.112072613621631	ZNF genes & repeats	0.292742	hyper	2.88810604414918	0.52252042624706	10.7177804082533	Enriched
Smoking	CEBPB	0.112649587187722	Bivalent enhancer	0.294001	hypo	2.65023420568416	0.529054524144697	8.18766752101129	Enriched
Smoking	USF2	0.113039577742534	Heterochromatin	0.294646	hyper	1.36793848395198	0.892226213309854	2.02193746322026	Enriched
Smoking	SPDEF	0.11402243388595	Quiescent	0.296832	hyper	1.7618326414578	0.770580397998416	3.55925152618813	Enriched
Smoking	TAF1	0.114310630324404	Genic enhancer	0.297208	hypo	2.27075800998198	0.749204504396934	5.8233124840115	Enriched
Smoking	NELFCD	0.114310630324404	Genic enhancer	0.297208	hypo	2.27075800998198	0.749204504396934	5.8233124840115	Enriched
Smoking	CHD1	0.115133667843284	Strong transcription	0.299096	hypo	10.7394581261124	0.204475540122532	133.569808446342	Enriched
Smoking	ETS1	0.115664334701144	Weak enhancer	0.300223	hypo	1.61801788790943	0.855666443879555	2.83504391446427	Enriched
Smoking	HIF1A	0.11597524934528	Genic enhancer	0.300814	hypo	1.73520930263896	0.844616338929933	3.28484012197841	Enriched
Smoking	SMAD4	0.115989531157677	Active TSS	0.300814	hypo	1.73386529914374	0.783913419925732	3.34304681215047	Enriched
Smoking	JUNB	0.116783861098567	Repressed polycomb	0.302241	hypo	3.53974783282294	0.412509443834213	13.7529377885748	Enriched
Smoking	ZSCAN20	0.118533628176857	Weak enhancer	0.306306	hypo	2.7697619573243	0.510058185326823	9.93460541796347	Enriched
Smoking	CREBBP	0.118552329892025	Weak repressed polycomb	0.306306	hypo	2.63149517148662	0.51498169868196	8.42737070144378	Enriched
Smoking	SIX5	0.118509912444111	Heterochromatin	0.306306	hyper	1.85355948381956	0.711109205855187	4.08992233231818	Enriched
Smoking	POU2F3	0.11957505546841	Bivalent TSS	0.30869	hypo	8.84311317759752	0.197572556940869	65.6991545441447	Enriched
Smoking	ZBTB33	0.12000996131339	Bivalent enhancer	0.309684	hypo	8.32638974764536	0.19737518072788	54.1000484724747	Enriched
Smoking	NR5A2	0.121517465228357	Active enhancer	0.313443	hypo	1.09665016776783	0.974362156371446	1.23137115768101	Enriched
Smoking	NR2F2	0.121906951560176	Quiescent	0.314317	hypo	1.57444971204456	0.839706334800248	2.72822925525547	Enriched
Smoking	HOXB5	0.122473146229175	Weak enhancer	0.315645	hypo	1.71210532335605	0.749970306348176	3.45085012105378	Enriched
Smoking	IRF1	0.12286360577994	Genic enhancer	0.31652	hyper	1.71797343003053	0.744627358266611	3.51486740084261	Enriched
Smoking	TP53	0.123193981267498	Strong transcription	0.317107	hyper	1.80742887177196	0.706656797648113	3.87722045431507	Enriched
Smoking	NUTM1	0.123728029749633	Active TSS	0.318084	hyper	8.58615216467238	0.190404644877688	66.9709918497733	Enriched
Smoking	E2F7	0.123815346988689	Repressed polycomb	0.318177	hyper	Inf	0.181449789833575	Inf	Enriched
Smoking	GTF2B	0.125029136044751	Weak repressed polycomb	0.321029	hyper	4.05556584018705	0.386018932491411	24.7977324595522	Enriched
Smoking	PIAS4	0.125427501599608	Active TSS	0.321755	hypo	8.46070818867457	0.187623731864392	65.9608693811895	Enriched
Smoking	SNAPC2	0.125427501599608	Active TSS	0.321755	hypo	8.46070818867457	0.187623731864392	65.9608693811895	Enriched
Smoking	UBR5	0.125469149748021	Repressed polycomb	0.321755	hyper	2.12832945059829	0.697999709139728	5.50882159775835	Enriched
Smoking	MECP2	0.125925321851376	Genic enhancer	0.322527	hyper	1.65000495160247	0.814976776639259	3.06157613239883	Enriched
Smoking	ATF3	0.125916456318263	Bivalent enhancer	0.322527	hypo	7.88814212593576	0.187483587857721	50.9411489294218	Enriched
Smoking	AFF1	0.126118454295459	Heterochromatin	0.322888	hyper	2.09256045683108	0.725611742140539	4.96011356902111	Enriched
Smoking	ATOH8	0.126200835319796	Weak repressed polycomb	0.322966	hypo	3.5074869529925	0.390865525814151	14.9426867518794	Enriched
Smoking	SMARCA2	0.126575759676617	Strong transcription	0.323508	hyper	1.29617064231354	0.902351760995888	1.81040520252569	Enriched
Smoking	EHMT2	0.126621915158543	Repressed polycomb	0.323508	hyper	2.36292418269375	0.554609310191666	7.81288836712472	Enriched
Smoking	CBX8	0.126539783430846	Heterochromatin	0.323508	hyper	14.2961951187277	0.182023925490031	1110.64849925154	Enriched
Smoking	HMGA2	0.126684988040739	Quiescent	0.323536	hypo	2.20349572401761	0.563904508170404	6.25484337562864	Enriched
Smoking	RFX5	0.128015524968547	Weak transcription	0.326395	hypo	1.49306448148866	0.84714461412574	2.47225293917276	Enriched
Smoking	RELA	0.12825401767335	Repressed polycomb	0.326465	hypo	7.91815553155954	0.183569450605566	54.4611224191417	Enriched
Smoking	SNAI2	0.12825401767335	Repressed polycomb	0.326465	hypo	7.91815553155954	0.183569450605566	54.4611224191417	Enriched
Smoking	SMAD3	0.128922567102166	Bivalent TSS	0.327897	hypo	8.12978327345548	0.182205355624577	60.0563041997455	Enriched
Smoking	ZHX3	0.129033627966825	ZNF genes & repeats	0.32791	hyper	3.84956868122591	0.379709461780516	21.5503491896248	Enriched
Smoking	PCGF2	0.129003949100483	Bivalent TSS	0.32791	hyper	Inf	0.173120491694609	Inf	Enriched
Smoking	ELF1	0.129298399846512	Heterochromatin	0.328448	hyper	1.5287837231135	0.812603130030013	2.66086328844256	Enriched
Smoking	RBL1	0.130590243212241	Genic enhancer	0.330979	hyper	1.91786955484028	0.777719347180693	4.1339740427813	Enriched
Smoking	TP53	0.132099247835761	Bivalent enhancer	0.334601	hyper	2.10776834910505	0.663001735993882	5.84663808836085	Enriched
Smoking	YY1	0.132227657315038	Strong transcription	0.334789	hypo	2.47985761143117	0.489777150441296	7.81403327496989	Enriched
Smoking	MBD3	0.133574468640844	ZNF genes & repeats	0.337647	hypo	3.28640989488637	0.378758013453316	13.0652404918275	Enriched
Smoking	BAP1	0.133948671063004	Strong transcription	0.338454	hypo	1.99571137089987	0.713736797845964	4.51288938255377	Enriched
Smoking	GFP	0.13449250161456	Weak repressed polycomb	0.339482	hyper	1.45033337522543	0.870523135582437	2.30374625979434	Enriched
Smoking	BAP1	0.13452005800953	Heterochromatin	0.339482	hyper	1.41670534788105	0.84628302240693	2.24976341443749	Enriched
Smoking	IRF3	0.135001448805032	Weak transcription	0.340558	hyper	3.65024412399081	0.369935857526887	19.1704896684219	Enriched
Smoking	HOXB13	0.135724971149247	ZNF genes & repeats	0.342104	hypo	7.93138947605938	0.172058300701433	65.6509543858342	Enriched
Smoking	NFIB	0.136704004304538	Active enhancer	0.344151	hyper	1.07522857695268	0.976006223593812	1.18262244867948	Enriched
Smoking	ELF1	0.137159944948275	Bivalent TSS	0.345159	hyper	1.5741390892538	0.840852352130636	2.78627589452337	Enriched
Smoking	PRDM1	0.137612323400996	Bivalent enhancer	0.346157	hypo	7.13714058008743	0.17039964065981	45.5407925365566	Enriched
Smoking	ASXL2	0.139205233888503	Strong transcription	0.349595	hyper	2.08660075931948	0.545445071727884	5.71499543219787	Enriched
Smoking	MECP2	0.139205233888503	Strong transcription	0.349595	hyper	2.08660075931948	0.545445071727884	5.71499543219787	Enriched
Smoking	MLLT3	0.139554236748716	Bivalent enhancer	0.350187	hyper	2.94908006238261	0.457552708409571	15.1675515270647	Enriched
Smoking	SNAPC1	0.139957424704635	Active TSS	0.350914	hypo	7.40439910481084	0.166745574774054	55.3475701091093	Enriched
Smoking	SUMO2	0.140695974419737	ZNF genes & repeats	0.352623	hypo	2.38474253554566	0.476423297912885	7.36008141321774	Enriched
Smoking	CHD1	0.14115873595078	Bivalent TSS	0.353497	hyper	2.26673625069347	0.529265015577102	7.5455554665371	Enriched
Smoking	HEYL	0.141784286161382	Strong transcription	0.35492	hypo	8.05566944435744	0.163473760546367	81.4201837660403	Enriched
Smoking	PBX1	0.142823391576202	Weak repressed polycomb	0.357376	hypo	1.91527288730362	0.683122500850514	4.3485378894271	Enriched
Smoking	EPAS1	0.143884783386942	Flanking TSS	0.359886	hyper	2.0828480217965	0.536424403914819	5.8487916835748	Enriched
Smoking	GATA3	0.144303265759581	ZNF genes & repeats	0.360787	hypo	2.0310096709497	0.539588430337026	5.41407021533271	Enriched
Smoking	ELF1	0.145331648294345	Weak enhancer	0.362772	hypo	1.30316082949704	0.900892278559603	1.83523402116425	Enriched
Smoking	KDM2B	0.14576498160891	Flanking TSS	0.363707	hyper	1.10033621679639	0.964168332159862	1.25209592266814	Enriched
Smoking	NKX2-1	0.146701844585965	Bivalent TSS	0.365897	hypo	3.33915473169463	0.352186442151356	15.9133480532555	Enriched
Smoking	MAX	0.146856525928827	ZNF genes & repeats	0.366135	hypo	1.25251039198999	0.900651106792249	1.70746606361665	Enriched
Smoking	IRF1	0.147763151474972	ZNF genes & repeats	0.367951	hypo	3.07408192232026	0.355319829862457	12.1505713248167	Enriched
Smoking	RBL2	0.147911896190084	Strong transcription	0.368025	hyper	8.16832204942856	0.15551594247032	101.588964574588	Enriched
Smoking	CHD1	0.147911896190084	Strong transcription	0.368025	hyper	8.16832204942856	0.15551594247032	101.588964574588	Enriched
Smoking	SMC1A	0.14879427175186	Genic enhancer	0.369923	hyper	1.29575292454472	0.896655616133034	1.82575174240278	Enriched
Smoking	TP63	0.149153723342211	Bivalent enhancer	0.370668	hypo	6.51457852810036	0.156164499613491	41.2117940762001	Enriched
Smoking	TBP	0.149846336960387	Genic enhancer	0.37224	hypo	1.56628504272093	0.79146049605109	2.87103381454251	Enriched
Smoking	ATF3	0.150224693134642	Repressed polycomb	0.37303	hyper	2.18106055615669	0.517221488692015	7.07480739596552	Enriched
Smoking	HDAC1	0.150883332295536	Repressed polycomb	0.374515	hyper	1.43713635966826	0.825443939487953	2.38125968085277	Enriched
Smoking	FOXS1	0.152190863424686	Heterochromatin	0.377458	hypo	3.07741491496922	0.347360358388585	12.7699693550213	Enriched
Smoking	PBX3	0.152331023312193	ZNF genes & repeats	0.377587	hyper	1.87447608015992	0.645672745963249	4.48950959259076	Enriched
Smoking	POU5F1	0.152501460407496	Active enhancer	0.377774	hypo	2.18233270218063	0.512898656480058	7.20232235472412	Enriched
Smoking	RELA	0.153099870501302	Flanking TSS	0.378953	hypo	1.3576163891464	0.86693310890636	2.03675257912438	Enriched
Smoking	VCP	0.153343038063697	Strong transcription	0.379403	hypo	2.30267103958645	0.456101511441365	7.21752257477915	Enriched
Smoking	NIPBL	0.153551717519678	ZNF genes & repeats	0.379464	hypo	6.79770702630187	0.150509410930896	53.1525937600739	Enriched
Smoking	PHF8	0.153513574147614	Bivalent TSS	0.379464	hyper	1.67523888876931	0.772102527528847	3.33802751461416	Enriched
Smoking	MBD3	0.154045598495916	Heterochromatin	0.380381	hyper	2.04220072453333	0.520242106827583	5.84251179209553	Enriched
Smoking	HIRA	0.154867128274707	Bivalent enhancer	0.382104	hypo	6.24267483155264	0.149901464219322	39.3257697118967	Enriched
Smoking	FOXS1	0.154857263808533	Heterochromatin	0.382104	hyper	2.38246174324332	0.449332662012014	8.16543971064199	Enriched
Smoking	BRD3	0.155050398957092	Weak enhancer	0.382404	hyper	1.42430130044646	0.824358436657328	2.33771870186741	Enriched
Smoking	VCP	0.155327613211594	Genic enhancer	0.382783	hyper	1.43088594214587	0.834138870628912	2.32693470797565	Enriched
Smoking	TBP	0.155481857459485	Heterochromatin	0.38301	hypo	1.98272257653246	0.522496948321355	5.35751807059972	Enriched
Smoking	SOX2	0.156088388313785	Weak repressed polycomb	0.384351	hyper	1.32453173473375	0.872304056308232	1.94658026340141	Enriched
Smoking	MBD6	0.156866488735433	Strong transcription	0.386114	hyper	2.29822137416906	0.449910629416946	7.35598716263826	Enriched
Smoking	REST	0.15931590571384	Heterochromatin	0.391318	hypo	1.33205213212519	0.852372490101207	1.99333518578755	Enriched
Smoking	SOX2	0.159724046724795	ZNF genes & repeats	0.392056	hypo	1.94777777379475	0.517891246502392	5.18589542027418	Enriched
Smoking	FOXA1	0.160907096824263	Bivalent enhancer	0.394737	hypo	2.8723334270694	0.337117246286124	11.0075874187124	Enriched
Smoking	TEAD4	0.162613637999525	Repressed polycomb	0.398358	hyper	1.49200902337314	0.825955713926908	2.54956193200505	Enriched
Smoking	ZFP36	0.162763814694791	Active TSS	0.398568	hypo	1.52810842669505	0.806221826604605	2.64452038772219	Enriched
Smoking	PCGF2	0.163881702789513	Repressed polycomb	0.400989	hyper	3.54141052934733	0.320059905125493	24.742210599964	Enriched
Smoking	C11orf53	0.164738873447443	Bivalent TSS	0.402449	hyper	1.60233908561386	0.740473058328322	3.18091609237154	Enriched
Smoking	TEAD1	0.167050042614073	Quiescent	0.407291	hyper	1.1138488721383	0.951155228222217	1.29788387735705	Enriched
Smoking	ZMYND8	0.167632715269133	Strong transcription	0.408204	hypo	6.44375937949886	0.136168043490354	57.5392870969256	Enriched
Smoking	MYC	0.167513649261101	Repressed polycomb	0.408204	hyper	1.16869221868161	0.933707497941594	1.45188453857445	Enriched
Smoking	SNAPC5	0.168297529606892	Active TSS	0.409411	hypo	5.92235456089776	0.136390440236731	41.6919354240616	Enriched
Smoking	SNAI2	0.169569701527367	ZNF genes & repeats	0.412136	hypo	2.80246233289766	0.325131843560302	10.9950849219931	Enriched
Smoking	AFF1	0.169783462107626	Strong transcription	0.412493	hyper	2.88330030573611	0.322902033260176	12.1592657078455	Enriched
Smoking	HSF1	0.171137856332006	Genic enhancer	0.415132	hypo	2.3828798295714	0.421148647500261	9.26033552074051	Enriched
Smoking	RARB	0.171744458763649	Genic enhancer	0.416169	hypo	2.20721620515386	0.640062429473045	6.1749022527703	Enriched
Smoking	DEC1	0.171744458763649	Genic enhancer	0.416169	hypo	2.20721620515386	0.640062429473045	6.1749022527703	Enriched
Smoking	PBX3	0.17176707657518	Weak repressed polycomb	0.416169	hypo	1.9031227624224	0.501265388838248	5.14684432411578	Enriched
Smoking	TP53	0.173121222653009	Repressed polycomb	0.418303	hypo	5.58743621638668	0.132474089458852	36.3028509109159	Enriched
Smoking	TEAD1	0.173236545011301	Weak transcription	0.418418	hyper	1.1598149973002	0.931146215184238	1.43058877888986	Enriched
Smoking	MTA2	0.174590503454234	Weak repressed polycomb	0.420867	hypo	1.60532754323187	0.678312623591174	3.26042859455923	Enriched
Smoking	TP63	0.174784443483121	Strong transcription	0.421171	hypo	1.60318824606977	0.679315778315416	3.24320151114592	Enriched
Smoking	CHD2	0.175209473026851	Bivalent TSS	0.42203	hyper	3.38948287562479	0.305326512595254	23.768386716853	Enriched
Smoking	ZFP36	0.175426085345241	Strong transcription	0.422059	hypo	2.14908307296815	0.426769282130899	6.70568775895425	Enriched
Smoking	BAP1	0.175374919291121	ZNF genes & repeats	0.422059	hypo	2.13490568133671	0.427716308953903	6.5563865521912	Enriched
Smoking	KDM1A	0.176209849556841	Strong transcription	0.423208	hyper	2.16277003693771	0.424678000250153	6.88522200864567	Enriched
Smoking	RNF2	0.176209849556841	Strong transcription	0.423208	hyper	2.16277003693771	0.424678000250153	6.88522200864567	Enriched
Smoking	ASPSCR1	0.176245347167433	Repressed polycomb	0.423208	hyper	1.30916505185249	0.875703162912925	1.90610060942041	Enriched
Smoking	DOT1L	0.177215248184544	Weak transcription	0.424713	hypo	2.22388877515123	0.419536309409376	7.62161584005613	Enriched
Smoking	MLLT3	0.17756680940904	Weak enhancer	0.425226	hyper	3.20460469637824	0.305075911135648	19.5814946122461	Enriched
Smoking	YY1	0.178119635135602	Heterochromatin	0.426275	hypo	1.55552622311675	0.763348704978534	2.84765908954941	Enriched
Smoking	CREB1	0.178652645876785	ZNF genes & repeats	0.42733	hyper	1.19017218186963	0.917041012318629	1.52529048161471	Enriched
Smoking	HMGXB4	0.17985587355922	Genic enhancer	0.429876	hypo	3.1765518320866	0.302358107661263	19.4133467191571	Enriched
Smoking	ZMYND8	0.17985587355922	Genic enhancer	0.429876	hypo	3.1765518320866	0.302358107661263	19.4133467191571	Enriched
Smoking	MGA	0.179964014433298	Bivalent enhancer	0.429968	hypo	2.66708783484459	0.313310606644894	10.2025041887208	Enriched
Smoking	SNAI2	0.180462995738719	Bivalent TSS	0.430994	hyper	1.66214102020692	0.697882159567231	3.55406499724835	Enriched
Smoking	ATOH8	0.180713372403189	Quiescent	0.431126	hypo	1.70969226950809	0.602607216208166	3.95328479594147	Enriched
Smoking	TFCP2L1	0.180727527402467	Genic enhancer	0.431126	hypo	2.09096682762678	0.60968525642639	5.79621715149873	Enriched
Smoking	RCOR1	0.182412948838996	Quiescent	0.434143	hyper	1.163398769917	0.919587530841067	1.45542347868749	Enriched
Smoking	HEYL	0.183673359388459	Heterochromatin	0.436471	hyper	7.14534497799878	0.121091085775292	137.376499222081	Enriched
Smoking	ZEB1	0.184152652306278	Bivalent enhancer	0.437442	hyper	2.45736728927203	0.397291050434122	11.5152841045199	Enriched
Smoking	RYBP	0.184677070727886	Weak enhancer	0.438351	hypo	2.87189397935013	0.301782002505886	13.8892145475998	Enriched
Smoking	ZSCAN20	0.184861963671301	Active enhancer	0.438622	hypo	1.42024001375665	0.802313946693351	2.38608823055145	Enriched
Smoking	HOXB5	0.186909672372011	ZNF genes & repeats	0.442463	hyper	2.8869305908199	0.298434987498527	14.4900277468922	Enriched
Smoking	HOXB13	0.188240881500944	Quiescent	0.445273	hypo	1.63471797089692	0.724111290772431	3.24358268993273	Enriched
Smoking	EPAS1	0.188996372046741	Weak transcription	0.446889	hyper	1.99651427012571	0.607143074465033	5.16406326362962	Enriched
Smoking	POU2F3	0.189554295671874	Weak repressed polycomb	0.448037	hyper	1.18345976238591	0.904526761513087	1.52732482904277	Enriched
Smoking	NUTM1	0.189675719079493	Weak repressed polycomb	0.448153	hypo	5.60911219848758	0.118522803728418	50.2118505367103	Enriched
Smoking	BHLHE40	0.190420869133702	Repressed polycomb	0.449524	hypo	4.99811114740845	0.119193777640168	32.0176375247316	Enriched
Smoking	ZHX3	0.191875390062807	Weak repressed polycomb	0.452487	hyper	2.17251863310954	0.400129351877319	7.78914633480184	Enriched
Smoking	BRD4	0.192240141343857	Repressed polycomb	0.453174	hypo	1.46657672775882	0.784498792664152	2.56477586526267	Enriched
Smoking	NPAS2	0.192703086764763	Strong transcription	0.454092	hypo	5.36969539453859	0.116678054465944	44.280625942917	Enriched
Smoking	NEUROD1	0.193382976972133	Strong transcription	0.455521	hypo	1.30351007160015	0.826003529669731	1.96575171882761	Enriched
Smoking	BRF2	0.195704336017507	Active TSS	0.459939	hypo	4.9352069407516	0.115384434196418	33.4136722737309	Enriched
Smoking	KDM1A	0.197067234825861	ZNF genes & repeats	0.462966	hyper	1.52566122774841	0.758723564968068	2.80439822517698	Enriched
Smoking	AFF1	0.197147139206958	Genic enhancer	0.462978	hypo	1.73835994822932	0.646913282692892	4.01495161684853	Enriched
Smoking	MED1	0.198672318284138	Repressed polycomb	0.466029	hyper	1.24689451027745	0.871058064848436	1.74763059681597	Enriched
Smoking	MBD6	0.19892760438175	Heterochromatin	0.466451	hypo	1.8994224317242	0.599149940862827	4.63497063812965	Enriched
Smoking	NFE2L2	0.199325764577876	Weak transcription	0.46668	hyper	1.17504287647547	0.903689656889614	1.5066287854844	Enriched
Smoking	HMGA2	0.199141218058094	Weak transcription	0.46668	hypo	1.90644496451104	0.58285765870114	4.88876717968918	Enriched
Smoking	ARNT	0.199192367217644	Weak repressed polycomb	0.46668	hypo	1.89733969716731	0.597507506731237	4.64152437546075	Enriched
Smoking	HSF1	0.199946657809687	Heterochromatin	0.467954	hypo	2.54224520681248	0.290321101546297	10.2989461034496	Enriched
Smoking	FOXA2	0.200491724537632	Bivalent TSS	0.468875	hypo	4.92783693616637	0.111969826776924	35.4244082802542	Enriched
Smoking	GRHL2	0.200491724537632	Bivalent TSS	0.468875	hypo	4.92783693616637	0.111969826776924	35.4244082802542	Enriched
Smoking	ZNF624	0.200757059047022	Genic enhancer	0.469318	hypo	2.1661859682844	0.387798369755596	8.20695571865168	Enriched
Smoking	RB1	0.203506817435612	Bivalent TSS	0.475387	hyper	1.70421876336197	0.622550900343303	4.04029696599642	Enriched
Smoking	ZFP36	0.204195969792457	Genic enhancer	0.476637	hypo	1.89156271587687	0.556841785558686	5.15972785182089	Enriched
Smoking	HMGB1	0.204528456005956	Bivalent TSS	0.477233	hyper	1.62852095153887	0.720321341384479	3.34468321278	Enriched
Smoking	NR3C1	0.204654055945767	Genic enhancer	0.477346	hyper	1.11230980272982	0.937211614837276	1.31366576046909	Enriched
Smoking	EHMT2	0.205796302211451	Active enhancer	0.47983	hypo	2.1822258150448	0.379945056416803	8.74533438426512	Enriched
Smoking	NUTM1	0.206414616968705	Active enhancer	0.480909	hyper	1.68486173094409	0.626029022583068	3.90167328623464	Enriched
Smoking	SIX5	0.206752440888216	Quiescent	0.481352	hypo	1.23406810599219	0.871025200634086	1.70432601796998	Enriched
Smoking	ELL2	0.206928805940249	Genic enhancer	0.481563	hyper	1.67728257863828	0.635790807531311	3.76688908610661	Enriched
Smoking	NR5A2	0.207362019957348	Repressed polycomb	0.482208	hypo	4.52207983904192	0.108329443411419	28.6712869115778	Enriched
Smoking	ZSCAN20	0.207351369567104	Heterochromatin	0.482208	hyper	2.59859858913878	0.279795603671853	11.9165873610776	Enriched
Smoking	ESR1	0.208248359404694	Heterochromatin	0.484087	hyper	1.34806671683447	0.781339724217667	2.19139024314803	Enriched
Smoking	ZHX3	0.208865666288171	Active enhancer	0.48534	hyper	1.86523864929622	0.546927439968766	5.12245248855529	Enriched
Smoking	CBX2	0.20906739117505	Active TSS	0.485627	hypo	4.55572647525356	0.107134108137468	30.379776172163	Enriched
Smoking	SOX2	0.210422295423488	Weak enhancer	0.488435	hypo	1.24686524714239	0.857848951974997	1.7628597254459	Enriched
Smoking	SUMO2	0.21165277572647	Repressed polycomb	0.491079	hyper	2.12553726429357	0.375375394347986	8.27002119142467	Enriched
Smoking	MBD3	0.211890028768611	Weak repressed polycomb	0.491445	hyper	1.65097246072259	0.626149898599365	3.7050852817713	Enriched
Smoking	ZMYND8	0.212127855158028	Active enhancer	0.491655	hypo	1.17420979353452	0.894547379969143	1.52182433492818	Enriched
Smoking	ZNF624	0.212156545324096	Heterochromatin	0.491655	hypo	2.43609319713416	0.278871923371611	9.82398911426434	Enriched
Smoking	HOXB5	0.217018806750653	Strong transcription	0.501209	hypo	4.60251946970673	0.102068265731196	35.8461191768002	Enriched
Smoking	SOX1	0.217018806750653	Strong transcription	0.501209	hypo	4.60251946970673	0.102068265731196	35.8461191768002	Enriched
Smoking	ZNF302	0.217590751806274	Weak repressed polycomb	0.50222	hypo	4.67426663546299	0.101557737347337	38.5812546825485	Enriched
Smoking	TCF12	0.217993625990966	Bivalent TSS	0.502962	hyper	1.42402387494538	0.779533639364257	2.46601269799991	Enriched
Smoking	MBD3	0.223952032790973	Repressed polycomb	0.515556	hypo	4.12788873346179	0.0992767770377239	25.9057713624259	Enriched
Smoking	NEUROD1	0.224087407991878	Quiescent	0.515676	hypo	1.08282613417109	0.949015696514818	1.23120997727858	Enriched
Smoking	HMGB2	0.224729389467638	Weak repressed polycomb	0.516769	hyper	2.53430000913148	0.262079015203017	12.7018552816165	Enriched
Smoking	MLLT3	0.224729389467638	Weak repressed polycomb	0.516769	hyper	2.53430000913148	0.262079015203017	12.7018552816165	Enriched
Smoking	HSF1	0.224816212004999	Weak enhancer	0.516777	hypo	1.74697992886841	0.535452247803741	4.46104353520085	Enriched
Smoking	USF1	0.225365960895732	Heterochromatin	0.517464	hyper	1.28010253575724	0.835846169592132	1.88957398138963	Enriched
Smoking	ASXL2	0.226560774829838	Repressed polycomb	0.519821	hyper	1.50976333061004	0.678354044582971	3.03771298770308	Enriched
Smoking	TEAD4	0.227321158196938	Bivalent enhancer	0.521373	hyper	1.28372455987518	0.832748847990929	1.92638442298612	Enriched
Smoking	ELL2	0.228202107826392	Strong transcription	0.523199	hypo	2.30186243362629	0.265502739479201	9.13934310142504	Enriched
Smoking	PAX9	0.228369088859795	Quiescent	0.523388	hyper	1.21732532884849	0.871658816624521	1.66217239575324	Enriched
Smoking	SMARCA4	0.228731858252799	ZNF genes & repeats	0.524025	hyper	1.16124103424435	0.893375128879665	1.49024666938398	Enriched
Smoking	C11orf53	0.229965083519098	Bivalent enhancer	0.526461	hyper	1.27289121545138	0.825955264370996	1.90934266329769	Enriched
Smoking	MTA2	0.231373185285609	Weak transcription	0.529293	hyper	1.23709749415254	0.837348172857511	1.77248762416937	Enriched
Smoking	MBD3	0.232997511780841	Genic enhancer	0.532025	hyper	1.71662052715004	0.519460257636711	4.47501997016452	Enriched
Smoking	ASPSCR1	0.233808377418549	Weak repressed polycomb	0.533312	hyper	1.10718957522426	0.931591210300225	1.30881595391154	Enriched
Smoking	HDAC1	0.234319508385242	Strong transcription	0.533665	hyper	1.49583816815129	0.70304309212138	2.82709931500036	Enriched
Smoking	IRF1	0.237518345307182	Strong transcription	0.540671	hyper	1.83810950264365	0.363492597018992	5.77863991976133	Enriched
Smoking	HMGA2	0.238909122139736	Weak enhancer	0.542123	hypo	2.34952898293587	0.252920917634463	10.7722291790733	Enriched
Smoking	ESR1	0.239296449138171	ZNF genes & repeats	0.542803	hypo	1.8094622437357	0.363880106090291	5.52142984989051	Enriched
Smoking	CDK9	0.240344709217895	Repressed polycomb	0.544582	hyper	1.62148429829736	0.648240455722901	3.56846073195432	Enriched
Smoking	TBP	0.240602577631658	Strong transcription	0.544967	hypo	4.02733523746514	0.0907096592831269	30.0722808775251	Enriched
Smoking	RFX5	0.24071459416597	Quiescent	0.545021	hypo	1.30165835474738	0.781323700595498	2.05452598426418	Enriched
Smoking	FOSL2	0.240918924745158	Bivalent enhancer	0.545085	hypo	1.65797094639904	0.519847756640573	4.08212769534156	Enriched
Smoking	AFF4	0.242891023245438	Genic enhancer	0.548344	hyper	5.14627726713987	0.0871994668562244	98.9652873278985	Enriched
Smoking	CHD7	0.242891023245438	Genic enhancer	0.548344	hyper	5.14627726713987	0.0871994668562244	98.9652873278985	Enriched
Smoking	EP300	0.24402817256316	Repressed polycomb	0.550108	hyper	1.37515843600094	0.7780978485476	2.30481117377103	Enriched
Smoking	RFX5	0.244308708959764	Strong transcription	0.55054	hyper	4.08363987966762	0.0887406079148026	33.6857813187639	Enriched
Smoking	SETX	0.244544806032221	Weak repressed polycomb	0.550671	hypo	4.00665903263394	0.0888406418532732	31.2259406649292	Enriched
Smoking	BrdU	0.244544806032221	Weak repressed polycomb	0.550671	hypo	4.00665903263394	0.0888406418532732	31.2259406649292	Enriched
Smoking	NR2F2	0.24697004421454	Heterochromatin	0.554719	hypo	1.78995440124123	0.356582292540903	5.55378994881823	Enriched
Smoking	NFKB2	0.247487369365778	Active enhancer	0.555679	hypo	6.5460355712132	0.0833880109841839	511.626709783383	Enriched
Smoking	C11orf53	0.247897291327891	Weak transcription	0.556398	hyper	1.16774111529993	0.88029301839184	1.52413542070603	Enriched
Smoking	RCOR1	0.248927400090279	Genic enhancer	0.557698	hyper	1.32781655930661	0.749390845554836	2.21336023462192	Enriched
Smoking	GABPA	0.25014301754918	ZNF genes & repeats	0.560219	hyper	1.40841779862279	0.744761413061598	2.46803272507141	Enriched
Smoking	HOXB5	0.250299346823213	Active enhancer	0.560292	hypo	1.14343092480383	0.901611261154237	1.43606104897325	Enriched
Smoking	PAF1	0.250538091998468	Active TSS	0.560495	hypo	1.48196907791734	0.589424686977993	3.10128993428907	Enriched
Smoking	CREBBP	0.253066984383035	ZNF genes & repeats	0.564188	hypo	3.6593050600795	0.0859210188733241	24.4775511046702	Enriched
Smoking	PCGF2	0.254391415542714	Flanking TSS	0.566453	hypo	3.8245750415116	0.0848000447326331	29.8007122848237	Enriched
Smoking	AR	0.254732585656791	ZNF genes & repeats	0.567009	hyper	1.47930890475881	0.710445088161889	2.78860667440563	Enriched
Smoking	ARID1A	0.255009587841618	Weak transcription	0.567422	hypo	2.22374070351126	0.241682613018055	9.99149146078826	Enriched
Smoking	ESR1	0.256107330455566	Repressed polycomb	0.568433	hypo	3.51495581947109	0.0850528947803487	21.7505875965948	Enriched
Smoking	C11orf53	0.256442183550827	Genic enhancer	0.56893	hyper	1.37442827469194	0.725134122091758	2.41572727950263	Enriched
Smoking	ZHX3	0.256722737096653	Repressed polycomb	0.56893	hyper	1.44548426082243	0.679568411851428	2.80590570405144	Enriched
Smoking	HDAC2	0.256790792178235	Weak repressed polycomb	0.56893	hypo	1.56056793405963	0.659753510543931	3.16716871579302	Enriched
Smoking	RCOR1	0.256575255215941	ZNF genes & repeats	0.56893	hyper	1.54133588094006	0.635314998331627	3.24382582244079	Enriched
Smoking	MLLT1	0.257907524152375	Weak enhancer	0.570587	hypo	4.30679991191399	0.082009345406108	53.6639207975902	Enriched
Smoking	SPDEF	0.258380300964145	Weak enhancer	0.57102	hyper	1.78105822126647	0.600921091432786	4.40713114846925	Enriched
Smoking	ASXL2	0.25928188982147	Genic enhancer	0.572267	hyper	1.52637055038568	0.626434865288366	3.23275588220402	Enriched
Smoking	RYBP	0.259954759101195	Repressed polycomb	0.572659	hyper	2.36069818771942	0.232773779427305	13.2193980207195	Enriched
Smoking	ARNT	0.260390701925498	ZNF genes & repeats	0.572956	hypo	2.07021219198872	0.242622985814119	7.96225928272849	Enriched
Smoking	MECP2	0.260390701925498	ZNF genes & repeats	0.572956	hypo	2.07021219198872	0.242622985814119	7.96225928272849	Enriched
Smoking	TEAD1	0.262066950367746	Weak enhancer	0.57506	hyper	1.20377851703025	0.858086270575442	1.65424900138927	Enriched
Smoking	NFE2L2	0.262066950367746	Weak enhancer	0.57506	hyper	1.20377851703025	0.858086270575442	1.65424900138927	Enriched
Smoking	INTS12	0.265697818399726	Bivalent TSS	0.581513	hyper	1.25330990962074	0.802418054471313	1.90357213966073	Enriched
Smoking	RNF2	0.267299328532174	Genic enhancer	0.583521	hypo	1.70256849303671	0.575884225683897	4.19584445971992	Enriched
Smoking	BAP1	0.267431304926799	ZNF genes & repeats	0.583521	hyper	1.4914577359181	0.615601010568096	3.13257706730998	Enriched
Smoking	MXI1	0.267761610438602	Repressed polycomb	0.58383	hyper	2.02509522388182	0.48456814057018	6.46312771729686	Enriched
Smoking	RELA	0.268192936521532	Genic enhancer	0.584564	hyper	1.26158661007774	0.817944059558892	1.87811871832048	Enriched
Smoking	HSF1	0.270175831070611	Weak transcription	0.588679	hypo	1.70358534330234	0.59501759573139	3.99440540864334	Enriched
Smoking	KDM1A	0.27119819383399	Weak transcription	0.590283	hyper	1.199424184681	0.835836656273758	1.67619668858398	Enriched
Smoking	RARB	0.272029629102149	Quiescent	0.591468	hyper	1.4737751138162	0.611487676823732	3.07272165310809	Enriched
Smoking	HDAC1	0.272019698491674	Weak repressed polycomb	0.591468	hyper	1.24644994516539	0.808918032901882	1.85353100806463	Enriched
Smoking	ETS1	0.273954681333007	Strong transcription	0.594609	hyper	3.50013906753487	0.0776289761978698	27.2686761918889	Enriched
Smoking	ARNT	0.274538310139526	Bivalent TSS	0.595667	hypo	3.3987968090877	0.0777386513728398	24.0996800328245	Enriched
Smoking	HDAC2	0.275061701093622	Strong transcription	0.596594	hyper	1.46404211677036	0.618521244619249	2.97429119075213	Enriched
Smoking	RCOR1	0.276309621205481	Bivalent enhancer	0.59909	hypo	3.18205149879323	0.0778952930113067	19.1564938689485	Enriched
Smoking	FOSL1	0.278089972938366	ZNF genes & repeats	0.602528	hyper	2.09948174302981	0.225931547489626	9.63206729172874	Enriched
Smoking	ZNF624	0.27927381919231	Weak transcription	0.604881	hypo	1.6340167964378	0.571828822740573	3.81984350031046	Enriched
Smoking	ASCL1	0.281847210602184	Heterochromatin	0.609704	hyper	1.12564286595912	0.901465698313269	1.39166111266178	Enriched
Smoking	ARNT	0.281894348358564	Heterochromatin	0.609704	hyper	1.61843972838256	0.56815180370145	3.76497267976588	Enriched
Smoking	ATF3	0.28234413495863	ZNF genes & repeats	0.610463	hyper	1.61248867387294	0.560027790183855	3.81282615744308	Enriched
Smoking	HDAC1	0.282467434625273	Heterochromatin	0.610516	hypo	1.36956424993551	0.67333356696026	2.50095274336298	Enriched
Smoking	HIF1A	0.28454026874457	Quiescent	0.614782	hyper	1.19062761849989	0.837938938364458	1.64991301855196	Enriched
Smoking	HMGB1	0.285515916661162	Quiescent	0.616675	hyper	1.27983584940862	0.753177342174411	2.05669273409365	Enriched
Smoking	GABPA	0.286356985933074	Strong transcription	0.618275	hyper	1.96039360948207	0.224891653559705	7.87040812987165	Enriched
Smoking	ZNF302	0.286975908286479	Heterochromatin	0.61918	hyper	3.57261487652083	0.0725295487523093	36.1119585501392	Enriched
Smoking	CREBBP	0.287334977828184	Active enhancer	0.619522	hyper	1.10042078091887	0.917344135377635	1.312296300489	Enriched
Smoking	SPDEF	0.288209558102029	Genic enhancer	0.620975	hyper	2.05890871378058	0.219201577315326	9.66969055800725	Enriched
Smoking	PAX9	0.288755806254484	Weak transcription	0.621936	hyper	1.2520278551283	0.786520475112772	1.90845530191462	Enriched
Smoking	JUN	0.289503751502057	Repressed polycomb	0.62333	hyper	1.19547099601227	0.843184007178653	1.66110346301518	Enriched
Smoking	TEAD1	0.290572788876772	Genic enhancer	0.625414	hyper	1.28894242200488	0.764971975826727	2.06342672185295	Enriched
Smoking	DOT1L	0.29376923501567	Weak enhancer	0.630891	hypo	1.98797700414004	0.217676210887813	8.78749710286093	Enriched
Smoking	USF2	0.295310581994848	Strong transcription	0.632969	hyper	1.54849803682923	0.553726683648398	3.50277854040266	Enriched
Smoking	MAFK	0.295250647814632	Weak repressed polycomb	0.632969	hyper	1.16013559688853	0.864174896862272	1.53179817812109	Enriched
Smoking	PCGF2	0.29739732086038	Weak enhancer	0.63678	hyper	4.00480570436216	0.067876278805604	76.8466797005811	Enriched
Smoking	AR	0.300098850486468	Heterochromatin	0.64212	hyper	1.19797292991925	0.826602181399945	1.68784857975937	Enriched
Smoking	EZH2	0.302438163825707	Strong transcription	0.646009	hyper	3.06257077823876	0.0689900664877479	22.8604997319899	Enriched
Smoking	NME2	0.302438163825707	Strong transcription	0.646009	hyper	3.06257077823876	0.0689900664877479	22.8604997319899	Enriched
Smoking	NR2F2	0.302417221809974	Weak repressed polycomb	0.646009	hypo	1.87012425563339	0.216326859950941	7.38170355652236	Enriched
Smoking	RBL1	0.302952108063789	Bivalent TSS	0.646883	hyper	1.36633721224514	0.681734230588581	2.54366705735863	Enriched
Smoking	MECP2	0.303363913535957	Genic enhancer	0.647539	hypo	1.39644632927411	0.709369543570312	2.54158828914022	Enriched
Smoking	SIX5	0.304919916242094	ZNF genes & repeats	0.650412	hyper	1.50708708531024	0.525185897615542	3.54505783615089	Enriched
Smoking	PBX3	0.305048008994993	Bivalent enhancer	0.650461	hypo	2.82038529853277	0.069201227948267	16.8827252038441	Enriched
Smoking	EHMT2	0.306090536601353	Active TSS	0.652234	hypo	1.82233203105267	0.215932070017814	6.8640759706823	Enriched
Smoking	SOX1	0.307499302309175	Active TSS	0.654335	hypo	1.49414877260296	0.542080565692984	3.30763754197492	Enriched
Smoking	MECP2	0.307492024534145	Bivalent enhancer	0.654335	hyper	1.63903252881836	0.587768370510239	4.0090738592577	Enriched
Smoking	HIF1A	0.307752523404626	Weak transcription	0.654649	hyper	1.27807251063138	0.774389351380471	2.00632855303137	Enriched
Smoking	PBX3	0.308593638561496	Repressed polycomb	0.655767	hyper	2.02340632944031	0.204856788379008	10.6462528475579	Enriched
Smoking	BACH1	0.308596081711104	ZNF genes & repeats	0.655767	hyper	1.92449877387545	0.209004459859283	8.65497900313306	Enriched
Smoking	GATA3	0.309001493222681	Strong transcription	0.656178	hyper	1.69051012457998	0.445253932451804	4.5728286860191	Enriched
Smoking	CHD7	0.309774027012223	Bivalent enhancer	0.657592	hyper	4.91149371112506	0.0625485747310346	384.409364560068	Enriched
Smoking	BHLHE40	0.312555817869827	Strong transcription	0.662588	hyper	1.31986366940338	0.670715567204402	2.3569178948189	Enriched
Smoking	CREBBP	0.315666783938339	Strong transcription	0.668496	hyper	1.81505709641507	0.209025191808753	7.23264464592151	Enriched
Smoking	CHD1	0.318448335701472	Quiescent	0.673695	hypo	1.37724379274072	0.613020292077579	2.7141290008606	Enriched
Smoking	CHD1	0.319127790722647	Weak transcription	0.674671	hypo	1.34496062426359	0.696958208367873	2.38347357056168	Enriched
Smoking	HOXB13	0.323196518999165	Heterochromatin	0.68258	hypo	1.77148867786776	0.205807307317561	6.93452051732195	Enriched
Smoking	SP1	0.325506758202126	Repressed polycomb	0.686749	hyper	1.27785901440653	0.725067133974463	2.13384104254539	Enriched
Smoking	CHD7	0.32738250348192	Repressed polycomb	0.690072	hyper	3.5393216955723	0.0599600625918031	68.1454348082716	Enriched
Smoking	MTA2	0.327747848040617	Heterochromatin	0.690301	hypo	1.35001299521773	0.607312319487776	2.62115739568316	Enriched
Smoking	NR2E3	0.329804719695178	Strong transcription	0.693689	hyper	2.72226419404361	0.0620811242902518	19.6600623392053	Enriched
Smoking	HMGA2	0.329804719695178	Strong transcription	0.693689	hyper	2.72226419404361	0.0620811242902518	19.6600623392053	Enriched
Smoking	EP300	0.32999840300188	Strong transcription	0.69386	hyper	1.2094876591217	0.787799445896331	1.78470344599897	Enriched
Smoking	MYC	0.330775329864123	Weak repressed polycomb	0.695257	hypo	1.11372128878981	0.888790601488355	1.38154236647868	Enriched
Smoking	POU2F3	0.332327070379582	Quiescent	0.696828	hyper	1.06811325595586	0.932054576272574	1.2194036767115	Enriched
Smoking	RARB	0.332271149281544	Heterochromatin	0.696828	hypo	2.65688154093116	0.0616983834987308	18.29315694655	Enriched
Smoking	NME2	0.332124138390673	Flanking TSS	0.696828	hypo	2.67682724701415	0.0616413259226647	18.8372774724265	Enriched
Smoking	JUN	0.332407083038016	Bivalent TSS	0.696828	hypo	1.8594381334159	0.463592865449756	6.83373131020658	Enriched
Smoking	TFCP2L1	0.333617478501108	Heterochromatin	0.698857	hyper	2.85807827859159	0.0604147494168355	25.535515669771	Enriched
Smoking	EPAS1	0.33381170867877	Active enhancer	0.699028	hypo	1.1734435145389	0.827161529670215	1.63001052920805	Enriched
Smoking	SOX2	0.334729737256062	Genic enhancer	0.700476	hyper	1.33606929404648	0.705543466909782	2.34541721429594	Enriched
Smoking	RB1	0.335407675153368	Heterochromatin	0.701657	hypo	1.71935606531123	0.199983454748246	6.71604634332451	Enriched
Smoking	TP53	0.335777341406044	Weak repressed polycomb	0.702193	hypo	1.55893870642314	0.412979806390921	4.17657783824148	Enriched
Smoking	HIF1A	0.336139128314773	Bivalent TSS	0.702712	hyper	1.35025359790015	0.710332465097551	2.4107260021821	Enriched
Smoking	E2F7	0.336768114498576	Strong transcription	0.703574	hyper	1.55617838647145	0.410910938412653	4.19160948729635	Enriched
Smoking	BRD2	0.336778678283025	Strong transcription	0.703574	hypo	1.55336934237761	0.413028765839986	4.13674664652773	Enriched
Smoking	ZMYND8	0.340028068347627	ZNF genes & repeats	0.709404	hyper	2.8857565813782	0.0585703734616932	29.1863983588831	Enriched
Smoking	PCGF2	0.340028068347627	ZNF genes & repeats	0.709404	hyper	2.8857565813782	0.0585703734616932	29.1863983588831	Enriched
Smoking	ASXL3	0.340968105723212	Repressed polycomb	0.711126	hyper	1.57435923969349	0.386917984409307	4.78994270249705	Enriched
Smoking	RBL1	0.342249237310257	Bivalent TSS	0.713077	hypo	2.58393390598677	0.0593088254572162	18.1897993832214	Enriched
Smoking	FOSL2	0.343300941807267	Repressed polycomb	0.714671	hyper	1.24210866255744	0.774393241578917	1.91875410894893	Enriched
Smoking	RAD21	0.343673991963736	Repressed polycomb	0.715082	hyper	1.19054487016794	0.816706473990465	1.69464835953614	Enriched
Smoking	MAFK	0.344866102102037	Repressed polycomb	0.717321	hypo	2.4308583552355	0.0594552531082518	14.6715623065161	Enriched
Smoking	BHLHE40	0.345021000316621	Genic enhancer	0.717403	hyper	1.17522739394493	0.805967876473514	1.66783989249179	Enriched
Smoking	BHLHE40	0.345452813762562	Weak enhancer	0.718059	hyper	1.10524891435296	0.887164228439858	1.36514662222621	Enriched
Smoking	ASXL2	0.346056533319254	Bivalent enhancer	0.719072	hypo	2.40926710366094	0.0592657687618693	14.3440121188724	Enriched
Smoking	MLLT1	0.347216003992159	Active enhancer	0.72124	hypo	3.27305455418399	0.0554738736425254	62.9332565881861	Enriched
Smoking	ZEB1	0.347904100403699	Flanking TSS	0.722426	hypo	1.30825460255087	0.70440422474525	2.23878555159146	Enriched
Smoking	BrdU	0.348290132269046	Strong transcription	0.722985	hypo	2.47803218149314	0.0582784820355685	16.51382584289	Enriched
Smoking	IRF1	0.351303167770733	Bivalent enhancer	0.728507	hyper	1.75556575613116	0.494254775084487	5.16562676927144	Enriched
Smoking	RNF2	0.351299406746712	Heterochromatin	0.728507	hyper	1.42955815719781	0.554068789364576	3.10642727440718	Enriched
Smoking	BRD8	0.351805662420747	Genic enhancer	0.728816	hypo	1.31021380045323	0.703473751720275	2.28053078704631	Enriched
Smoking	ELF1	0.353167194991534	ZNF genes & repeats	0.731392	hypo	1.48898411333671	0.397741164918166	3.93580090474331	Enriched
Smoking	MAFK	0.35484001573601	Bivalent enhancer	0.73461	hypo	2.3334208137388	0.0574316018759162	13.8776315570915	Enriched
Smoking	PCGF2	0.355974394977301	Flanking TSS	0.736712	hyper	2.52736167597088	0.0560541567409482	19.6862768280753	Enriched
Smoking	RARB	0.356098127181756	Strong transcription	0.736722	hyper	2.44997683355179	0.0564297979373512	17.2336138041434	Enriched
Smoking	SREBF2	0.356542301364829	Repressed polycomb	0.737394	hyper	1.7702736899378	0.18291926254372	8.8860633468278	Enriched
Smoking	SMAD4	0.35694962212603	Flanking TSS	0.73799	hyper	1.40826261518673	0.549429881352931	3.0304381440143	Enriched
Smoking	GATA4	0.357686882742603	Genic enhancer	0.738774	hyper	1.29914348579136	0.703660787133679	2.23547535531942	Enriched
Smoking	LMNB1	0.357459810845737	Bivalent TSS	0.738774	hypo	1.73708107560769	0.183978337628212	8.22255060616187	Enriched
Smoking	MAZ	0.358603259605424	Repressed polycomb	0.740172	hypo	2.31172190976921	0.0566114948723312	13.9134657392427	Enriched
Smoking	CBX8	0.359694681483186	Active TSS	0.742178	hyper	2.31130415669723	0.0563421211299267	14.092527225157	Enriched
Smoking	HMBOX1	0.360442961022668	Weak transcription	0.743474	hypo	1.66775298253133	0.185981549802967	7.09557549739006	Enriched
Smoking	ZC3H11A	0.362235698263286	Weak repressed polycomb	0.74602	hyper	1.6893697015093	0.183552584671218	7.59289384734101	Enriched
Smoking	GFP	0.361937917377848	Heterochromatin	0.74602	hypo	1.39261122055881	0.549557837077374	2.94745052475181	Enriched
Smoking	PBX1	0.363507053978979	Bivalent enhancer	0.7478	hypo	2.26236739282004	0.0557069578814714	13.4406737988549	Enriched
Smoking	CBX8	0.363876631687585	Active TSS	0.748311	hypo	2.27753607323096	0.0555192251741466	13.8862282369019	Enriched
Smoking	SUMO2	0.365810809977434	Weak enhancer	0.75031	hypo	1.24394441524948	0.742979654139905	1.97554725696165	Enriched
Smoking	NIPBL	0.365830096202988	Weak repressed polycomb	0.75031	hypo	1.60269273597895	0.186553241584987	6.24983094149609	Enriched
Smoking	EPAS1	0.366018487231492	Weak repressed polycomb	0.75031	hypo	2.33693776830163	0.0546308477779461	15.811696775114	Enriched
Smoking	FOXS1	0.366018487231492	Weak repressed polycomb	0.75031	hypo	2.33693776830163	0.0546308477779461	15.811696775114	Enriched
Smoking	BCL6	0.369287533185519	Quiescent	0.755172	hyper	2.5049071611093	0.0529585934205531	22.3888676205704	Enriched
Smoking	PHF8	0.371089941878954	Genic enhancer	0.758357	hyper	2.57307898404417	0.0522266128569158	26.0304972376728	Enriched
Smoking	MECP2	0.371049110169969	Bivalent TSS	0.758357	hyper	1.4329374861514	0.571548076511211	3.15898699124509	Enriched
Smoking	BRD2	0.371614114785846	Bivalent enhancer	0.758676	hyper	1.07356272577164	0.913757204098744	1.25723322046803	Enriched
Smoking	SMC3	0.371529747751316	Bivalent TSS	0.758676	hypo	1.68085330955871	0.178047265369091	7.95471434656351	Enriched
Smoking	FOSL2	0.371529747751316	Bivalent TSS	0.758676	hypo	1.68085330955871	0.178047265369091	7.95471434656351	Enriched
Smoking	IRF1	0.373027426901359	Strong transcription	0.760443	hypo	1.57163809884844	0.183979940482005	6.06028642509106	Enriched
Smoking	ELF1	0.37523434190131	Weak repressed polycomb	0.764051	hypo	1.34576745579015	0.530660651209855	2.8513200395974	Enriched
Smoking	ZC3H11A	0.375742846491878	Heterochromatin	0.764332	hypo	2.24814631928155	0.0528746217957342	14.9762996175777	Enriched
Smoking	ESRRA	0.376110520958831	Active enhancer	0.764616	hypo	1.41559398713724	0.56933006098304	3.089638526595	Enriched
Smoking	BRD3	0.377878388453385	Genic enhancer	0.767163	hypo	2.64654118329674	0.0503971716301995	32.9694699477956	Enriched
Smoking	RBL2	0.377878388453385	Genic enhancer	0.767163	hypo	2.64654118329674	0.0503971716301995	32.9694699477956	Enriched
Smoking	RYBP	0.378326681043712	Weak repressed polycomb	0.767317	hyper	1.58423253286697	0.481598020837184	4.09972013604934	Enriched
Smoking	JUND	0.378675880529886	Repressed polycomb	0.767774	hypo	2.15353183047838	0.0528199491365676	12.9128625204174	Enriched
Smoking	MGA	0.380005000407504	ZNF genes & repeats	0.76946	hyper	1.26732536675551	0.703884670327503	2.13497707739171	Enriched
Smoking	MBD3	0.380723519060578	Bivalent TSS	0.770461	hypo	2.24990490572624	0.0517164903724104	15.7929560099699	Enriched
Smoking	SPDEF	0.381360449407942	Strong transcription	0.770944	hyper	2.22726915055401	0.051721352148795	15.3335666872493	Enriched
Smoking	ZEB1	0.381360449407942	Strong transcription	0.770944	hyper	2.22726915055401	0.051721352148795	15.3335666872493	Enriched
Smoking	FOSL2	0.382317170764449	Strong transcription	0.771898	hyper	1.20259263551747	0.725264346795374	1.88689942884322	Enriched
Smoking	PBX1	0.382669690003155	Weak enhancer	0.772329	hypo	1.21820769508828	0.73798265003089	1.9125181169382	Enriched
Smoking	USF2	0.383033440115298	Repressed polycomb	0.772559	hyper	1.54051687940571	0.456618498380925	4.15324292275847	Enriched
Smoking	GATA3	0.383033440115298	Repressed polycomb	0.772559	hyper	1.54051687940571	0.456618498380925	4.15324292275847	Enriched
Smoking	SOX2	0.383528679173817	Repressed polycomb	0.773306	hyper	1.38325718593444	0.55874559180036	2.99817045853964	Enriched
Smoking	ESR1	0.383853024072398	Strong transcription	0.773648	hyper	1.28448506642551	0.630490337554607	2.35074405669572	Enriched
Smoking	MAX	0.384532506614352	Repressed polycomb	0.773701	hyper	1.08618714316082	0.896437492649873	1.30924995477582	Enriched
Smoking	ASPSCR1	0.385001288189024	Bivalent TSS	0.773754	hyper	1.16000836189456	0.817688653473195	1.62145945820372	Enriched
Smoking	ETS1	0.385932694500192	Genic enhancer	0.775374	hypo	1.52752623011014	0.457681810450568	4.04700977075714	Enriched
Smoking	HIF1A	0.387493058894899	Bivalent TSS	0.778004	hypo	2.19800481262677	0.0505332943721304	15.4213596934956	Enriched
Smoking	YAP1	0.388019880341411	ZNF genes & repeats	0.778809	hyper	1.14420406989205	0.809250014302548	1.58081363172527	Enriched
Smoking	TAZ	0.388346074486011	Bivalent enhancer	0.779211	hyper	2.10603482035596	0.351105400831893	9.23716367830949	Enriched
Smoking	NUTM1	0.388510568455583	Quiescent	0.779288	hyper	1.56563330492725	0.174597050358429	6.66156278199134	Enriched
Smoking	HDAC2	0.388788139343085	ZNF genes & repeats	0.779592	hypo	1.51028426037225	0.178376859544088	5.72130404925508	Enriched
Smoking	MAZ	0.393648579332936	Quiescent	0.787297	hypo	1.10333222468122	0.866332768285315	1.38782962099503	Enriched
Smoking	SUMO2	0.393613150388419	Weak repressed polycomb	0.787297	hypo	1.50892446760755	0.477975877044396	3.65766911838164	Enriched
Smoking	ARID1A	0.395064343093171	Active TSS	0.789251	hypo	2.04185110548575	0.0499633770448578	12.3355419328573	Enriched
Smoking	BRD2	0.395656934808939	Strong transcription	0.789448	hyper	1.49465989593604	0.47227724971474	3.63739199392945	Enriched
Smoking	TP53	0.396014384944525	ZNF genes & repeats	0.789732	hyper	1.48096219700031	0.454954048813245	3.76764363066355	Enriched
Smoking	CREB1	0.39972938602811	Strong transcription	0.794155	hyper	1.29650581993873	0.65901603963649	2.31438237841144	Enriched
Smoking	RFX5	0.401196713573366	Heterochromatin	0.795962	hyper	1.4585426036508	0.453271455374804	3.64350295253749	Enriched
Smoking	PAXIP1	0.401757974219367	Flanking TSS	0.79682	hypo	2.05884911349236	0.0484167362396406	13.7222370247285	Enriched
Smoking	NME2	0.403415622947688	Quiescent	0.797551	hypo	1.44957728721881	0.453293606396344	3.58593861150699	Enriched
Smoking	ZMYND8	0.402822355166438	Weak transcription	0.797551	hypo	1.45034821536367	0.44961406067018	3.63738928138559	Enriched
Smoking	RCOR1	0.40321131449772	Repressed polycomb	0.797551	hyper	1.93220217285988	0.345628095916972	7.3279502469871	Enriched
Smoking	CDK9	0.405632101541621	Strong transcription	0.800144	hyper	2.04160910799	0.047737987431092	13.80722246964	Enriched
Smoking	MLLT3	0.406676610190939	Weak enhancer	0.800791	hypo	2.15316851200543	0.0467946121425094	17.7573092289613	Enriched
Smoking	HEYL	0.406676610190939	Weak enhancer	0.800791	hypo	2.15316851200543	0.0467946121425094	17.7573092289613	Enriched
Smoking	GATA4	0.408476715620415	Genic enhancer	0.801158	hypo	1.23334662619079	0.704988887258468	2.04068205877884	Enriched
Smoking	YY1	0.408279617775366	Weak transcription	0.801158	hypo	1.11953556676894	0.828622315679208	1.48462721144291	Enriched
Smoking	MECP2	0.410688340206636	Repressed polycomb	0.803713	hyper	2.35958722751497	0.0449173850541243	29.4173098349061	Enriched
Smoking	HMGB1	0.410688340206636	Repressed polycomb	0.803713	hyper	2.35958722751497	0.0449173850541243	29.4173098349061	Enriched
Smoking	BAP1	0.412837961667312	Weak transcription	0.807409	hyper	1.12778080071331	0.811630885124794	1.53265423263635	Enriched
Smoking	TP53	0.41408276899914	Heterochromatin	0.809332	hypo	1.40564202331527	0.446563440013101	3.39192708497422	Enriched
Smoking	SNAI2	0.414734439965316	Weak enhancer	0.810094	hypo	1.23842616875271	0.717041837681597	2.01565957051005	Enriched
Smoking	RFX5	0.414722773194081	ZNF genes & repeats	0.810094	hyper	1.82359221710141	0.345261789225306	6.20503937458531	Enriched
Smoking	ASXL2	0.41637639713045	Genic enhancer	0.812531	hypo	1.34914991103963	0.584406418674202	2.76311029180193	Enriched
Smoking	ATF3	0.416518889637958	Active enhancer	0.812553	hypo	1.05216689740015	0.925137062512774	1.19321930106914	Enriched
Smoking	HOXA7	0.41702771645641	Genic enhancer	0.813289	hyper	1.39142274639032	0.426395579339942	3.55407387900606	Enriched
Smoking	DEC1	0.417708152183223	Weak repressed polycomb	0.814103	hyper	1.78899733853765	0.335744380458636	6.18971639182279	Enriched
Smoking	DOT1L	0.417949138058135	Heterochromatin	0.814317	hyper	2.04144195464459	0.0452856155931259	15.8947901788606	Enriched
Smoking	POU5F1	0.418290531939995	Quiescent	0.814469	hyper	1.78940354690498	0.341709364144855	5.99413095971141	Enriched
Smoking	ZBTB33	0.418439402207015	ZNF genes & repeats	0.814502	hypo	1.90206447558658	0.0462177239705038	11.673378819316	Enriched
Smoking	HMGXB4	0.42109086419533	Weak enhancer	0.819	hypo	1.76227274808244	0.337475872208113	5.8717308004144	Enriched
Smoking	KDM1A	0.421671321349454	Genic enhancer	0.819504	hypo	1.32410540708142	0.574071456023508	2.70817479417663	Enriched
Smoking	DEC1	0.421614779135391	Weak enhancer	0.819504	hypo	1.37486595525576	0.426356887283935	3.44599444525375	Enriched
Smoking	ZSCAN20	0.423543174247399	Weak transcription	0.822884	hypo	1.74036833725043	0.33445984446686	5.76219233372174	Enriched
Smoking	TEAD4	0.424845646547763	Weak repressed polycomb	0.824786	hyper	1.11077667572289	0.830128152266747	1.46229021223387	Enriched
Smoking	ZNF532	0.426806869592592	Genic enhancer	0.827925	hyper	2.05841100317409	0.0435018195878082	18.4068390753574	Enriched
Smoking	BrdU	0.428951915330408	Strong transcription	0.829745	hyper	1.8845864781762	0.0443241889076189	12.555138326589	Enriched
Smoking	SIN3A	0.428839864582423	Bivalent enhancer	0.829745	hypo	1.70591207408544	0.341684016522037	5.24020095647554	Enriched
Smoking	CRTC2	0.428894942486048	ZNF genes & repeats	0.829745	hyper	1.11571371485254	0.837052219999923	1.46401214627859	Enriched
Smoking	NEUROD1	0.430539269744155	Bivalent TSS	0.832555	hyper	1.1549864234211	0.773355252176324	1.68752036324558	Enriched
Smoking	POU5F1	0.431454728267935	Weak repressed polycomb	0.834065	hyper	2.02707963703818	0.0428469167542791	18.121715232794	Enriched
Smoking	HIF1A	0.43268559699541	Bivalent enhancer	0.835922	hypo	1.79627273454359	0.0443638096088204	10.594800745048	Enriched
Smoking	MTA2	0.434332411700643	Strong transcription	0.838842	hyper	1.33196358205003	0.422038800592286	3.22723294845226	Enriched
Smoking	ZEB1	0.434764746228975	ZNF genes & repeats	0.839415	hyper	1.64975175256195	0.314762228952209	5.53442578495774	Enriched
Smoking	TEAD1	0.437853308694067	Repressed polycomb	0.843798	hyper	1.6345089664124	0.298363003639382	5.9599788843658	Enriched
Smoking	ELF1	0.440714957885235	Strong transcription	0.847729	hypo	1.78962140475263	0.0429277048068007	11.3462558050751	Enriched
Smoking	AFF1	0.440714957885235	Strong transcription	0.847729	hypo	1.78962140475263	0.0429277048068007	11.3462558050751	Enriched
Smoking	HMGA2	0.440511562293952	Flanking TSS	0.847729	hypo	1.31273084469687	0.416677059731187	3.17212067694946	Enriched
Smoking	USF1	0.441196713778111	Repressed polycomb	0.847865	hypo	1.75295069169745	0.0431694218389202	10.4081632210193	Enriched
Smoking	HOXB13	0.44111486508348	ZNF genes & repeats	0.847865	hyper	1.92392317678918	0.0418012045819816	15.871062621322	Enriched
Smoking	TAZ	0.44111486508348	ZNF genes & repeats	0.847865	hyper	1.92392317678918	0.0418012045819816	15.871062621322	Enriched
Smoking	NME2	0.442636447662965	Weak enhancer	0.850368	hyper	1.60233107333944	0.297232951584198	5.66734094173089	Enriched
Smoking	ATF3	0.443025870320134	Heterochromatin	0.850852	hyper	1.23560497065682	0.660097270596324	2.13631442902807	Enriched
Smoking	SREBF1	0.447031745014071	Weak transcription	0.856684	hypo	1.4296735016873	0.503192512249993	3.31298007874415	Enriched
Smoking	SREBF2	0.446804733770343	Weak repressed polycomb	0.856684	hyper	1.41473257060189	0.491784385803883	3.34100651989792	Enriched
Smoking	ARNT	0.447852372358197	Bivalent enhancer	0.857991	hypo	1.71314486686727	0.042331838496783	10.0938292750083	Enriched
Smoking	AR	0.448563574098569	Genic enhancer	0.858822	hyper	1.12890822208952	0.804802737416016	1.54925788945732	Enriched
Smoking	ZNF532	0.449565340577919	Active enhancer	0.860207	hypo	1.28373764067078	0.580881974936798	2.55824018503588	Enriched
Smoking	ASXL2	0.45293188255431	Repressed polycomb	0.865846	hypo	1.69000110448103	0.0416457435896375	10.0212681560396	Enriched
Smoking	TP53	0.454101960891195	Active enhancer	0.867814	hypo	1.08594732981103	0.862657479104371	1.35424304175222	Enriched
Smoking	RB1	0.454429747697628	Genic enhancer	0.868173	hyper	1.37301652077817	0.478125439011247	3.23333216871841	Enriched
Smoking	EPAS1	0.456025073070873	Heterochromatin	0.870146	hyper	1.78623210479343	0.0402461150186179	13.3270710571561	Enriched
Smoking	PAXIP1	0.456025073070873	Heterochromatin	0.870146	hyper	1.78623210479343	0.0402461150186179	13.3270710571561	Enriched
Smoking	SIX5	0.456680748110806	Heterochromatin	0.871128	hypo	1.51195847073281	0.302780844875769	4.649408454828	Enriched
Smoking	SNAI2	0.458196901697977	Flanking TSS	0.873213	hypo	1.08313830759746	0.86244040409353	1.3463222279819	Enriched
Smoking	PAX9	0.45838248348754	Heterochromatin	0.873298	hypo	1.38143690576784	0.497047764884737	3.09626474221606	Enriched
Smoking	PAX9	0.458670688223071	Weak repressed polycomb	0.873578	hyper	1.26749956886057	0.584924554489142	2.45686259517887	Enriched
Smoking	ZBTB33	0.458939772034184	ZNF genes & repeats	0.873821	hyper	1.50613728989344	0.289165607658202	4.99321771564948	Enriched
Smoking	MBD6	0.459402302302773	Weak enhancer	0.874433	hypo	1.18607037189447	0.718892041640879	1.86094453989816	Enriched
Smoking	NR5A2	0.460224837432385	Weak repressed polycomb	0.875729	hypo	1.3690175566671	0.491998775430391	3.07378841197015	Enriched
Smoking	FOS	0.462476331231259	ZNF genes & repeats	0.879743	hyper	1.25594598362855	0.581700839936884	2.42198053104792	Enriched
Smoking	HEYL	0.463313897601861	Weak transcription	0.880254	hypo	1.48247322938478	0.287747483429813	4.81900471857529	Enriched
Smoking	MAFK	0.464914534693894	ZNF genes & repeats	0.88292	hyper	1.19562840708428	0.650688015565309	2.04454194724395	Enriched
Smoking	AFF1	0.465002798914648	ZNF genes & repeats	0.88292	hypo	1.63936486817482	0.0400446251396769	9.93735757363564	Enriched
Smoking	IRF1	0.46621636626006	Heterochromatin	0.884682	hypo	1.33918442307106	0.482088689066299	2.99901682732406	Enriched
Smoking	TRF2	0.466889868132701	Active enhancer	0.885688	hyper	1.86488869271191	0.0378652096146776	18.8479080846145	Enriched
Smoking	PBX3	0.468712896261153	Bivalent enhancer	0.888602	hyper	1.25758994663598	0.583751411043062	2.48539883705139	Enriched
Smoking	MYC	0.469567288583924	ZNF genes & repeats	0.889949	hypo	1.1477791040101	0.755022155123333	1.68409449812882	Enriched
Smoking	GFP	0.470078519983913	Repressed polycomb	0.890645	hypo	1.60357209545012	0.0395507257036145	9.48958603319105	Enriched
Smoking	RCOR1	0.470980377281106	Heterochromatin	0.891807	hyper	1.18479975499826	0.648999528214452	2.00906095650736	Enriched
Smoking	MECP2	0.471342784407347	Weak repressed polycomb	0.892009	hypo	1.31538550958291	0.473046037535561	2.95008143116265	Enriched
Smoking	CHD1	0.471374987351571	Bivalent enhancer	0.892009	hyper	1.47379191412175	0.26039407673962	5.73169058320684	Enriched
Smoking	HOXA7	0.472883807385098	Strong transcription	0.893498	hyper	1.63318964255912	0.0387777781289507	10.6225250252321	Enriched
Smoking	HEYL	0.472467748999402	Flanking TSS	0.893498	hypo	1.4343187677774	0.286794289116028	4.42111776443836	Enriched
Smoking	MED1	0.472849016626279	Bivalent TSS	0.893498	hypo	1.47419764352843	0.255622067759563	5.94015084471605	Enriched
Smoking	MLLT1	0.47352099412921	Bivalent TSS	0.894429	hyper	1.45112288722995	0.265794973544056	5.2437957693869	Enriched
Smoking	SUMO1	0.476697994829202	Bivalent TSS	0.89988	hyper	1.39933359071746	0.518550053598985	3.24629169513926	Enriched
Smoking	BrdU	0.480919970402788	Weak enhancer	0.906191	hyper	1.41374110699487	0.265320378647163	4.89102245576323	Enriched
Smoking	TP53	0.48123505855312	Repressed polycomb	0.906509	hyper	1.41627447691664	0.262433507156754	5.0169060387178	Enriched
Smoking	FOXF2	0.481947634433392	Quiescent	0.907575	hyper	1.13206919807079	0.751440391863233	1.6479972014419	Enriched
Smoking	TCF12	0.482293439348714	Active enhancer	0.90795	hypo	1.02585986208831	0.953662618477646	1.10262413570521	Enriched
Smoking	E2F7	0.482797110034882	Genic enhancer	0.908346	hyper	1.2450927385382	0.599428985885254	2.33922399938803	Enriched
Smoking	SMARCA2	0.484091118777629	Heterochromatin	0.910227	hyper	1.06953457257263	0.876245508416262	1.29494309897094	Enriched
Smoking	ASXL2	0.484358378841239	Bivalent TSS	0.910453	hyper	1.27711034484402	0.619376545680436	2.42567727602425	Enriched
Smoking	BCL3	0.485156618934086	Repressed polycomb	0.911676	hyper	1.21822959615013	0.577622359144	2.3370448221687	Enriched
Smoking	HES2	0.486154329512812	Active TSS	0.912996	hypo	1.19954405718819	0.570511683951759	2.23062200572904	Enriched
Smoking	SNAI2	0.487668651493585	Heterochromatin	0.914453	hypo	1.37008895759507	0.275073023870835	4.19361986696296	Enriched
Smoking	SMARCA2	0.487630314460179	Bivalent TSS	0.914453	hyper	1.25681851104916	0.609980118125784	2.38476441265569	Enriched
Smoking	USF2	0.489404956396774	Weak transcription	0.91743	hyper	1.09761535458719	0.831992602272651	1.42543600645034	Enriched
Smoking	SPDEF	0.489908575732112	Heterochromatin	0.917818	hypo	1.53799227927446	0.0369985456029734	9.68200237631422	Enriched
Smoking	RELA	0.490747987099616	Strong transcription	0.918388	hyper	1.24614178654161	0.44769968071429	2.79884250456701	Enriched
Smoking	ASXL2	0.490631556903649	Weak repressed polycomb	0.918388	hypo	1.24695602036657	0.448835607501869	2.79272827544544	Enriched
Smoking	SUMO2	0.49171358777647	Heterochromatin	0.91953	hypo	1.24400368194074	0.448370664966188	2.78069234060093	Enriched
Smoking	RBL1	0.492804708431085	ZNF genes & repeats	0.921292	hyper	1.34784284194133	0.518850952315012	2.95819530463944	Enriched
Smoking	FOSB	0.493566178078668	Strong transcription	0.922437	hyper	1.5310731398839	0.0364943259316834	9.86174228811241	Enriched
Smoking	DEC1	0.496034111901405	Weak transcription	0.925934	hyper	1.33486232589179	0.516742826876053	2.90600971478092	Enriched
Smoking	FOSB	0.496035999260942	Active TSS	0.925934	hypo	1.23017517506762	0.609099819850481	2.22507829447159	Enriched
Smoking	NR5A2	0.496881684569432	Strong transcription	0.926953	hyper	1.33649591154833	0.267208948130555	4.12076135800124	Enriched
Smoking	MBD6	0.497033590166806	Heterochromatin	0.926957	hyper	1.33415458677908	0.518312900728135	2.88911988467933	Enriched
Smoking	ZNF302	0.497208405811391	Quiescent	0.927004	hyper	1.34198628489177	0.261054635535675	4.3456598225839	Enriched
Smoking	FOXA1	0.498119940036045	Bivalent TSS	0.928178	hyper	1.28395808438039	0.478414449539132	2.95420167609227	Enriched
Smoking	ZFP36	0.498138021358487	Bivalent TSS	0.928178	hyper	1.35374816863391	0.249700777534144	4.82655897656488	Enriched
Smoking	ELL2	0.499114411889774	Genic enhancer	0.92832	hypo	1.29301913351217	0.490237348604066	2.90298437063746	Enriched
Smoking	C11orf53	0.498915432673157	Heterochromatin	0.92832	hyper	1.1439165698755	0.720624805493099	1.73762654301412	Enriched
Smoking	UBR5	0.499045497239065	Bivalent TSS	0.92832	hyper	1.6897974323371	0.0342066051049815	17.1463845030593	Enriched
Smoking	GTF2B	0.499045497239065	Bivalent TSS	0.92832	hyper	1.6897974323371	0.0342066051049815	17.1463845030593	Enriched
Smoking	CBX8	0.499045497239065	Bivalent TSS	0.92832	hyper	1.6897974323371	0.0342066051049815	17.1463845030593	Enriched
Smoking	CHD4	0.499045497239065	Bivalent TSS	0.92832	hyper	1.6897974323371	0.0342066051049815	17.1463845030593	Enriched
Smoking	PBX1	0.500050446981483	ZNF genes & repeats	0.929781	hyper	1.30423068778195	0.502722764890911	2.85693941439321	Enriched
Smoking	E2F7	0.500830696528718	Active enhancer	0.930442	hypo	1.05044209311102	0.905269039514895	1.21419385409278	Enriched
Smoking	ASPSCR1	0.501505957339977	Repressed polycomb	0.930442	hypo	1.31856668583092	0.26531971723658	4.01791279195997	Enriched
Smoking	USF2	0.501246962060184	Bivalent enhancer	0.930442	hypo	1.45925298732069	0.0361177277854451	8.56824319526538	Enriched
Smoking	FOXA2	0.502791062676927	Repressed polycomb	0.932202	hypo	1.4546505871775	0.0359321666847841	8.5804705990652	Enriched
Smoking	GRHL2	0.503282719258632	ZNF genes & repeats	0.932708	hyper	1.23821414468188	0.619822083605089	2.25594287632451	Enriched
Smoking	USF1	0.504619613620236	Bivalent enhancer	0.934347	hypo	1.44495885175331	0.0357671958284181	8.48230560563891	Enriched
Smoking	PBX1	0.506227173704312	Heterochromatin	0.936319	hyper	1.28277637633365	0.498993357475615	2.77277954624341	Enriched
Smoking	NME2	0.506794461347483	Heterochromatin	0.936972	hypo	1.46107134207844	0.0352350681641501	9.14615865581121	Enriched
Smoking	AR	0.507680151264791	Quiescent	0.937593	hyper	1.04915070018858	0.906439374326155	1.20905921031027	Enriched
Smoking	DOT1L	0.509318971876369	Genic enhancer	0.938834	hypo	1.5878191289827	0.0335595147609571	14.1977750327335	Enriched
Smoking	ZNF532	0.509318971876369	Genic enhancer	0.938834	hypo	1.5878191289827	0.0335595147609571	14.1977750327335	Enriched
Smoking	SUZ12	0.508777191987316	Active enhancer	0.938834	hypo	1.6364839243429	0.0332272015420828	16.5329837315707	Enriched
Smoking	SOX1	0.509072379694186	Heterochromatin	0.938834	hyper	1.29916671410254	0.254826297954481	4.14428341396803	Enriched
Smoking	HOXA7	0.508877519959799	Flanking TSS	0.938834	hypo	1.28428112124888	0.506453040055677	2.72078407173258	Enriched
Smoking	ETS1	0.510224605713608	Heterochromatin	0.939664	hypo	1.28942665831607	0.259263288926	3.93632215582021	Enriched
Smoking	RNF2	0.512505309804546	Weak transcription	0.943022	hypo	1.20398132764825	0.60651913029228	2.17529068654408	Enriched
Smoking	MAFK	0.51492418792789	Weak enhancer	0.945224	hyper	1.07371321587357	0.846165277499647	1.34842276402209	Enriched
Smoking	ETS1	0.515867640154313	Quiescent	0.946675	hypo	1.11062536167558	0.760130750619461	1.5737907086973	Enriched
Smoking	AR	0.516476489349884	Strong transcription	0.947512	hyper	1.15853714139006	0.677871722343165	1.86073949679495	Enriched
Smoking	BRD3	0.518903457810239	Repressed polycomb	0.950951	hyper	1.49133938610052	0.368356055230548	4.49836980528433	Enriched
Smoking	GATA3	0.519427233981336	Heterochromatin	0.950951	hyper	1.12655798210799	0.724121268231665	1.68325648694905	Enriched
Smoking	RNF2	0.519987376099616	Bivalent TSS	0.951695	hyper	1.29387755630701	0.519304151318585	2.82675802525054	Enriched
Smoking	EP300	0.520298838331321	Bivalent TSS	0.951984	hypo	1.44679056781602	0.0333733280538468	10.0915855679095	Enriched
Smoking	BCL3	0.521124852523652	Bivalent TSS	0.952921	hyper	1.16436595430763	0.683915219563766	1.89810606987693	Enriched
Smoking	KLF5	0.522983732892899	Bivalent TSS	0.95492	hypo	1.43540781939835	0.0331123835977223	10.011180081202	Enriched
Smoking	NME2	0.523875448326331	Genic enhancer	0.955984	hyper	1.47017382235314	0.0326061697568864	11.4531916115342	Enriched
Smoking	FOXF2	0.524570049047049	Flanking TSS	0.956405	hypo	1.17331519863662	0.597415468239268	2.08967277782001	Enriched
Smoking	MBD6	0.525160101058233	Bivalent enhancer	0.957199	hyper	1.20752152958017	0.620054634634231	2.20044990206877	Enriched
Smoking	RFX5	0.526197662764216	Genic enhancer	0.958611	hypo	1.44394531930942	0.361455354167503	4.25603567038818	Enriched
Smoking	FOSB	0.526356063312235	Active enhancer	0.958611	hypo	1.13702459133744	0.738377646555968	1.6949846322952	Enriched
Smoking	RBL2	0.526709515021864	Bivalent TSS	0.958611	hyper	1.42696580106842	0.350578336261129	4.33548465116654	Enriched
Smoking	RCOR1	0.526709515021864	Bivalent TSS	0.958611	hyper	1.42696580106842	0.350578336261129	4.33548465116654	Enriched
Smoking	KDM1A	0.527268544367629	Bivalent enhancer	0.958783	hyper	1.14731318417328	0.6757046377315	1.86658940892249	Enriched
Smoking	BAP1	0.529275313841223	Repressed polycomb	0.96102	hyper	1.41661824046144	0.351492791963203	4.23873949124568	Enriched
Smoking	E2F6	0.529270840682344	Repressed polycomb	0.96102	hyper	1.25972939203083	0.511613165572862	2.70871473979699	Enriched
Smoking	MBD3	0.529275313841223	Repressed polycomb	0.96102	hyper	1.41661824046144	0.351492791963203	4.23873949124568	Enriched
Smoking	BrdU	0.52901018389735	Weak repressed polycomb	0.96102	hyper	1.44783116060828	0.032116466488871	11.2756116412356	Enriched
Smoking	TAZ	0.529913010720922	Active enhancer	0.961895	hyper	1.49192705271312	0.0315405844052903	13.3351699644777	Enriched
Smoking	ELF1	0.530802855842025	Bivalent enhancer	0.963228	hypo	1.33989783786843	0.0331883071329066	7.85145888504226	Enriched
Smoking	ELF1	0.532529293396782	Strong transcription	0.966078	hyper	1.360915860045	0.0326489914772709	8.62871455194196	Enriched
Smoking	ESRRA	0.534173308489925	Quiescent	0.968776	hypo	1.3769072714647	0.0322068714414904	9.30934166954529	Enriched
Smoking	SMAD4	0.535103183470288	ZNF genes & repeats	0.970178	hyper	1.39977026014096	0.359803233598011	3.94270508825292	Enriched
Smoking	TCF12	0.53843530946874	Repressed polycomb	0.975934	hypo	1.31231995790679	0.0324624442302754	7.71307220249919	Enriched
Smoking	RNF2	0.538925292394933	Genic enhancer	0.976536	hyper	1.37266524362983	0.351016939027478	3.90034129235351	Enriched
Smoking	FOXA2	0.54026536743214	Bivalent enhancer	0.978391	hypo	1.30429026873974	0.0323137374708841	7.63890859053967	Enriched
Smoking	GFP	0.545350710303093	ZNF genes & repeats	0.986734	hypo	1.36055795567796	0.363872515316978	3.58852895497486	Enriched
Smoking	NR2E3	0.547119889800269	Weak transcription	0.989067	hypo	1.3342445817546	0.34664298775993	3.69192652498578	Enriched
Smoking	BCL3	0.548146234601402	Repressed polycomb	0.990344	hypo	1.2765913020537	0.0315900766672769	7.49687396541785	Enriched
Smoking	FOXF2	0.55144903025882	Weak repressed polycomb	0.995439	hyper	1.30796066354801	0.335250560233348	3.70215918125512	Enriched
Smoking	BACH1	0.55144903025882	Weak repressed polycomb	0.995439	hyper	1.30796066354801	0.335250560233348	3.70215918125512	Enriched
Smoking	FOXA2	0.552202309809805	Strong transcription	0.996509	hyper	1.20291478279082	0.510010684472981	2.43137109358894	Enriched
Smoking	TP53	0.553009342904404	Strong transcription	0.997383	hypo	1.3152559917756	0.350949327181742	3.48240886728142	Enriched
Smoking	ASPSCR1	0.554084905097652	Bivalent enhancer	0.9989	hyper	1.05922558457187	0.869266106053779	1.28370679593786	Enriched
Smoking	ATOH8	0.554173071216193	Heterochromatin	0.9989	hypo	1.27045893853276	0.0308268388585658	7.83134830006767	Enriched
Smoking	MBD6	0.554825096658372	Repressed polycomb	0.999784	hyper	1.28755274968066	0.322012935422916	3.80004779599017	Enriched
Smoking	NR2F2	0.880885085978183	Quiescent	1	hyper	1.00869231328074	0.509543479271597	1.8156841147578	Enriched
Smoking	HDAC1	0.820460055824561	Quiescent	1	hyper	1.02111224954477	0.809181267393871	1.27410739839868	Enriched
Smoking	BRD3	0.595710916069713	Quiescent	1	hyper	1.09661218681652	0.704316475022913	1.64019844984008	Enriched
Smoking	MBD3	0.865610246100376	Quiescent	1	hyper	1.0525411495502	0.491880050599551	2.00490236864128	Enriched
Smoking	TP53	0.923107445055281	Quiescent	1	hyper	1.00335054439399	0.662094011388258	1.46682467027266	Enriched
Smoking	CHD2	0.825239846361306	Quiescent	1	hyper	1.07359792545243	0.380950538639749	2.4569139293721	Enriched
Smoking	USF2	0.909007640994705	Quiescent	1	hyper	1.00972175197398	0.797925989634075	1.26305364019209	Enriched
Smoking	NFE2L2	0.620173675021708	Quiescent	1	hyper	1.04872669577664	0.859294038246469	1.26953265204327	Enriched
Smoking	ESR1	0.754982819953385	Quiescent	1	hyper	1.03554775140885	0.802067940304228	1.31899739018362	Enriched
Smoking	TFCP2L1	1	Quiescent	1	hyper	1.00195854552532	0.115002716086779	4.01907241401755	Enriched
Smoking	HOXB5	0.879489661056527	Quiescent	1	hyper	1.02243341084579	0.516339333331957	1.84117862150946	Enriched
Smoking	EPAS1	0.796608362517418	Quiescent	1	hyper	1.02241797442563	0.267900132747116	2.78939222399367	Enriched
Smoking	HIRA	0.793971254854785	Quiescent	1	hyper	1.07006328687364	0.610836076364503	1.75789461395172	Enriched
Smoking	ZNF624	0.633686301633747	Quiescent	1	hyper	1.25257471646348	0.442044841580927	2.89033545217843	Enriched
Smoking	HEYL	1	Quiescent	1	hyper	1.00195854552532	0.115002716086779	4.01907241401755	Enriched
Smoking	CREB1	0.929081665313569	Quiescent	1	hypo	1.00749926730535	0.840478056067991	1.1992970531566	Enriched
Smoking	SREBF1	0.646628720091991	Quiescent	1	hypo	1.18030176964728	0.421091500000407	2.6793903625811	Enriched
Smoking	ZNF532	0.68850588686138	Quiescent	1	hypo	1.18022135502627	0.136231003600928	4.68164854373615	Enriched
Smoking	ZMYND8	0.668886000407594	Quiescent	1	hypo	1.19249802046105	0.466913279442926	2.55294274923931	Enriched
Smoking	ZNF624	0.790116390572925	Quiescent	1	hypo	1.06603351569634	0.281550941545366	2.87021050772525	Enriched
Smoking	POU5F1	0.645456087607542	Quiescent	1	hypo	1.5021390925251	0.171179101227248	6.11250960970494	Enriched
Smoking	CHD4	0.798531930784853	Quiescent	1	hypo	1.01678375723672	0.268922981208653	2.73162287555035	Enriched
Smoking	SNAPC1	0.609467888922666	Quiescent	1	hypo	1.10150414510526	0.0261627662574618	7.16120345991951	Enriched
Smoking	SNAPC4	0.58582921941896	Quiescent	1	hypo	1.18020126257582	0.0279086146920496	7.75891832391574	Enriched
Smoking	TEAD4	0.932589544399182	Genic enhancer	1	hyper	1.00333048432081	0.700674763142406	1.40080078844192	Enriched
Smoking	HDAC2	1	Genic enhancer	1	hyper	1.00391160010727	0.418815168184057	2.07646645895983	Enriched
Smoking	MED1	0.847118984598561	Genic enhancer	1	hyper	1.02243675066944	0.784734810521119	1.31449647661997	Enriched
Smoking	INTS12	0.609021469526315	Genic enhancer	1	hyper	1.13126570579507	0.663503774700818	1.82555175038396	Enriched
Smoking	YY1	0.874493560998148	Genic enhancer	1	hyper	1.01067505554507	0.489654596717248	1.88261125395378	Enriched
Smoking	E2F6	0.574839148812444	Genic enhancer	1	hyper	1.17299461422513	0.516603718583054	2.34616348439997	Enriched
Smoking	USF1	0.590509211575378	Genic enhancer	1	hyper	1.12959347083276	0.640222508765936	1.87258863070434	Enriched
Smoking	CHD2	0.566061943140903	Genic enhancer	1	hyper	1.28636129352306	0.028976837585571	9.60294552701854	Enriched
Smoking	GATA3	0.892142613378885	Genic enhancer	1	hyper	1.00888082470921	0.550102977003089	1.72096362257526	Enriched
Smoking	PAX9	0.589781093051136	Genic enhancer	1	hyper	1.31995702023274	0.405627557547707	3.35641237252713	Enriched
Smoking	EPAS1	1	Genic enhancer	1	hyper	1.02901268547171	0.0237000836138655	7.23951670189095	Enriched
Smoking	ZNF302	1	Genic enhancer	1	hyper	1.02901268547171	0.0237000836138655	7.23951670189095	Enriched
Smoking	GFP	0.880252470543219	Genic enhancer	1	hypo	1.04260968238198	0.535569161098437	1.86945946058684	Enriched
Smoking	YY1	0.886257917097079	Genic enhancer	1	hypo	1.01969506238334	0.538808478111916	1.78865558961405	Enriched
Smoking	RB1	0.824320098462725	Genic enhancer	1	hypo	1.0585779497783	0.368712318802161	2.49204987359217	Enriched
Smoking	EZH2	0.848637015638455	Genic enhancer	1	hypo	1.04121134347893	0.429767689467427	2.18704097828081	Enriched
Smoking	SREBF1	1	Genic enhancer	1	hypo	1.13406108268239	0.025153988928511	8.83308933797137	Enriched
Smoking	NME2	1	Genic enhancer	1	hypo	1.13406108268239	0.025153988928511	8.83308933797137	Enriched
Smoking	SOX1	0.649712508927704	Genic enhancer	1	hypo	1.44361472757078	0.155377759764422	6.61940609934014	Enriched
Smoking	TEAD4	0.82950874802199	Weak transcription	1	hyper	1.01624328004108	0.853497869317062	1.20251810824932	Enriched
Smoking	RAD21	0.978823109728947	Weak transcription	1	hyper	1.00166549669786	0.900482519402716	1.11179980937347	Enriched
Smoking	ARNT	0.872697067625239	Weak transcription	1	hyper	1.04090721862126	0.507304781530881	1.92353009198799	Enriched
Smoking	KDM2B	0.576001509034987	Weak transcription	1	hyper	1.16156899022569	0.649328132940979	1.94085400947098	Enriched
Smoking	EHF	0.741340560472831	Weak transcription	1	hyper	1.10652802030082	0.538526799634302	2.04883238807221	Enriched
Smoking	VCP	0.628696835087805	Weak transcription	1	hyper	1.09668125712256	0.657314739126943	1.73430570090091	Enriched
Smoking	FOXA1	0.739026959612022	Weak transcription	1	hyper	1.02143610145541	0.893837344573369	1.16310528435808	Enriched
Smoking	RCOR1	0.767949029617806	Weak transcription	1	hyper	1.04469751146038	0.771093796414775	1.38856500654608	Enriched
Smoking	ASXL1	1	Weak transcription	1	hyper	1.06453283573681	0.0248991557537738	7.19631750837203	Enriched
Smoking	CDK9	0.841907905464756	Weak transcription	1	hypo	1.03766649939381	0.405465839813822	2.22789683100076	Enriched
Smoking	ETS1	0.697436952301728	Weak transcription	1	hypo	1.07497645400359	0.614270063178506	1.7638912667593	Enriched
Smoking	RB1	0.868958329876637	Weak transcription	1	hypo	1.01841272186915	0.476975183226255	1.93414659308892	Enriched
Smoking	KDM1A	0.925683697194179	Weak transcription	1	hypo	1.00381841825778	0.672769684605029	1.44833714139277	Enriched
Smoking	HMGB1	0.809173842065292	Weak transcription	1	hypo	1.07588862552511	0.337441623378805	2.64938814425098	Enriched
Smoking	ZNF302	0.746628387188857	Weak transcription	1	hypo	1.14355388870805	0.224971345300604	3.62857056540109	Enriched
Smoking	GTF3C2	0.7419698391152	Weak transcription	1	hypo	1.17719791292824	0.231268076750987	3.74457696764331	Enriched
Smoking	CUL4A	0.762078332779292	Weak transcription	1	hypo	1.05326649667325	0.207953590238633	3.32072534313036	Enriched
Smoking	NUTM1	1	Weak transcription	1	hypo	1.02623007518094	0.0241448295708487	6.8339471681417	Enriched
Smoking	ESRRA	0.672990736254036	Weak transcription	1	hypo	1.27062103113906	0.144429212478138	5.19958776589225	Enriched
Smoking	MBD3	0.826654257808292	Active enhancer	1	hyper	1.03100822347724	0.762462379405986	1.37067926775322	Enriched
Smoking	NME2	0.811774346827674	Active enhancer	1	hyper	1.03606164346231	0.317279779676642	2.64974761862286	Enriched
Smoking	EHF	0.600136459435252	Active enhancer	1	hypo	1.06007202968143	0.838016280030059	1.32787786143179	Enriched
Smoking	HOXA7	0.853731936963274	Active enhancer	1	hypo	1.03209901072279	0.700611328890445	1.47991750675974	Enriched
Smoking	DOT1L	0.917427478617962	Active enhancer	1	hypo	1.00994553357996	0.646834800973357	1.52126600328113	Enriched
Smoking	SOX1	0.624596652884422	Active enhancer	1	hypo	1.10872910264165	0.662594531844579	1.7710192694981	Enriched
Smoking	MLLT1	0.603502256401358	Active TSS	1	hyper	1.16073540867305	0.552209599935249	2.15769691056812	Enriched
Smoking	HMGA2	0.861442221807078	Active TSS	1	hypo	1.05532178701178	0.478858928672671	2.02448882336823	Enriched
Smoking	FOXM1	0.785026991585867	Active TSS	1	hypo	1.12250509754936	0.302641291489117	2.92264447109015	Enriched
Smoking	RYBP	0.658713120756757	Active TSS	1	hypo	1.13890473740055	0.414147711028134	2.51274899804709	Enriched
Smoking	WDR5	0.647524556546857	Active TSS	1	hypo	1.19661373774182	0.43497054836604	2.64149155975154	Enriched
Smoking	CHD7	0.701150057894861	Active TSS	1	hypo	1.11705198908516	0.133409778975396	4.14220161335424	Enriched
Smoking	RELA	0.591064322411345	Weak enhancer	1	hyper	1.06806557943428	0.813184486721995	1.38373003379951	Enriched
Smoking	EZH2	0.731550497022938	Weak enhancer	1	hyper	1.02438010840882	0.893013018443102	1.17140616429696	Enriched
Smoking	HMGB2	0.643243118289793	Weak enhancer	1	hyper	1.17238268058258	0.406513819074109	2.77975216523007	Enriched
Smoking	Cas9	0.598790575653617	Weak enhancer	1	hyper	1.25180106416958	0.380549161351369	3.23945547500081	Enriched
Smoking	ZC3H11A	0.609882733197035	Weak enhancer	1	hyper	1.14423651859133	0.0253824166745811	8.91062244950228	Enriched
Smoking	CBX8	1	Weak enhancer	1	hyper	1.00119014546537	0.111630724327145	4.26056518113876	Enriched
Smoking	EHMT2	0.663310489093351	Weak enhancer	1	hyper	1.33507573582291	0.145098718797967	6.00044557232203	Enriched
Smoking	C11orf53	0.648333176278694	Weak enhancer	1	hypo	1.07492952876073	0.736835763315864	1.52327799207087	Enriched
Smoking	RAD21	0.944680710620337	Weak enhancer	1	hypo	1.00392117595604	0.872846577199408	1.15085596543203	Enriched
Smoking	HDAC2	0.557100339823937	Weak enhancer	1	hypo	1.09086854800247	0.774376063143083	1.50078766933804	Enriched
Smoking	MED1	0.911103970587584	Weak enhancer	1	hypo	1.00845924181101	0.867806639130282	1.16720273361797	Enriched
Smoking	ASXL3	0.805685979913514	Weak enhancer	1	hypo	1.05831584474213	0.624640244082856	1.6942054945403	Enriched
Smoking	USF2	0.868338537974211	Weak enhancer	1	hypo	1.02881553264824	0.727555933694082	1.41960548959214	Enriched
Smoking	RFX5	0.848034482012392	Weak enhancer	1	hypo	1.07662055397045	0.451373628985519	2.21134653126819	Enriched
Smoking	NR2E3	0.559726430955785	Weak enhancer	1	hypo	1.29180035392993	0.0297551364207336	9.08768084311587	Enriched
Smoking	ZNF532	0.559726430955785	Weak enhancer	1	hypo	1.29180035392993	0.0297551364207336	9.08768084311587	Enriched
Smoking	HIRA	0.702285453915896	Weak enhancer	1	hypo	1.09961006272857	0.460735590203604	2.26036348610606	Enriched
Smoking	TAZ	1	Weak enhancer	1	hypo	1.0764075790352	0.0251714090247373	7.28085560205534	Enriched
Smoking	C11orf53	0.614929587091417	Strong transcription	1	hyper	1.20114890273383	0.381449367897324	2.90027086899751	Enriched
Smoking	ASXL3	0.691115157468583	Strong transcription	1	hyper	1.16652618730822	0.136707727460606	4.48991441544309	Enriched
Smoking	YY1	0.680580672292266	Strong transcription	1	hyper	1.22489816977372	0.143327974535634	4.7290300934694	Enriched
Smoking	PBX1	1	Strong transcription	1	hyper	1.020590488444	0.0248063746922627	6.26427260334412	Enriched
Smoking	POU2F3	0.873618531042229	Strong transcription	1	hyper	1.0527680681741	0.518161528377052	1.91961441203963	Enriched
Smoking	E2F6	0.601696757139552	Strong transcription	1	hyper	1.11340702302974	0.0269656862194475	6.89482776999641	Enriched
Smoking	RB1	0.617326950046907	Strong transcription	1	hyper	1.0649453919724	0.0258410211431342	6.56481388850302	Enriched
Smoking	PRDM1	0.617326950046907	Strong transcription	1	hyper	1.0649453919724	0.0258410211431342	6.56481388850302	Enriched
Smoking	VCP	0.6964907373904	Strong transcription	1	hyper	1.13937647378359	0.133595700855823	4.37914630077987	Enriched
Smoking	RCOR1	0.645492772236761	Strong transcription	1	hyper	1.19537104273453	0.429829892187472	2.68163034225002	Enriched
Smoking	MTA2	0.76871758656509	Strong transcription	1	hypo	1.02787669184307	0.208012269820567	3.10269638358911	Enriched
Smoking	NR3C1	0.689506637525575	Repressed polycomb	1	hyper	1.07195958943937	0.706347243280608	1.57809161396481	Enriched
Smoking	YAP1	0.736478821562293	Repressed polycomb	1	hyper	1.0972700986016	0.522631195660046	2.09166780533035	Enriched
Smoking	BHLHE40	0.730010116758682	Repressed polycomb	1	hyper	1.24938596988847	0.234231028361814	4.32898891987234	Enriched
Smoking	MAFK	1	Repressed polycomb	1	hyper	1.01097949602422	0.30858820816026	2.59839525155087	Enriched
Smoking	BRD2	0.931439962163457	Repressed polycomb	1	hyper	1.00758640963854	0.700624670059771	1.41588541249377	Enriched
Smoking	GABPA	1	Repressed polycomb	1	hyper	1.0109523464507	0.111376437484993	4.41001060281538	Enriched
Smoking	HDAC2	0.758225664133589	Repressed polycomb	1	hyper	1.06164416367963	0.201719009558738	3.58737940524565	Enriched
Smoking	INTS12	0.595027050939448	Repressed polycomb	1	hyper	1.26472410179557	0.380585026499694	3.32609753092758	Enriched
Smoking	GATA4	0.670402558835301	Repressed polycomb	1	hyper	1.2870795966127	0.138487936343607	5.90784629076202	Enriched
Smoking	YY1	0.667760386989723	Repressed polycomb	1	hyper	1.15284163033463	0.436564158574843	2.5926380776324	Enriched
Smoking	NKX2-1	0.891662812387669	Repressed polycomb	1	hyper	1.02970795520798	0.566679769054498	1.75536006810716	Enriched
Smoking	ETS1	0.652743285912851	Repressed polycomb	1	hyper	1.41593128011564	0.150644935177372	6.65574199853787	Enriched
Smoking	TCF12	0.720561080844928	Repressed polycomb	1	hyper	1.12424165390237	0.512864761189737	2.21424169722711	Enriched
Smoking	REST	0.676317298009614	Repressed polycomb	1	hyper	1.09385475650547	0.709605464894069	1.63205249098914	Enriched
Smoking	TP63	0.738552364672829	Repressed polycomb	1	hyper	1.17983934268604	0.222295882885663	4.05033796761917	Enriched
Smoking	USF1	0.838921500159119	Repressed polycomb	1	hyper	1.03218327065315	0.393114528607765	2.30134022054231	Enriched
Smoking	JUND	0.81989470164151	Repressed polycomb	1	hyper	1.08916013750505	0.376053706769604	2.5983228680429	Enriched
Smoking	SUMO1	0.810467841515959	Repressed polycomb	1	hyper	1.04084016043292	0.31715808436617	2.6823840127672	Enriched
Smoking	RBL1	1	Repressed polycomb	1	hyper	1.01094332641586	0.0224127254563661	7.87993358217238	Enriched
Smoking	CTCF	0.647606059039961	Repressed polycomb	1	hypo	1.17396319271204	0.418374932346697	2.66825364609925	Enriched
Smoking	ASCL1	0.679198706246527	Repressed polycomb	1	hypo	1.12507329400702	0.438548099048798	2.42353420984191	Enriched
Smoking	FOXA1	0.593747613457474	Repressed polycomb	1	hypo	1.123467570764	0.0278441180096565	6.5740230591741	Enriched
Smoking	BAP1	1	Weak repressed polycomb	1	hyper	1.00672980845662	0.54918674130053	1.71634366241893	Enriched
Smoking	YAP1	0.773694211614408	Weak repressed polycomb	1	hyper	1.02815942123499	0.846953121704345	1.23930908564625	Enriched
Smoking	BHLHE40	0.834213370472716	Weak repressed polycomb	1	hyper	1.03353244501116	0.661360534232007	1.55261821135826	Enriched
Smoking	NR2F2	0.762233992318943	Weak repressed polycomb	1	hyper	1.04841207136026	0.204268953431848	3.38475916487492	Enriched
Smoking	MYC	0.826811606811209	Weak repressed polycomb	1	hyper	1.01575471977305	0.877172691361031	1.17172163555321	Enriched
Smoking	GATA4	0.593968266636876	Weak repressed polycomb	1	hyper	1.16529601194887	0.539335982007435	2.24968119953807	Enriched
Smoking	RFX5	0.822828368988116	Weak repressed polycomb	1	hyper	1.08590670269438	0.382048393287738	2.51760315258047	Enriched
Smoking	IRF1	0.590808170011193	Weak repressed polycomb	1	hyper	1.17887787661889	0.545422858828676	2.27710787236566	Enriched
Smoking	RCOR1	0.577078335322977	Weak repressed polycomb	1	hyper	1.14249958534002	0.63497732648615	1.92312288591465	Enriched
Smoking	ZMYND8	1	Weak repressed polycomb	1	hyper	1.01341768835771	0.0233454158163192	7.12753580833087	Enriched
Smoking	BDP1	1	Weak repressed polycomb	1	hyper	1.01341768835771	0.0233454158163192	7.12753580833087	Enriched
Smoking	CHD7	1	Weak repressed polycomb	1	hyper	1.01341768835771	0.0233454158163192	7.12753580833087	Enriched
Smoking	BRF1	0.609830152086204	Weak repressed polycomb	1	hyper	1.1260350156713	0.0256836234282134	8.13046847026161	Enriched
Smoking	C11orf53	0.634102389492159	Weak repressed polycomb	1	hypo	1.14938492660007	0.585639792947113	2.04528064849228	Enriched
Smoking	HDAC1	0.863446200184561	Weak repressed polycomb	1	hypo	1.02157520448422	0.460622310558068	1.97687524233702	Enriched
Smoking	SNAI2	0.704968812831808	Weak repressed polycomb	1	hypo	1.0994557071522	0.129503003709732	4.18835545284518	Enriched
Smoking	SIN3A	0.736752611453083	Weak repressed polycomb	1	hypo	1.08291872775481	0.512013511636875	2.03014303824486	Enriched
Smoking	POU2F3	0.587130249332868	Weak repressed polycomb	1	hypo	1.11989310092923	0.71648319513428	1.6762033227296	Enriched
Smoking	RB1	0.719402739362372	Weak repressed polycomb	1	hypo	1.03831303052529	0.122484794744275	3.94395127030046	Enriched
Smoking	GTF3C2	0.611978998531834	Weak repressed polycomb	1	hypo	1.0782095679712	0.0262809416038248	6.57317659731568	Enriched
Smoking	BAP1	0.687510335646447	Bivalent enhancer	1	hyper	1.12290488980974	0.449262227513454	2.46870017514395	Enriched
Smoking	EP300	1	Bivalent enhancer	1	hyper	1.00260006374731	0.718832576920774	1.3742514945573	Enriched
Smoking	Epitope	0.763779278821927	Bivalent enhancer	1	hyper	1.01612746239531	0.919974036820878	1.12233729028681	Enriched
Smoking	NELFCD	0.907922545153872	Bivalent enhancer	1	hyper	1.01767549728108	0.617912447828194	1.61042805761583	Enriched
Smoking	CRTC2	0.626262424273564	Bivalent enhancer	1	hyper	1.0358904444569	0.891792319299418	1.20000751433267	Enriched
Smoking	ASXL3	1	Bivalent enhancer	1	hyper	1.01334083464127	0.510515251270763	1.86473505468663	Enriched
Smoking	NFIB	0.909902923626897	Bivalent enhancer	1	hyper	1.01614002169906	0.624126344120158	1.59246859690666	Enriched
Smoking	E2F6	0.942334016598925	Bivalent enhancer	1	hyper	1.01284861513111	0.750509566567896	1.34797012117337	Enriched
Smoking	JUND	0.640628847209768	Bivalent enhancer	1	hyper	1.14677211544673	0.590547390399294	2.08180651735105	Enriched
Smoking	GATA3	0.583110591840609	Bivalent enhancer	1	hyper	1.16997212057946	0.522518937835681	2.37490427207587	Enriched
Smoking	HOXB5	0.763472508387486	Bivalent enhancer	1	hyper	1.2280198255091	0.298422240077741	3.81248629488732	Enriched
Smoking	NR3C1	0.822038849760911	Bivalent enhancer	1	hypo	1.10495768887385	0.39097955301066	2.53909802870444	Enriched
Smoking	JUN	0.858527747790403	Bivalent enhancer	1	hypo	1.02266282590773	0.447165961344876	2.06607065812699	Enriched
Smoking	ASPSCR1	0.650930019552811	Bivalent enhancer	1	hypo	1.15229157727939	0.407676388281695	2.64815459645226	Enriched
Smoking	RAD21	0.653509582665628	Bivalent enhancer	1	hypo	1.14128127836551	0.403791508372444	2.62274809978313	Enriched
Smoking	SP1	0.715813660203352	Bivalent enhancer	1	hypo	1.05273422907152	0.124534889556319	3.97520509187556	Enriched
Smoking	TCF12	0.606818955434079	Bivalent enhancer	1	hypo	1.08309660207562	0.0268720840024525	6.32202835021327	Enriched
Smoking	MBD3	0.627662060586539	Bivalent enhancer	1	hypo	1.02262495141231	0.025381254001278	5.96487632921962	Enriched
Smoking	TEAD4	0.583979779282374	Heterochromatin	1	hyper	1.07496500567987	0.814982178356336	1.39552273950644	Enriched
Smoking	MAFK	0.835326291294708	Heterochromatin	1	hyper	1.02732217263391	0.771512411765325	1.34476841201744	Enriched
Smoking	CTCF	0.833721115236303	Heterochromatin	1	hyper	1.0130052762841	0.879913894786446	1.16178887339023	Enriched
Smoking	BRD3	0.7973532160901	Heterochromatin	1	hyper	1.02063213809457	0.268621150474806	2.76405298847707	Enriched
Smoking	TCF12	0.856967843950183	Heterochromatin	1	hyper	1.02512718040041	0.700527147511633	1.45518052562319	Enriched
Smoking	LMNB1	0.770183291288002	Heterochromatin	1	hyper	1.05623278648675	0.702453933408564	1.53390461678149	Enriched
Smoking	EHF	0.736546960057589	Heterochromatin	1	hyper	1.22488844136786	0.240915446448298	3.88802247474481	Enriched
Smoking	NR2E3	0.612152163787258	Heterochromatin	1	hyper	1.09912274698474	0.0258572954143042	7.32129145624795	Enriched
Smoking	ZNF624	0.686541119117377	Heterochromatin	1	hyper	1.19079799598984	0.13636851255832	4.79934337829848	Enriched
Smoking	SREBF2	0.705152091453193	Heterochromatin	1	hyper	1.09914677416079	0.126372096325311	4.39296626097022	Enriched
Smoking	EHMT2	0.6449119108037	Heterochromatin	1	hyper	1.50427017868063	0.169821831318064	6.23914738697593	Enriched
Smoking	ELF1	0.815633928315583	Heterochromatin	1	hypo	1.04361332442987	0.333297010809956	2.49767904965413	Enriched
Smoking	CRTC2	0.900106794710731	Heterochromatin	1	hypo	1.02220580735705	0.589399233302149	1.65799294353259	Enriched
Smoking	LMNB1	0.788863874303613	Heterochromatin	1	hypo	1.04132533889275	0.576558471983972	1.74145416698057	Enriched
Smoking	SMC1A	0.927112889324512	Heterochromatin	1	hypo	1.0165256292466	0.689252636265661	1.44989851982893	Enriched
Smoking	NEUROD1	0.703732668898271	Heterochromatin	1	hypo	1.0525448316268	0.769525282992406	1.40906800769419	Enriched
Smoking	ELL2	0.686241219270269	Heterochromatin	1	hypo	1.19274058091305	0.14041654477857	4.55036395348991	Enriched
Smoking	ZFP36	0.739382943389726	Heterochromatin	1	hypo	1.21771322282235	0.245167902621105	3.70904028730554	Enriched
Smoking	HIRA	0.820130043623335	Heterochromatin	1	hypo	1.01454209604984	0.324148563188661	2.42665326741173	Enriched
Smoking	NR3C1	0.787713132942081	ZNF genes & repeats	1	hyper	1.03134052416686	0.781637176267652	1.34089236170654	Enriched
Smoking	CEBPB	0.617142949989468	ZNF genes & repeats	1	hyper	1.0938519384613	0.723321890832625	1.59956268700627	Enriched
Smoking	E2F7	0.739161897212091	ZNF genes & repeats	1	hyper	1.19416297937142	0.232521022304789	3.85928305813049	Enriched
Smoking	TEAD1	0.809287890520132	ZNF genes & repeats	1	hyper	1.06877507763929	0.333138802533735	2.6567404762199	Enriched
Smoking	SIN3A	0.65741284657595	ZNF genes & repeats	1	hyper	1.12301909950532	0.597432456884623	1.95215158984531	Enriched
Smoking	TBP	0.591779417537069	ZNF genes & repeats	1	hyper	1.17867214637524	0.546998543354692	2.26690002423571	Enriched
Smoking	INTS12	0.877277008768331	ZNF genes & repeats	1	hyper	1.04154008278467	0.523740270907456	1.8860860061216	Enriched
Smoking	TAF1	0.814826382870424	ZNF genes & repeats	1	hyper	1.03047406461069	0.321647620631387	2.55620006344849	Enriched
Smoking	ELF1	0.627098675775079	ZNF genes & repeats	1	hyper	1.15516936856516	0.57935758783399	2.09927715672031	Enriched
Smoking	ASXL3	0.744483380566691	ZNF genes & repeats	1	hyper	1.15429760642905	0.225175748334741	3.71831913939061	Enriched
Smoking	TP63	0.671972314873658	ZNF genes & repeats	1	hyper	1.15468384404998	0.447075419592534	2.51281302939276	Enriched
Smoking	USF2	0.644876012224343	ZNF genes & repeats	1	hyper	1.12901987384621	0.584403874589127	2.00356776473299	Enriched
Smoking	NFE2L2	0.820761099814476	ZNF genes & repeats	1	hyper	1.11721204027271	0.394252509573749	2.57805713742042	Enriched
Smoking	GATA3	0.852294371161537	ZNF genes & repeats	1	hyper	1.02592733734399	0.42903048819091	2.11463694045906	Enriched
Smoking	FOXA2	0.746733721588907	ZNF genes & repeats	1	hyper	1.06722421190023	0.517613695251844	1.9847896994477	Enriched
Smoking	FOXA1	1	ZNF genes & repeats	1	hyper	1.00352076600326	0.505075726566639	1.81505580941498	Enriched
Smoking	RBL2	0.682189516074021	ZNF genes & repeats	1	hyper	1.21501051181085	0.13712508273199	5.04351037041506	Enriched
Smoking	HES2	1	ZNF genes & repeats	1	hyper	1.00349880453016	0.114574403497696	4.06724039001743	Enriched
Smoking	SOX1	0.564483950022366	ZNF genes & repeats	1	hyper	1.28239996312028	0.0292402246248296	9.26533749982669	Enriched
Smoking	BrdU	1	ZNF genes & repeats	1	hyper	1.00349880453016	0.114574403497696	4.06724039001743	Enriched
Smoking	SIN3A	0.570894779498635	ZNF genes & repeats	1	hypo	1.23599315552138	0.330973541214553	3.2536617330846	Enriched
Smoking	GABPA	0.750547150058359	ZNF genes & repeats	1	hypo	1.13186854789539	0.229376444726586	3.4079365224844	Enriched
Smoking	INTS12	1	ZNF genes & repeats	1	hypo	1.00352111010975	0.203673816570968	3.0136374646962	Enriched
Smoking	PBX1	0.654647581349175	ZNF genes & repeats	1	hypo	1.41984193101342	0.16789970749661	5.36567289525003	Enriched
Smoking	SMARCA4	0.610477135049496	ZNF genes & repeats	1	hypo	1.10935706907131	0.647156759332125	1.78836917381925	Enriched
Smoking	TP63	0.673840716725048	ZNF genes & repeats	1	hypo	1.26790664369915	0.15029572240806	4.77152542680598	Enriched
Smoking	PBX3	0.592141151479493	ZNF genes & repeats	1	hypo	1.13123146731907	0.0279160938859776	6.69145484146286	Enriched
Smoking	HMGB1	0.624823678026121	ZNF genes & repeats	1	hypo	1.03267159529757	0.0255344199202954	6.07974023833091	Enriched
Smoking	NEUROD1	0.798672393903183	Flanking TSS	1	hyper	1.02196747780777	0.860845654244705	1.2065328758309	Enriched
Smoking	SUZ12	1	Flanking TSS	1	hyper	1.0404646432694	0.0248844308305871	6.64629429613318	Enriched
Smoking	SMAD3	0.800257664358608	Flanking TSS	1	hypo	1.030051622509	0.794531963781161	1.31690346504085	Enriched
Smoking	MLLT3	0.809805362278546	Flanking TSS	1	hypo	1.0880014446983	0.346581854864171	2.6145682914942	Enriched
Smoking	HOXB13	0.776200622208295	Flanking TSS	1	hypo	1.07406926270248	0.57958499495886	1.83286415629461	Enriched
Smoking	HMGXB4	0.572062139650472	Flanking TSS	1	hypo	1.21146733781469	0.544789142489058	2.35354370536093	Enriched
Smoking	ZNF532	1	Flanking TSS	1	hypo	1.02917005067655	0.0250855170596661	6.27309214258953	Enriched
Smoking	MLLT1	0.677301754925537	Flanking TSS	1	hypo	1.24487571816942	0.145960003999164	4.78695573436895	Enriched
Smoking	Cas9	0.655375038155568	Flanking TSS	1	hypo	1.40883505159866	0.164469197791711	5.46164162507639	Enriched
Smoking	ZNF302	0.72171659200926	Flanking TSS	1	hypo	1.02919042598081	0.121299073772008	3.91630929902992	Enriched
Smoking	ZC3H11A	0.585567067628122	Flanking TSS	1	hypo	1.16348550592304	0.0282250773077667	7.17528884039011	Enriched
Smoking	PAF1	1	Flanking TSS	1	hypo	1.02917005067655	0.0250855170596661	6.27309214258953	Enriched
Smoking	CHD4	0.833693678581033	Flanking TSS	1	hypo	1.0226864482879	0.369066185404096	2.28196769159266	Enriched
Smoking	TBP	0.600623734182216	Bivalent TSS	1	hyper	1.10071701407461	0.711966758320368	1.65559503916563	Enriched
Smoking	SP1	0.714202390388665	Bivalent TSS	1	hyper	1.08251552970898	0.645292569684563	1.7420025631011	Enriched
Smoking	ASXL3	0.688391726938594	Bivalent TSS	1	hyper	1.12869366830082	0.456387308909793	2.43944209725929	Enriched
Smoking	YY1	0.625441714538175	Bivalent TSS	1	hyper	1.17806239737306	0.591615732031619	2.17423399446182	Enriched
Smoking	ARNT	0.84627839957905	Bivalent TSS	1	hyper	1.03979526580826	0.422124174242674	2.2342764363597	Enriched
Smoking	JUND	0.838093776805978	Bivalent TSS	1	hyper	1.02809290979611	0.387832649979117	2.32227694409267	Enriched
Smoking	GRHL2	0.815076471254835	Bivalent TSS	1	hyper	1.12780061466524	0.38498454571268	2.73494125793081	Enriched
Smoking	ZNF532	0.563812702081508	Bivalent TSS	1	hyper	1.35133347177141	0.0284791242610868	12.1370182062855	Enriched
Smoking	BRD4	0.569903799888003	Bivalent TSS	1	hypo	1.4955299103207	0.407223690363954	5.99480156274116	Enriched
Smoking	Epitope	0.763908712732777	Bivalent TSS	1	hypo	1.36228582782575	0.33866582176094	7.84540099683854	Enriched
Smoking	NELFCD	0.583431353240602	Bivalent TSS	1	hypo	1.20515201263834	0.02782832821234	8.38827575301838	Enriched
Smoking	EZH2	0.755588060612053	Bivalent TSS	1	hypo	1.20437726012059	0.2644889151705	4.51405987820803	Enriched
Smoking	JUN	0	Active TSS	0	hyper	0.0985133084557464	0.0884826366610904	0.109497939633908	Depleted
Smoking	BRD4	1.44003162767888e-312	Active TSS	1.27299e-309	hyper	0.129071540822646	0.116533953075134	0.142938960749296	Depleted
Smoking	MED1	5.95368058264781e-302	Active TSS	4.60517e-299	hyper	0.128773853861431	0.11338274145782	0.14594781632173	Depleted
Smoking	ASPSCR1	1.24746731172279e-283	Active TSS	8.57703e-281	hyper	0.151924413520938	0.135990040593711	0.169521663808011	Depleted
Smoking	MYC	2.13574574279512e-267	Active TSS	1.01661e-264	hyper	0.157348565550344	0.140253828600683	0.176216826262967	Depleted
Smoking	MAX	1.71318845904077e-265	Active TSS	7.57229e-263	hyper	0.163721638798782	0.147243245684886	0.181888334793918	Depleted
Smoking	HDAC1	2.12554397764152e-264	Active TSS	8.76858e-262	hyper	0.111144251735366	0.0943326902413347	0.130327329096028	Depleted
Smoking	SIN3A	8.71561407258302e-258	Active TSS	3.17248e-255	hyper	0.12059392378283	0.103153907883693	0.140378357828838	Depleted
Smoking	BCL3	1.90548475029421e-257	Active TSS	6.55063e-255	hyper	0.125396113827546	0.107790185278882	0.145280746115324	Depleted
Smoking	CREB1	1.80906804559861e-252	Active TSS	5.59726e-250	hyper	0.160671712509886	0.142528153590832	0.180770570667331	Depleted
Smoking	CRTC2	5.90289917513322e-252	Active TSS	1.73939e-249	hyper	0.16229721106583	0.144181355054949	0.182391628507245	Depleted
Smoking	NR3C1	4.31604467746786e-250	Active TSS	1.21399e-247	hyper	0.170450014485901	0.152494274311761	0.190255810314536	Depleted
Smoking	TBP	6.24866894173279e-250	Active TSS	1.68116e-247	hyper	0.152945316192123	0.134577944332141	0.173401566069188	Depleted
Smoking	NKX2-1	1.98325667719472e-232	Active enhancer	4.72015e-230	hyper	0.270479615903635	0.245648378239775	0.297287107524682	Depleted
Smoking	SP1	2.03831426366989e-211	Active TSS	3.94159e-209	hyper	0.132595693792096	0.112083506206304	0.155985783817137	Depleted
Smoking	FOSL2	6.66246368069653e-210	Active TSS	1.24931e-207	hyper	0.15927012491258	0.1380488866827	0.183095171137555	Depleted
Smoking	CREB1	9.4528630396871e-202	Active TSS	1.72042e-199	hypo	0.204892834703851	0.183159977380259	0.228868093755418	Depleted
Smoking	BRD2	1.03561239851073e-199	Active TSS	1.83096e-197	hyper	0.208692882197375	0.18726307157345	0.232363080636353	Depleted
Smoking	INTS12	1.36623145077389e-193	Active TSS	2.2248e-191	hyper	0.180149072736026	0.157395241778079	0.205579224576525	Depleted
Smoking	CRTC2	2.01423223413505e-193	Active TSS	3.19592e-191	hypo	0.213650359807617	0.191351439746315	0.238246018687259	Depleted
Smoking	JUN	4.46012804854975e-193	Active enhancer	6.89982e-191	hyper	0.397590047011376	0.371241572530291	0.425456392290693	Depleted
Smoking	MYC	2.74161154160536e-183	Active TSS	3.8557e-181	hypo	0.226921168875627	0.204106408391956	0.252094080239384	Depleted
Smoking	NELFCD	2.05481791898308e-180	Active TSS	2.8256e-178	hyper	0.161189649702146	0.137541475434779	0.187998470316498	Depleted
Smoking	MAX	5.3383510803108e-177	Active TSS	6.88202e-175	hypo	0.2317904337854	0.209454593051034	0.256479767418195	Depleted
Smoking	BRD4	5.66491643776397e-176	Active TSS	7.15398e-174	hypo	0.205947671753694	0.185888843324794	0.22825307287595	Depleted
Smoking	TAF1	6.77181397132545e-173	Active TSS	8.3808e-171	hyper	0.129462297530813	0.106273999087449	0.156488371560434	Depleted
Smoking	CREB1	4.81129668941801e-170	Active enhancer	5.72544e-168	hyper	0.278042708274673	0.248772096250641	0.30996653812374	Depleted
Smoking	GFP	2.31485330837445e-169	Active TSS	2.7027e-167	hyper	0.224932924180142	0.200016904914625	0.252512417283115	Depleted
Smoking	TBP	4.0920796629297e-165	Active TSS	4.52175e-163	hypo	0.236600489698441	0.211319099690101	0.264486070710235	Depleted
Smoking	SP1	3.85257319894541e-164	Active enhancer	4.18241e-162	hyper	0.322220953018598	0.29249546656295	0.354315695343617	Depleted
Smoking	JUN	2.17884045843235e-158	Active TSS	2.24711e-156	hypo	0.234751940374079	0.212159280060941	0.259794511370851	Depleted
Smoking	NR3C1	3.59628094089882e-157	Active TSS	3.53235e-155	hypo	0.255393287083816	0.230297442324898	0.283022971191049	Depleted
Smoking	TCF12	7.29308716899422e-152	Active TSS	6.94302e-150	hyper	0.141037986386229	0.115362131180461	0.170999156436278	Depleted
Smoking	Epitope	4.20083017134388e-151	Active TSS	3.9386e-149	hypo	0.26232631900052	0.236410509442341	0.290873404069032	Depleted
Smoking	CTCF	7.08783641459333e-151	Active TSS	6.5462e-149	hyper	0.223182575055798	0.195834378862718	0.253679978635534	Depleted
Smoking	KLF5	6.60278372714387e-148	Active enhancer	6.00853e-146	hyper	0.221680712739363	0.190936531938073	0.256143487323755	Depleted
Smoking	JUN	2.15804197949422e-146	Flanking TSS	1.93536e-144	hyper	0.291567115680206	0.263022856860721	0.322772460753981	Depleted
Smoking	KLF5	3.80974099180529e-146	Active TSS	3.36781e-144	hyper	0.144601773433289	0.118207091733654	0.175408645931298	Depleted
Smoking	ASPSCR1	1.91134653438774e-143	Active TSS	1.66583e-141	hypo	0.270932555374969	0.244796225866731	0.299735195379358	Depleted
Smoking	MED1	6.71370298783251e-143	Active enhancer	5.77005e-141	hyper	0.378018835725076	0.346705630299426	0.411568542326928	Depleted
Smoking	REST	1.56622646746048e-140	Active TSS	1.32765e-138	hyper	0.1371162851555	0.110462599803401	0.168525171468942	Depleted
Smoking	MED1	2.77286583718078e-139	Active TSS	2.2878e-137	hypo	0.27562466196701	0.24797586940307	0.306131222901956	Depleted
Smoking	YY1	5.96048663894968e-137	Active TSS	4.85309e-135	hyper	0.131019474862934	0.104268091074946	0.162787216446745	Depleted
Smoking	FOSL2	3.69877681968557e-136	Active enhancer	2.97247e-134	hyper	0.402529192379031	0.370939805880968	0.436308585291059	Depleted
Smoking	CRTC2	3.10058009302594e-132	Active enhancer	2.42866e-130	hyper	0.291689079202164	0.258356610053016	0.328309589631493	Depleted
Smoking	BCL3	2.02315016859974e-131	Active enhancer	1.56491e-129	hyper	0.28939360506356	0.255912167773439	0.326171423858696	Depleted
Smoking	CREB1	1.29859020258497e-124	Flanking TSS	9.68154e-123	hypo	0.207339783824742	0.176960094053449	0.241807722350566	Depleted
Smoking	BRD4	3.45056023732072e-124	Active enhancer	2.54191e-122	hyper	0.571084214883325	0.544149588002	0.599191263851739	Depleted
Smoking	PHF8	1.84476878490585e-123	Active TSS	1.34299e-121	hyper	0.150695327944209	0.121253510710006	0.185441980474066	Depleted
Smoking	GFP	3.02793449856278e-123	Active TSS	2.1787e-121	hypo	0.292224813377575	0.261872304554362	0.325723279744812	Depleted
Smoking	GABPA	1.68677697970418e-120	Active TSS	1.17278e-118	hyper	0.146822936430332	0.1171437282177	0.182017862005645	Depleted
Smoking	BCL3	1.09237506524084e-116	Active TSS	7.42815e-115	hypo	0.29331757970711	0.261517592913756	0.328462122721961	Depleted
Smoking	BRD2	2.69039327600778e-116	Active TSS	1.75244e-114	hypo	0.311015120549945	0.280889153176948	0.344234149018699	Depleted
Smoking	MYC	4.47039803884115e-112	Flanking TSS	2.82274e-110	hyper	0.332515554289446	0.299194898396483	0.369088822338558	Depleted
Smoking	ELF1	2.33646873672906e-111	Active TSS	1.44581e-109	hyper	0.137023389048422	0.106598115324232	0.17370022457039	Depleted
Smoking	FOSL2	1.21349074177356e-110	Active TSS	7.43473e-109	hypo	0.299002025247542	0.266067889791375	0.335466250522711	Depleted
Smoking	NELFCD	4.72935222557435e-110	Active TSS	2.86914e-108	hypo	0.276547629873565	0.242911412954868	0.31404159981645	Depleted
Smoking	TBP	1.2216083729343e-109	Active enhancer	7.33914e-108	hypo	0.203096439090083	0.167998392344382	0.243534336472134	Depleted
Smoking	CRTC2	1.75856765279157e-109	Active enhancer	1.04635e-107	hypo	0.367512716606076	0.331382246855852	0.406682695207171	Depleted
Smoking	CREB1	4.82487377973826e-108	Flanking TSS	2.84346e-106	hyper	0.326978082275059	0.292651627403041	0.36466107403354	Depleted
Smoking	MAX	5.72830813137052e-108	Flanking TSS	3.34403e-106	hypo	0.28855884938167	0.255971299423069	0.324770636366568	Depleted
Smoking	SIN3A	3.41874723132369e-107	Active enhancer	1.97712e-105	hyper	0.265816639309591	0.22886771873958	0.307254810152795	Depleted
Smoking	MAX	4.13709578359691e-106	Flanking TSS	2.3704e-104	hyper	0.368612835974449	0.335603588637023	0.404627080980294	Depleted
Smoking	CRTC2	9.59387605707071e-106	Flanking TSS	5.44651e-104	hypo	0.238953139101304	0.205026123373494	0.277446440510061	Depleted
Smoking	MAZ	1.33785497604883e-105	Active TSS	7.52604e-104	hyper	0.214145350125272	0.179785201384054	0.253582896783848	Depleted
Smoking	SIN3A	5.1212226891411e-103	Active TSS	2.85497e-101	hypo	0.316694674162286	0.282600670971565	0.354384250990644	Depleted
Smoking	EP300	1.38987672143874e-102	Active TSS	7.61111e-101	hyper	0.263512789039815	0.228209630391356	0.303185802626098	Depleted
Smoking	BRD4	1.45726518340391e-101	Flanking TSS	7.91014e-100	hyper	0.382288329040249	0.349318258302935	0.418238422424874	Depleted
Smoking	MYC	1.04263621377016e-98	Flanking TSS	5.61029e-97	hypo	0.276939915743058	0.241669409600187	0.316446615377986	Depleted
Smoking	SNAI2	7.98576219890323e-98	Active TSS	4.25999e-96	hyper	0.165539402986074	0.131192078495991	0.206421132304797	Depleted
Smoking	MED1	1.47444350829549e-96	Flanking TSS	7.79817e-95	hyper	0.317233169186426	0.280228424317003	0.358218466038455	Depleted
Smoking	ASXL2	1.74794780439131e-96	Active TSS	9.16636e-95	hyper	0.139206053747484	0.106153165445368	0.179571066983383	Depleted
Smoking	HDAC1	1.82009034538923e-96	Flanking TSS	9.46447e-95	hyper	0.209736554168417	0.1731197444842	0.252184577477038	Depleted
Smoking	CRTC2	1.92532976511729e-95	Flanking TSS	9.92828e-94	hyper	0.34942903203121	0.312861755716582	0.389589357107686	Depleted
Smoking	MGA	3.8532529246447e-94	Active enhancer	1.95442e-92	hyper	0.198297892636935	0.160551509422946	0.242441215955787	Depleted
Smoking	BAP1	4.37409698189692e-94	Active TSS	2.20056e-92	hyper	0.10619532600632	0.0755618634100688	0.145351746241232	Depleted
Smoking	INTS12	1.42711259408499e-93	Active TSS	7.12175e-92	hypo	0.337336240785395	0.301511231176385	0.376873176489605	Depleted
Smoking	SP1	4.62612214681487e-93	Active TSS	2.29012e-91	hypo	0.318874502404985	0.282182316674163	0.359562765474057	Depleted
Smoking	CTCF	5.7851073263097e-93	Active TSS	2.81876e-91	hypo	0.331420555830278	0.295162679277867	0.371530696149152	Depleted
Smoking	KLF5	2.68988530152536e-90	Flanking TSS	1.29031e-88	hyper	0.206166383432231	0.168330126699507	0.250308049417205	Depleted
Smoking	HDAC1	9.65856602074571e-90	Active TSS	4.59748e-88	hypo	0.343596952511145	0.306924459261086	0.384125586828193	Depleted
Smoking	JUND	1.11071444325846e-87	Active TSS	5.20689e-86	hyper	0.116223087800152	0.0833934947915199	0.157932554012819	Depleted
Smoking	CTCF	3.30987890282496e-87	Active enhancer	1.53996e-85	hypo	0.50460674663631	0.4683900917685	0.543043693796445	Depleted
Smoking	MAZ	3.95486804007322e-87	Active enhancer	1.81279e-85	hypo	0.382872165593242	0.342602296641498	0.426840312275584	Depleted
Smoking	TCF12	2.69997662665653e-86	Active enhancer	1.22849e-84	hyper	0.384786505164666	0.344308562212606	0.428956034724547	Depleted
Smoking	ASCL1	8.32462246556537e-86	Active TSS	3.76006e-84	hyper	0.294146494735126	0.255023257759729	0.338067338545876	Depleted
Smoking	ETS1	1.36798296319998e-85	Active TSS	6.13411e-84	hyper	0.116644571539056	0.0833402504070951	0.159101921965126	Depleted
Smoking	Epitope	2.21153700723996e-85	Flanking TSS	9.84532e-84	hypo	0.333614665914959	0.296514874439334	0.374871583559625	Depleted
Smoking	MAZ	3.85105562609065e-85	Active TSS	1.70217e-83	hypo	0.271318641919416	0.231716864760948	0.316203250991367	Depleted
Smoking	BCL3	3.14702547323065e-84	Flanking TSS	1.38112e-82	hyper	0.233726583520823	0.193717370576259	0.279902437168651	Depleted
Smoking	YY1	3.39357940588199e-84	Active enhancer	1.47884e-82	hyper	0.193003358430561	0.153334011986484	0.239984008001052	Depleted
Smoking	SMC3	8.39181382125505e-84	Active enhancer	3.63137e-82	hyper	0.429759857877626	0.389879989066066	0.472863561353835	Depleted
Smoking	MAX	8.58446291429173e-84	Active enhancer	3.68893e-82	hyper	0.580253715614717	0.54727766733318	0.61492305565822	Depleted
Smoking	Epitope	1.14736967744595e-83	Active TSS	4.8965e-82	hyper	0.369926474808678	0.33422517356144	0.409370930381438	Depleted
Smoking	SP1	2.41478621393368e-83	Flanking TSS	1.02347e-81	hyper	0.256352391254778	0.215794387109056	0.302743648731325	Depleted
Smoking	ASPSCR1	2.96993014230059e-83	Flanking TSS	1.2502e-81	hyper	0.365234734102569	0.325902918800842	0.408531682388206	Depleted
Smoking	ASCL1	1.25319856772243e-82	Active TSS	5.23972e-81	hypo	0.306507789856944	0.266557711110791	0.351290116365927	Depleted
Smoking	MXI1	2.8161660516565e-82	Active TSS	1.16956e-80	hyper	0.232532537469138	0.192451691112159	0.278925044352933	Depleted
Smoking	SMARCA4	5.93850099842407e-82	Active enhancer	2.43361e-80	hyper	0.324282596095345	0.281807110139505	0.371600546609662	Depleted
Smoking	JUND	1.82356183022711e-81	Active enhancer	7.42382e-80	hyper	0.291011583963636	0.248373859023285	0.339103774826471	Depleted
Smoking	CREB1	4.27799328613532e-81	Active enhancer	1.73021e-79	hypo	0.481308118805156	0.442670554640948	0.522607697440966	Depleted
Smoking	HDAC2	9.33288540140289e-81	Active TSS	3.75012e-79	hyper	0.147397368593124	0.110470308187184	0.193002390152916	Depleted
Smoking	TBP	3.07180687551668e-80	Active enhancer	1.21848e-78	hyper	0.257962375789373	0.215353484615273	0.306756710267945	Depleted
Smoking	BRD2	4.02708406333045e-80	Active enhancer	1.57719e-78	hypo	0.51810910216423	0.480895465154888	0.557632484361791	Depleted
Smoking	NKX2-1	5.91314148638572e-80	Active TSS	2.30129e-78	hyper	0.189462467676921	0.149938819399794	0.236552896298279	Depleted
Smoking	FOSL2	3.01929924574921e-79	Flanking TSS	1.16771e-77	hyper	0.292374461062163	0.250610100615528	0.339618329747969	Depleted
Smoking	JUNB	8.82560892569534e-79	Active TSS	3.37116e-77	hyper	0.155101633246588	0.117149571222748	0.201748706334827	Depleted
Smoking	SIN3A	9.75298424665042e-79	Flanking TSS	3.70254e-77	hyper	0.24708305607511	0.205378366891029	0.295166075492206	Depleted
Smoking	RAD21	4.38112452537445e-77	Active TSS	1.64305e-75	hyper	0.29943070715738	0.257682210633538	0.346512884586149	Depleted
Smoking	SMARCA4	6.44185087566204e-77	Active TSS	2.38696e-75	hyper	0.29694980389933	0.255166814209107	0.344146351363597	Depleted
Smoking	SMARCA4	1.26755202748169e-76	Active TSS	4.66882e-75	hypo	0.301789651596179	0.259858026802644	0.349093404372288	Depleted
Smoking	SIX5	2.29720088190456e-76	Active TSS	8.41129e-75	hyper	0.12102929384434	0.0852589518110192	0.166967563081741	Depleted
Smoking	SMAD3	2.02509748461864e-75	Active enhancer	7.37135e-74	hyper	0.396773127216761	0.353695544732279	0.443899363378482	Depleted
Smoking	ELF1	2.64990103342505e-75	Active enhancer	9.58923e-74	hyper	0.22549306208616	0.18232458639487	0.276082537033735	Depleted
Smoking	KLF5	3.49982185413536e-74	Active TSS	1.24465e-72	hypo	0.314291239595433	0.27174613900499	0.3621727687332	Depleted
Smoking	HIF1A	1.07266094381703e-72	Active TSS	3.77138e-71	hyper	0.174382862944345	0.133555934516294	0.224108394656816	Depleted
Smoking	SUMO1	1.26042576953288e-72	Active enhancer	4.40651e-71	hypo	0.195193367088389	0.152594475242257	0.246239422890743	Depleted
Smoking	MYC	3.40934156344082e-72	Active enhancer	1.18523e-70	hyper	0.555755763323424	0.518557789854255	0.595088091310606	Depleted
Smoking	MYC	3.55414210243392e-72	Active enhancer	1.22866e-70	hypo	0.575029623122596	0.538995759876827	0.613138125250682	Depleted
Smoking	MGA	7.07441164776087e-72	Active TSS	2.43203e-70	hyper	0.19357799974949	0.151574457324667	0.243947566394183	Depleted
Smoking	ASXL3	2.83803957577661e-71	Active TSS	9.64933e-70	hyper	0.10587552137322	0.0706329681488669	0.152731616071976	Depleted
Smoking	CTCF	7.02341799431137e-71	Active enhancer	2.37491e-69	hyper	0.52577312840883	0.486512774561842	0.56756144550081	Depleted
Smoking	JUNB	1.12702320283188e-70	Active enhancer	3.79023e-69	hyper	0.433627800800073	0.390229015736082	0.480794485664487	Depleted
Smoking	INTS12	2.40284024970839e-70	Active enhancer	8.03718e-69	hyper	0.313861235754304	0.267940766807914	0.365642007360036	Depleted
Smoking	CDK9	5.75715228651873e-70	Active TSS	1.91534e-68	hyper	0.31982632664937	0.27591777189565	0.369302060059134	Depleted
Smoking	NELFCD	1.58131959334982e-69	Active enhancer	5.23273e-68	hypo	0.124086608341483	0.0861228548180271	0.173354410235773	Depleted
Smoking	EP300	4.52437822319532e-69	Active TSS	1.48919e-67	hypo	0.358625558085849	0.315362192342692	0.406806356189515	Depleted
Smoking	NR3C1	8.06969888024178e-69	Flanking TSS	2.62817e-67	hyper	0.411381726396346	0.369044992264701	0.45787433736387	Depleted
Smoking	TBP	1.34053511011137e-68	Flanking TSS	4.34305e-67	hyper	0.322970194354771	0.277962140792898	0.373716884389231	Depleted
Smoking	SUMO1	1.54860959335871e-68	Active enhancer	4.99104e-67	hyper	0.179271817807041	0.136229803020209	0.231806095555998	Depleted
Smoking	RAD21	7.16526891171821e-68	Active enhancer	2.2855e-66	hyper	0.527830046312633	0.487780051201054	0.570461870421235	Depleted
Smoking	BRD4	2.75464699522227e-67	Flanking TSS	8.60897e-66	hypo	0.390597690823306	0.350198302499127	0.435447807899562	Depleted
Smoking	USF1	2.21236074204519e-66	Active enhancer	6.87944e-65	hyper	0.297938931507533	0.250700828528398	0.351769215384743	Depleted
Smoking	TAF1	2.82770533503533e-66	Active TSS	8.74892e-65	hypo	0.360286050955865	0.3159416750686	0.40975327875457	Depleted
Smoking	SMC1A	3.00620149331352e-66	Active enhancer	9.25491e-65	hyper	0.303778798438623	0.256479821543654	0.357535144758662	Depleted
Smoking	E2F6	7.3901448760541e-65	Active enhancer	2.26387e-63	hyper	0.22574177641253	0.179306514564634	0.280855475327556	Depleted
Smoking	MXI1	8.70579196270231e-64	Active TSS	2.65377e-62	hypo	0.301091263059734	0.254448747837993	0.354373463940281	Depleted
Smoking	TAF1	1.60366533629935e-63	Active enhancer	4.86445e-62	hyper	0.155022906167002	0.112206675466571	0.20904532105068	Depleted
Smoking	ASXL2	5.88902631642833e-63	Active enhancer	1.76899e-61	hypo	0.212831244129802	0.166346667336986	0.268583175813436	Depleted
Smoking	SMARCA2	8.9265626866459e-63	Active TSS	2.66848e-61	hyper	0.300178342407039	0.253140547688453	0.353974083998367	Depleted
Smoking	ASXL2	3.67820741930712e-62	Flanking TSS	1.09427e-60	hyper	0.125918039481197	0.0857411058792991	0.178629010497778	Depleted
Smoking	C11orf53	1.07617427547267e-61	Active TSS	3.1863e-60	hyper	0.176728197663935	0.13206756515114	0.231975906083848	Depleted
[truncated: 10,377 more rows]
